# Supplementary material for: Identification of Immune Response to Sacbrood Virus Infection in Apis cerana Under Natural Condition
Source: Front Genet. 2020 Oct 26;11:587509. doi: 10.3389/fgene.2020.587509 (PMC7649357; doi:10.3389/fgene.2020.587509)
Supplement: Supplementary Table 1 — Primers used for detection the presence of common honey bee viruses. [file Data_Sheet_1.zip]

Archive with 2 entries (2 files):
- Table S1- S10.XLS
- Table S6.XLS
