# Supplementary material for: Identification of Immune Response to Sacbrood Virus Infection in Apis cerana Under Natural Condition
Source: Front Genet. 2020 Oct 26;11:587509. doi: 10.3389/fgene.2020.587509 (PMC7649357; doi:10.3389/fgene.2020.587509)
Supplement: Supplementary Table 1 — Primers used for detection the presence of common honey bee viruses. [file Data_Sheet_1.zip › Table S1- S10.XLS]

## Sheet: Table S3
	Table S3. Summary statistics for the transcriptome between control and CSBV-infected larvae
	Samples ID	Raw reads	Clean reads	Clean bases	GC Content	%≥Q30
	T01	18373478	18270587	4598713034	0.4125	0.9557
	T02	19731997	19574141	4925552088	0.4296	0.9524
	T03	17765216	17646189	4440316888	0.4354	0.9505
	T04	20774740	20618929	5189749000	0.4144	0.9537

## Sheet: Table S4
	Table S4. The statistic data of sequence comparison results between sample sequencing data and reference genome.
	Sample ID	Total Reads	Mapped Reads	Uniq Mapped Reads	Multiple Map Reads	Reads Map to '+'	Reads Map to '-'
	T01	36541174	28,871,544 (79.01%)	28,035,629 (76.72%)	835,915 (2.29%)	14,177,531 (38.80%)	14,125,271 (38.66%)
	T02	39148282	29,636,480 (75.70%)	28,725,366 (73.38%)	911,114 (2.33%)	14,555,176 (37.18%)	14,494,066 (37.02%)
	T03	35292378	26,454,690 (74.96%)	25,811,758 (73.14%)	642,932 (1.82%)	13,026,610 (36.91%)	13,004,343 (36.85%)
	T04	41237858	30,388,306 (73.69%)	29,555,399 (71.67%)	832,907 (2.02%)	14,909,364 (36.15%)	14,883,578 (36.09%)

## Sheet: Table S5
	Table S5. The analysis of sRNA sequencing data
	Samples	Raw_reads	Low_quality_reads	Containing'N'reads	Length<18	Length>30	Clean_reads	Q30(%)
	T01	24697534	0	6995	519884	5438877	18731778	93.22
	T02	24090831	0	7231	315470	6360875	17407255	92.91
	T03	20981945	0	6194	589966	4448344	15937441	93.19
	T04	18638484	0	5386	1812118	3583715	13237265	92.91

## Sheet: Table S7
Table S7. The list of target genes and their annotations from 203 differential expressed mRNA between normal and CSBV infected larvae.
GeneID	Length	larva-Expression	larva_CSBV-Expression	log2FoldChange(larva_CSBV/larva)	Probability	Up/Down-Regulation(larva_CSBV/larva)	COG_class	COG_class_annotation	GO_annotation	KEGG_annotation	Swissprot_annotation	nr_annotation
ACSNU08775	2349	157.017	430.978	1.45669	0.814512	Up	[R]	General function prediction only	Molecular Function: oxidoreductase activity (GO:0016491);; Biological Process: oxidation-reduction process (GO:0055114);;	--	3-hydroxyacyl-CoA dehydrogenase GN=mfeA OS=Dictyostelium discoideum (Slime mold) PE=2 SV=1	short-chain dehydrogenase/reductase [Apis mellifera]
ACSNU00199	1038	15.3321	1.61662	-3.2455	0.800772	Down	--	--	Biological Process: instar larval development (GO:0002168);; Cellular Component: mitochondrion (GO:0005739);; Cellular Component: lipid particle (GO:0005811);; Molecular Function: electron carrier activity (GO:0009055);; Cellular Component: membrane (GO:0016020);; Molecular Function: heme binding (GO:0020037);; Biological Process: regulation of hemocyte proliferation (GO:0035206);; Biological Pro…	--	Cytochrome b5 GN=Cyt-b5 OS=Drosophila melanogaster (Fruit fly) PE=2 SV=1	PREDICTED: cytochrome b5-like isoform X1 [Apis dorsata]
Apis_newGene_1337	399	10.9794	55.1367	2.32821	0.859966	Up	--	--	--	K14209|1.98297e-28|ame:552193|GB17013; proton-coupled amino acid transporter 4-like; K14209 solute carrier family 36 (proton-coupled amino acid transporter) (A)	--	PREDICTED: proton-coupled amino acid transporter 4-like [Apis mellifera]
ACSNU05252	2601	126.799	30.1857	-2.0706	0.863448	Down	[R]	General function prediction only	Cellular Component: integral component of membrane (GO:0016021);;	--	Progestin and adipoQ receptor-like protein 1 GN=paqr-1 OS=Caenorhabditis elegans PE=3 SV=2	PREDICTED: progestin and adipoQ receptor family member 3-like isoform X3 [Apis mellifera]
ACSNU09590	234	174.958	10.0203	-4.12601	0.94297	Down
ACSNU02949	1159	153.72	24.9226	-2.62478	0.899586	Down	--	--	--	--	--	PREDICTED: uncharacterized protein LOC100865868 [Apis florea]
Apis_newGene_1548	3525	23.139	3.9004	-2.56863	0.819217	Down	--	--	--	--	--	PREDICTED: uncharacterized protein LOC102654839 [Apis mellifera]
ACSNU04615	2522	0.973618	24.2016	4.6356	0.877659	Up	[I]	Lipid transport and metabolism	Biological Process: digestive system process (GO:0022600);; Biological Process: defecation (GO:0030421);; Biological Process: chitin-based cuticle development (GO:0040003);; Biological Process: oogenesis (GO:0048477);;	--	Nose resistant to fluoxetine protein 6 (Precursor) GN=nrf-6 OS=Caenorhabditis elegans PE=1 SV=3	PREDICTED: uncharacterized protein LOC102675777 [Apis dorsata]
ACSNU06088	16722	88.2133	26.1973	-1.75158	0.831263	Down	[RTKL]	--	Molecular Function: protein tyrosine kinase activity (GO:0004713);; Molecular Function: signal transducer activity (GO:0004871);; Molecular Function: ATP binding (GO:0005524);; Cellular Component: cytoskeleton (GO:0005856);; Cellular Component: focal adhesion (GO:0005925);; Biological Process: protein phosphorylation (GO:0006468);; Biological Process: signal complex assembly (GO:0007172);;	K05725|0|ame:724973|PTK2, GB14643; PTK2 protein tyrosine kinase 2; K05725 focal adhesion kinase 1 [EC:2.7.10.2] (A)	Tyrosine-protein kinase Abl GN=Abl OS=Drosophila melanogaster (Fruit fly) PE=1 SV=3	PREDICTED: uncharacterized protein LOC100872077 [Apis florea]
ACSNU03098	4002	141.781	47.5307	-1.57674	0.81997	Down	--	--	--	--	--	PREDICTED: uncharacterized protein LOC102673804 [Apis dorsata]
ACSNU04800	1971	108.966	12.4959	-3.12435	0.914267	Down	--	--	--	--	--	PREDICTED: putative uncharacterized protein DDB_G0271606-like isoform X2 [Apis mellifera]
ACSNU05600	1774	0.0842818	53.868	9.31999	0.953228	Up	--	--	--	--	Chymotrypsin inhibitor OS=Apis mellifera (Honeybee) PE=1 SV=1	PREDICTED: chymotrypsin inhibitor-like [Apis mellifera]
ACSNU01953	1662	58.3887	13.5096	-2.1117	0.847167	Down	--	--	Molecular Function: serine-type endopeptidase activity (GO:0004252);; Biological Process: proteolysis (GO:0006508);;	--	Trypsin-1 OS=Astacus astacus (Noble crayfish) PE=1 SV=1	PREDICTED: Serine proteinase stubble [Apis cerana]
ACSNU09589	1192	126.646	18.6856	-2.7608	0.90288	Down	--	--	--	--	--	PREDICTED: uncharacterized protein LOC726990 isoform X1 [Apis mellifera]
ACSNU06394	3686	235.881	41.2329	-2.51619	0.899774	Down	--	--	--	--	--	PREDICTED: uncharacterized protein LOC408277 isoform X1 [Apis mellifera]
ACSNU01072	4149	46.669	11.4513	-2.02695	0.832863	Down	[I]	Lipid transport and metabolism	Molecular Function: calcium ion binding (GO:0005509);; Biological Process: metabolic process (GO:0008152);; Molecular Function: transferase activity, transferring acyl groups (GO:0016746);;	K13510|0|ame:550970|GB11725; 1-acylglycerophosphocholine O-acyltransferase 1-like; K13510 lysophosphatidylcholine acyltransferase / lyso-PAF acetyltransferase [EC:2.3.1.23 2.3.1.67] (A)	1-acylglycerophosphocholine O-acyltransferase 1 GN=CG32699 OS=Drosophila melanogaster (Fruit fly) PE=2 SV=1	PREDICTED: 1-acylglycerophosphocholine O-acyltransferase 1-like isoform X1 [Apis mellifera]
ACSNU00288	3934	5.14898	25.6772	2.31813	0.812629	Up	[E]	Amino acid transport and metabolism	Biological Process: alcohol metabolic process (GO:0006066);; Molecular Function: choline dehydrogenase activity (GO:0008812);; Molecular Function: flavin adenine dinucleotide binding (GO:0050660);; Biological Process: oxidation-reduction process (GO:0055114);;	--	Glucose dehydrogenase [FAD, quinone] short protein (Precursor) GN=Gld OS=Drosophila melanogaster (Fruit fly) PE=3 SV=3	PREDICTED: glucose dehydrogenase [FAD, quinone] isoform 3 [Apis mellifera]
ACSNU09124	3445	19.6425	1.63052	-3.59058	0.840862	Down	--	--	Cellular Component: extracellular region (GO:0005576);; Biological Process: chitin metabolic process (GO:0006030);; Molecular Function: chitin binding (GO:0008061);;	--	--	PREDICTED: mediator of RNA polymerase II transcription subunit 15-like isoform X1 [Apis dorsata]
ACSNU07684	2357	14.3695	296.888	4.36884	0.951816	Up	--	--	Molecular Function: structural constituent of cuticle (GO:0042302);;	--	Pupal cuticle protein C1B OS=Tenebrio molitor (Yellow mealworm beetle) PE=1 SV=1	PREDICTED: pupal cuticle protein C1B-like [Apis mellifera]
ACSNU00225	6418	24.4731	4.61384	-2.40716	0.814041	Down	--	--	Molecular Function: actin binding (GO:0003779);; Molecular Function: Rho GTPase binding (GO:0017048);; Biological Process: actin cytoskeleton organization (GO:0030036);;	K04512|0|ame:409001|DAAM, GB12570; dishevelled associated activator of morphogenesis; K04512 dishevelled associated activator of morphogenesis (A)	Formin-B GN=forB OS=Dictyostelium discoideum (Slime mold) PE=1 SV=1	PREDICTED: disheveled-associated activator of morphogenesis 1-like isoform X1 [Apis dorsata]
ACSNU01926	1178	6.49173	38.2343	2.55819	0.856955	Up	--	--	--	--	--	PREDICTED: signaling mucin HKR1-like [Apis mellifera]
ACSNU10310	213	17.7388	1.9987	-3.14977	0.817429	Down
Apis_newGene_2996	282	45.4724	1.64711	-4.78698	0.919255	Down	--	--	--	--	--	PREDICTED: uncharacterized protein LOC724645 [Apis mellifera]
ACSNU01234	3206	3.95711	66.2625	4.06568	0.923207	Up	--	--	Cellular Component: integral component of membrane (GO:0016021);;	--	Elongation of very long chain fatty acids protein AAEL008004 GN=AAEL008004 OS=Aedes aegypti (Yellowfever mosquito) PE=2 SV=2	PREDICTED: elongation of very long chain fatty acids protein AAEL008004-like [Apis mellifera]
ACSNU01639	5985	11.0493	44.1064	1.99703	0.827969	Up	--	--	--	K10442|0|ame:551868|KLHL5, GB14989; kelch-like 5 (Drosophila); K10442 kelch-like protein 1/4/5 (A)	Kelch-like protein diablo {ECO:0000250|UniProtKB:Q9VUU5} OS=Drosophila grimshawi (Fruit fly) PE=3 SV=1	PREDICTED: kelch-like protein 5 [Apis florea]
ACSNU08787	5944	44.8152	8.16877	-2.4558	0.857708	Down	--	--	Molecular Function: serine-type endopeptidase activity (GO:0004252);; Biological Process: proteolysis (GO:0006508);;	--	Serine proteinase stubble catalytic chain GN=Sb OS=Drosophila melanogaster (Fruit fly) PE=2 SV=2	PREDICTED: serine proteinase stubble-like [Apis cerana]
ACSNU06827	2346	41.1267	7.05064	-2.54425	0.86006	Down	--	--	Biological Process: multicellular organism reproduction (GO:0032504);;	--	--	PREDICTED: uncharacterized protein LOC102671610 isoform X1 [Apis dorsata]
ACSNU09257	441	179.547	647.212	1.84988	0.856484	Up	--	--	Molecular Function: structural constituent of cuticle (GO:0042302);;	--	Endocuticle structural glycoprotein SgAbd-8 OS=Schistocerca gregaria (Desert locust) PE=1 SV=1	cuticular protein 22 precursor [Apis mellifera]
ACSNU00241	3448	1100.17	14.9843	-6.19814	0.977508	Down	--	--	--	--	--	PREDICTED: uncharacterized protein LOC102671776 isoform X1 [Apis dorsata]
ACSNU06349	4691	55.8835	9.76975	-2.51603	0.871542	Down	--	--	--	--	--	PREDICTED: putative leucine-rich repeat-containing protein DDB_G0290503-like [Apis dorsata]
ACSNU06904	1328	101.946	2143.3	4.39395	0.956051	Up	--	--	Molecular Function: structural constituent of cuticle (GO:0042302);;	--	Larval cuticle protein A3A OS=Tenebrio molitor (Yellow mealworm beetle) PE=1 SV=1	cuticular protein 2 precursor [Apis mellifera]
ACSNU06903	1446	137.031	3035.3	4.46926	0.957557	Up	--	--	Molecular Function: structural constituent of cuticle (GO:0042302);;	--	Larval cuticle protein A3A OS=Tenebrio molitor (Yellow mealworm beetle) PE=1 SV=1	PREDICTED: structural maintenance of chromosomes protein 6-like [Apis florea]
ACSNU06866	2119	1.68616	126.851	6.23325	0.963298	Up	--	--	--	--	--	PREDICTED: uncharacterized protein LOC100872796 [Apis florea]
Apis_newGene_1839	5632	21.6695	4.00381	-2.43622	0.804818	Down	--	--	--	--	--	PREDICTED: uncharacterized protein LOC102654795 [Apis mellifera]
ACSNU06769	3274	79.4502	11.4971	-2.78879	0.895445	Down	--	--	--	--	--	PREDICTED: uncharacterized protein LOC102678492 [Apis dorsata]
ACSNU04016	4893	4.83733	44.7389	3.20925	0.889987	Up	--	--	Molecular Function: transferase activity, transferring acyl groups other than amino-acyl groups (GO:0016747);;	--	Nose resistant to fluoxetine protein 6 (Precursor) GN=nrf-6 OS=Caenorhabditis elegans PE=1 SV=3	PREDICTED: nose resistant to fluoxetine protein 6-like isoform X1 [Apis dorsata]
Apis_newGene_1731	996	106.353	711.914	2.74284	0.913985	Up	--	--	--	--	--	PREDICTED: hypothetical protein LOC100746795 [Bombus impatiens]
ACSNU08784	351	42.2981	494.214	3.54647	0.93977	Up	--	--	--	--	--	PREDICTED: cuticle protein 16.5, isoform B-like [Apis dorsata]
ACSNU00986	7136	38.8349	5.68875	-2.77117	0.867118	Down	--	--	--	--	--	PREDICTED: microtubule-associated protein futsch-like [Apis mellifera]
ACSNU10183	701	1222.35	248.374	-2.29907	0.891869	Down
ACSNU05782	816	32.9386	127.446	1.95203	0.855449	Up	--	--	Biological Process: single-organism metabolic process (GO:0044710);;	K00507|1.60237e-107|ame:727166|GB12710; acyl-CoA desaturase 1-like; K00507 stearoyl-CoA desaturase (delta-9 desaturase) [EC:1.14.19.1] (A)	Acyl-CoA Delta(11) desaturase OS=Choristoneura rosaceana (Oblique banded leafroller) PE=1 SV=1	PREDICTED: acyl-CoA Delta(11) desaturase-like [Apis mellifera]
ACSNU08036	2449	20.1609	0.944743	-4.4155	0.858178	Down	--	--	Biological Process: motor neuron axon guidance (GO:0008045);; Molecular Function: growth factor activity (GO:0008083);; Biological Process: central nervous system formation (GO:0021556);; Biological Process: regulation of neuronal synaptic plasticity in response to neurotrophin (GO:0031637);; Biological Process: regulation of neuron apoptotic process (GO:0043523);;	--	Protein spaetzle C-106 (Precursor) GN=spz OS=Drosophila melanogaster (Fruit fly) PE=1 SV=3	PREDICTED: uncharacterized protein LOC102678804 isoform X1 [Apis dorsata]
Apis_newGene_9	2849	255.306	8.43512	-4.91968	0.958216	Down	--	--	--	--	--	PREDICTED: uncharacterized protein LOC102655512 [Apis mellifera]
ACSNU04890	3796	37.2746	5.30183	-2.81363	0.867118	Down	--	--	Molecular Function: peroxidase activity (GO:0004601);; Biological Process: response to oxidative stress (GO:0006979);; Molecular Function: heme binding (GO:0020037);; Biological Process: oxidation-reduction process (GO:0055114);;	--	Chorion peroxidase (Precursor) OS=Anopheles gambiae (African malaria mosquito) PE=2 SV=3	PREDICTED: LOW QUALITY PROTEIN: myeloperoxidase-like, partial [Apis florea]
ACSNU08593	6139	185.097	22.5928	-3.03434	0.918596	Down	--	--	--	--	Mitosis initiation protein fs(1)Ya GN=fs(1)Ya OS=Drosophila melanogaster (Fruit fly) PE=1 SV=4	PREDICTED: dentin sialophosphoprotein-like [Apis mellifera]
Apis_newGene_506	2702	230.49	32.9204	-2.80765	0.912855	Down	--	--	--	--	--	PREDICTED: extensin-like [Apis mellifera]
ACSNU09213	2275	852.337	6.11428	-7.1231	0.984002	Down	--	--	--	--	--	PREDICTED: uncharacterized protein LOC725660 [Apis mellifera]
ACSNU01390	1098	36.3363	141.882	1.96521	0.858554	Up	[KE]	--	Molecular Function: transaminase activity (GO:0008483);; Biological Process: biosynthetic process (GO:0009058);; Molecular Function: pyridoxal phosphate binding (GO:0030170);;	--	Aromatic amino acid aminotransferase DDB_G0287711 GN=DDB_G0287711 OS=Dictyostelium discoideum (Slime mold) PE=3 SV=1	PREDICTED: kynurenine/alpha-aminoadipate aminotransferase, mitochondrial-like [Apis florea]
ACSNU00461	1840	107.986	32.0805	-1.75107	0.83531	Down	--	--	Cellular Component: extracellular region (GO:0005576);; Biological Process: lipid metabolic process (GO:0006629);; Molecular Function: carboxylic ester hydrolase activity (GO:0052689);;	--	Phospholipase A1 2 (Precursor; Fragment) OS=Polistes dominula (European paper wasp) PE=2 SV=1	PREDICTED: phospholipase A1 member A-like isoform 1 [Apis mellifera]
Apis_newGene_1997	726	173.382	1.85933	-6.54303	0.970073	Down	--	--	--	--	--	PREDICTED: keratin, type II cytoskeletal 2 epidermal-like [Apis dorsata]
Apis_newGene_1996	2867	20.2017	0.383518	-5.71904	0.874177	Down	--	--	--	--	--	PREDICTED: uncharacterized protein LOC102656640 [Apis mellifera]
ACSNU00243	988	267.84	1.02983	-8.02282	0.985131	Down	--	--	--	--	--	hypothetical protein SINV_06620 [Solenopsis invicta]
ACSNU01155	2181	47.9998	11.3491	-2.08044	0.836345	Down	[R]	General function prediction only	Molecular Function: GTPase activity (GO:0003924);; Molecular Function: tyrosine 3-monooxygenase activity (GO:0004511);; Molecular Function: iron ion binding (GO:0005506);; Molecular Function: GTP binding (GO:0005525);; Biological Process: GTP catabolic process (GO:0006184);; Biological Process: small GTPase mediated signal transduction (GO:0007264);; Biological Process: aromatic amino acid family…	--	Ras-like protein rasS (Precursor) GN=rasS OS=Dictyostelium discoideum (Slime mold) PE=2 SV=1	PREDICTED: ras-related and estrogen-regulated growth inhibitor-like isoform X1 [Apis mellifera]
ACSNU06757	2127	1421.46	336.952	-2.07675	0.875871	Down	--	--	Molecular Function: protein serine/threonine kinase activity (GO:0004674);; Molecular Function: ATP binding (GO:0005524);; Biological Process: protein phosphorylation (GO:0006468);;	--	--	PREDICTED:serine/threonine-protein kinase ICK [Apis cerana]
ACSNU01459	6452	49.5619	10.4596	-2.2444	0.850555	Down	--	--	--	--	Zinc finger C2HC domain-containing protein CBG14627 GN=CBG14627 OS=Caenorhabditis briggsae PE=3 SV=2	PREDICTED: agglutinin-like protein 1-like isoform X3 [Apis mellifera]
ACSNU03529	4656	17.4635	62.6873	1.84383	0.827404	Up	--	--	Molecular Function: G-protein coupled receptor binding (GO:0001664);; Molecular Function: GTPase activity (GO:0003924);; Molecular Function: signal transducer activity (GO:0004871);; Molecular Function: GTP binding (GO:0005525);; Cellular Component: basement membrane (GO:0005604);; Cellular Component: heterotrimeric G-protein complex (GO:0005834);; Biological Process: GTP catabolic process (GO:00…	K04632|3.01079e-11|ame:411011|GB11944; heterotrimeric G protein alpha subunit; K04632 guanine nucleotide-binding protein G(s) subunit alpha (A)	G protein alpha s subunit GN=Galphas OS=Drosophila melanogaster (Fruit fly) PE=2 SV=1	Guanine nucleotide-binding protein G(s) subunit alpha [Camponotus floridanus]
ACSNU00316	1048	52.4943	6.61038	-2.98936	0.889234	Down	--	--	Molecular Function: metal ion binding (GO:0046872);;	--	--	PREDICTED: uncharacterized protein LOC100576961 isoform X1 [Apis mellifera]
ACSNU04398	5590	91.313	21.5855	-2.08076	0.85846	Down	--	--	Molecular Function: serine-type endopeptidase inhibitor activity (GO:0004867);; Cellular Component: extracellular region (GO:0005576);; Biological Process: negative regulation of peptidase activity (GO:0010466);;	--	Papilin (Precursor) GN=Ppn OS=Drosophila melanogaster (Fruit fly) PE=1 SV=2	PREDICTED: uncharacterized protein LOC102680883 isoform X1 [Apis dorsata]
ACSNU08901	1157	37.346	275.715	2.88415	0.916337	Up	--	--	--	--	Protein takeout (Precursor) GN=to OS=Drosophila melanogaster (Fruit fly) PE=2 SV=1	take-out-like carrier protein precursor [Apis mellifera]
ACSNU03342	9751	15.565	74.9999	2.26859	0.866554	Up	[G]	Carbohydrate transport and metabolism	Molecular Function: chitinase activity (GO:0004568);; Cellular Component: extracellular region (GO:0005576);; Biological Process: carbohydrate metabolic process (GO:0005975);; Biological Process: chitin catabolic process (GO:0006032);; Molecular Function: chitin binding (GO:0008061);;	K01183|0|ame:412273|Cht3, GB17733; chitinase 3; K01183 chitinase [EC:3.2.1.14] (A)	Probable chitinase 3 (Precursor) GN=Cht3 OS=Drosophila melanogaster (Fruit fly) PE=2 SV=2	PREDICTED: probable chitinase 3-like isoform X1 [Apis dorsata]
Apis_newGene_1227	758	0.00348322	68.7136	14.2679	0.963956	Up
ACSNU03733	2266	154.714	56.3534	-1.45703	0.806606	Down	--	--	--	--	--	PREDICTED: uncharacterized protein LOC102674598 [Apis dorsata]
ACSNU10493	362	0.01	10.8186	10.0793	0.8099	Up	--	--	Molecular Function: G-protein coupled receptor activity (GO:0004930);; Cellular Component: plasma membrane (GO:0005886);; Biological Process: G-protein coupled receptor signaling pathway (GO:0007186);; Molecular Function: diuretic hormone receptor activity (GO:0008036);; Biological Process: hormone-mediated signaling pathway (GO:0009755);; Cellular Component: integral component of membrane (GO:00…	K04578|7.95595e-83|ame:413829|GB10976; diuretic hormone receptor-like; K04578 corticotropin releasing hormone receptor 1 (A)	Diuretic hormone receptor (Precursor) OS=Acheta domesticus (House cricket) PE=2 SV=1	PREDICTED: diuretic hormone receptor-like [Apis mellifera]
ACSNU03667	597	1.30467	34.4463	4.72259	0.90448	Up	--	--	--	--	--	PREDICTED: mucin-6-like [Apis dorsata]
ACSNU01642	5343	57.0007	189.507	1.7332	0.840486	Up	--	--	Molecular Function: carbohydrate binding (GO:0030246);;	--	--	PREDICTED: FK506-binding protein 5 [Apis mellifera]
ACSNU01757	3990	9.16546	48.892	2.41532	0.860343	Up	--	--	--	--	--	PREDICTED: uncharacterized protein LOC100576118 isoform X1 [Apis mellifera]
Apis_newGene_1516	755	78.2593	9.73452	-3.00708	0.903538	Down	--	--	Biological Process: cell adhesion (GO:0007155);; Molecular Function: carbohydrate binding (GO:0030246);;	--	--	PREDICTED: uncharacterized protein LOC102680844 isoform X1 [Apis dorsata]
Apis_newGene_3182	3756	155.096	1.35868	-6.83481	0.970544	Down	--	--	--	--	--	PREDICTED: uncharacterized protein DDB_G0271670-like [Apis mellifera]
ACSNU05034	6725	29.9031	2.44287	-3.61364	0.878129	Down	--	--	Molecular Function: oxidoreductase activity (GO:0016491);;	--	Chorion peroxidase (Precursor) GN=Pxt OS=Drosophila melanogaster (Fruit fly) PE=2 SV=3	PREDICTED: uncharacterized protein LOC410515 [Apis mellifera]
ACSNU09832	1496	64.1047	5.57913	-3.52232	0.912102	Down	--	--	--	--	--	PREDICTED: uncharacterized protein LOC102670581 [Apis dorsata]
ACSNU00218	2039	147.797	7.8237	-4.23962	0.942217	Down	--	--	--	--	Neurogenic locus protein delta (Precursor) GN=Dl OS=Drosophila melanogaster (Fruit fly) PE=1 SV=2	PREDICTED: protein jagged-1-like [Apis dorsata]
ACSNU07852	1265	866.125	289.454	-1.58124	0.829945	Down	--	--	Molecular Function: carbohydrate binding (GO:0030246);;	--	--	PREDICTED: L-selectin-like [Apis dorsata]
ACSNU00240	725	18.7521	660.817	5.13913	0.964992	Up	--	--	--	--	--	PREDICTED: uncharacterized protein LOC100576161 [Apis mellifera]
ACSNU05928	3986	111.022	16.3614	-2.76249	0.900809	Down	--	--	--	--	--	PREDICTED: uncharacterized protein LOC102673340 [Apis dorsata]
Apis_newGene_507	899	180.866	18.052	-3.32469	0.926972	Down	--	--	--	--	--	PREDICTED: extensin-like [Apis mellifera]
ACSNU03627	1581	237.974	16.0798	-3.88749	0.942029	Down	[E]	Amino acid transport and metabolism	Molecular Function: peptidase activity (GO:0008233);;	--	Carboxypeptidase B OS=Astacus astacus (Noble crayfish) PE=1 SV=1	PREDICTED: carboxypeptidase B-like [Apis florea]
ACSNU02226	1837	2.71787	75.9992	4.80544	0.937135	Up	[Q]	Secondary metabolites biosynthesis, transport and catabolism	Molecular Function: monooxygenase activity (GO:0004497);; Molecular Function: iron ion binding (GO:0005506);; Molecular Function: electron carrier activity (GO:0009055);; Molecular Function: oxidoreductase activity, acting on paired donors, with incorporation or reduction of molecular oxygen (GO:0016705);; Molecular Function: heme binding (GO:0020037);; Biological Process: oxidation-reduction pro…	K14999|0|ame:412209|CYP6AS4, GB15793; cytochrome P450 6AS4; K14999 cytochrome P450, family 6 [EC:1.14.-.-] (A)	Cytochrome P450 6A1 GN=CYP6A1 OS=Musca domestica (House fly) PE=2 SV=1	PREDICTED: probable cytochrome P450 6a17-like [Apis dorsata]
ACSNU08295	1754	0.148013	18.3495	6.95387	0.872577	Up	--	--	Molecular Function: catalytic activity (GO:0003824);;	--	Trypsin (Precursor) OS=Phaedon cochleariae (Mustard beetle) PE=2 SV=1	PREDICTED: trypsin-7 [Apis cerana]
ACSNU04223	2632	26.7365	3.24948	-3.04053	0.852626	Down	--	--	--	--	--	PREDICTED: uncharacterized protein LOC408508 isoform X2 [Apis mellifera]
ACSNU05267	4599	5.10416	49.3481	3.27325	0.89601	Up	--	--	--	--	Larval cuticle protein 16/17 (Precursor) GN=LCP16/17 OS=Manduca sexta (Tobacco hawkmoth) PE=2 SV=1	PREDICTED: putative mediator of RNA polymerase II transcription subunit 12-like isoform X1 [Apis mellifera]
ACSNU01548	1486	72.8213	199.554	1.45435	0.808489	Up	--	--	--	--	Putative odorant-binding protein A10 (Precursor) GN=a10 OS=Drosophila melanogaster (Fruit fly) PE=1 SV=2	chemosensory protein [Apis cerana cerana]
ACSNU01461	10972	19.5056	82.2527	2.07617	0.856108	Up	--	--	Molecular Function: DNA binding (GO:0003677);; Molecular Function: chromatin binding (GO:0003682);; Cellular Component: nucleus (GO:0005634);; Molecular Function: zinc ion binding (GO:0008270);;	K15127|0|ame:102656134|transcriptional adapter 2B-like; K15127 transcriptional adapter 2-beta (A)	Transcriptional adapter 2B OS=Drosophila melanogaster (Fruit fly) PE=1 SV=1	PREDICTED: transcriptional adapter 2B-like isoform X1 [Apis dorsata]
ACSNU02950	3169	67.5553	16.5187	-2.03197	0.846885	Down	--	--	--	--	--	PREDICTED: uncharacterized protein LOC102679057 [Apis dorsata]
ACSNU09210	2860	714.542	17.0535	-5.38888	0.968003	Down	--	--	--	--	--	PREDICTED: uncharacterized protein LOC102674634, partial [Apis dorsata]
ACSNU05076	3710	81.9874	2.45045	-5.06428	0.942594	Down	--	--	Molecular Function: serine-type endopeptidase activity (GO:0004252);; Biological Process: proteolysis (GO:0006508);;	--	Serine proteinase stubble catalytic chain GN=Sb OS=Drosophila melanogaster (Fruit fly) PE=2 SV=2	PREDICTED: mucin-4-like isoform X1 [Apis dorsata]
ACSNU00897	1204	0.225125	14.2471	5.9838	0.836157	Up	--	--	--	--	--	PREDICTED: uncharacterized protein LOC100577178 isoform X1 [Apis mellifera]
ACSNU00012	2129	53.4258	9.49524	-2.49226	0.867589	Down	--	--	Cellular Component: extracellular region (GO:0005576);; Biological Process: chitin metabolic process (GO:0006030);; Molecular Function: chitin binding (GO:0008061);;	--	--	PREDICTED: uncharacterized protein LOC102655639 [Apis mellifera]
ACSNU09358	2820	554.574	96.4071	-2.52417	0.90335	Down	[O]	Posttranslational modification, protein turnover, chaperones	Molecular Function: calcium ion binding (GO:0005509);; Biological Process: protein folding (GO:0006457);;	K09577|2.83141e-122|nvi:100115197|FK506-binding protein 2; K09577 FK506-binding protein 14 [EC:5.2.1.8] (A)	FK506-binding protein 2 (Precursor) GN=fkbp2 OS=Dictyostelium discoideum (Slime mold) PE=3 SV=1	PREDICTED: peptidyl-prolyl cis-trans isomerase FKBP14-like [Apis florea]
ACSNU03678	3620	32.479	131.782	2.02058	0.861754	Up	--	--	Cellular Component: integral component of membrane (GO:0016021);;	--	--	PREDICTED: transmembrane protein 161B-like [Apis mellifera]
ACSNU09201	2040	14.6706	0.134448	-6.76973	0.844532	Down	--	--	--	--	--	PREDICTED: uncharacterized protein LOC100863937 [Apis florea]
ACSNU10436	2041	33.6341	8.77639	-1.93822	0.806512	Down
Apis_newGene_3183	1811	33.5784	0.129032	-8.02366	0.928854	Down	--	--	--	--	--	PREDICTED: uncharacterized protein LOC102673630 [Apis dorsata]
ACSNU07917	2528	0.989567	15.9678	4.01222	0.825146	Up	[GEPR]	--	Biological Process: carbohydrate transport (GO:0008643);; Cellular Component: integral component of membrane (GO:0016021);; Molecular Function: substrate-specific transmembrane transporter activity (GO:0022891);; Biological Process: transmembrane transport (GO:0055085);;	--	Facilitated trehalose transporter Tret1-2 homolog {ECO:0000250|UniProtKB:Q8MKK4} OS=Drosophila simulans (Fruit fly) PE=3 SV=1	PREDICTED: facilitated trehalose transporter Tret1-like [Apis dorsata]
ACSNU05646	3870	731.969	198.47	-1.88286	0.85959	Down	--	--	--	--	Serine proteinase stubble catalytic chain GN=Sb OS=Drosophila melanogaster (Fruit fly) PE=2 SV=2	PREDICTED: uncharacterized protein LOC102676508 [Apis dorsata]
ACSNU08320	3203	26.9252	1.0184	-4.72458	0.888858	Down	--	--	--	--	--	PREDICTED: uncharacterized protein LOC100577847 [Apis mellifera]
ACSNU01484	4801	69.3305	333.436	2.26585	0.887352	Up	--	--	--	K14999|2.94623e-166|ame:550965|CYP6AR1, GB17588; cytochrome P450 6AR1; K14999 cytochrome P450, family 6 [EC:1.14.-.-] (A)	Cytochrome P450 6j1 GN=CYP6J1 OS=Blattella germanica (German cockroach) PE=2 SV=1	PREDICTED: probable cytochrome P450 6a14 [Apis mellifera]
ACSNU09212	1783	401.598	13.9758	-4.84475	0.958969	Down	--	--	--	--	--	PREDICTED: uncharacterized protein LOC725729 [Apis mellifera]
ACSNU00114	408	22.7849	88.2695	1.95384	0.849144	Up	--	--	--	--	--	PREDICTED: uncharacterized protein LOC100870450 [Apis florea]
ACSNU08387	2874	1.20131	65.0508	5.75888	0.944476	Up	[P]	Inorganic ion transport and metabolism	Molecular Function: alkaline phosphatase activity (GO:0004035);; Biological Process: dephosphorylation (GO:0016311);;	K01077|0|ame:551687|GB18702; alkaline phosphatase 4-like; K01077 alkaline phosphatase [EC:3.1.3.1] (A)	Alkaline phosphatase 4 (Precursor) GN=Aph-4 OS=Drosophila melanogaster (Fruit fly) PE=2 SV=3	PREDICTED: alkaline phosphatase 4-like isoform X3 [Apis mellifera]
ACSNU05814	4180	92.4911	28.0359	-1.72204	0.829004	Down	[M]	Cell wall/membrane/envelope biogenesis	--	--	--	PREDICTED: inner centromere protein A-like, partial [Apis mellifera]
ACSNU09214	7020	65.1721	3.8845	-4.06845	0.922643	Down	--	--	--	--	--	PREDICTED: uncharacterized protein LOC102674906 [Apis dorsata]
ACSNU00179	4239	59.732	13.4981	-2.14574	0.850555	Down	--	--	Molecular Function: calcium ion binding (GO:0005509);;	--	--	PREDICTED: uncharacterized protein LOC411330 [Apis mellifera]
ACSNU03823	2835	38.4565	5.98102	-2.68476	0.862695	Down	[P]	Inorganic ion transport and metabolism	Biological Process: sulfate assimilation (GO:0000103);; Molecular Function: adenylylsulfate kinase activity (GO:0004020);; Molecular Function: sulfate adenylyltransferase (ATP) activity (GO:0004781);; Molecular Function: ATP binding (GO:0005524);;	K13811|0|ame:413048|GB11122; bifunctional 3'-phosphoadenosine 5'-phosphosulfate synthase 2-like; K13811 3'-phosphoadenosine 5'-phosphosulfate synthase [EC:2.7.7.4 2.7.1.25] (A)	Adenylyl-sulfate kinase OS=Urechis caupo (Innkeeper worm) PE=2 SV=1	PREDICTED: bifunctional 3&apos;-phosphoadenosine 5&apos;-phosphosulfate synthase 2-like isoform X1 [Apis dorsata]
Apis_newGene_3173	1417	15.1119	1.28676	-3.55387	0.808395	Down	--	--	--	--	--	PREDICTED: uncharacterized protein LOC100577656 [Apis mellifera]
ACSNU05780	243	166.266	617.901	1.89388	0.860154	Up	--	--	--	K00507|1.22467e-30|ame:727166|GB12710; acyl-CoA desaturase 1-like; K00507 stearoyl-CoA desaturase (delta-9 desaturase) [EC:1.14.19.1] (A)	Acyl-CoA Delta(11) desaturase OS=Spodoptera littoralis (Egyptian cotton leafworm) PE=1 SV=1	PREDICTED: acyl-CoA Delta(11) desaturase-like [Apis mellifera]
ACSNU05819	3651	94.5397	297.84	1.65555	0.836345	Up	--	--	Cellular Component: membrane (GO:0016020);; Molecular Function: kinase activity (GO:0016301);; Molecular Function: ion binding (GO:0043167);; Biological Process: cellular metabolic process (GO:0044237);;	K15202|0|ame:727205|GB17002; general transcription factor 3C polypeptide 5-like; K15202 general transcription factor 3C polypeptide 5 (transcription factor C subunit 1) (A)	General transcription factor 3C polypeptide 5 GN=gtf3c5 OS=Dictyostelium discoideum (Slime mold) PE=3 SV=1	PREDICTED: general transcription factor 3C polypeptide 5-like [Apis mellifera]
ACSNU10237	185	0.01	19.0176	10.8931	0.885564	Up	--	--	--	--	--	PREDICTED: X-linked retinitis pigmentosa GTPase regulator-like isoform X2 [Apis mellifera]
ACSNU02948	1284	40.66	8.72645	-2.22014	0.838792	Down	--	--	--	--	--	PREDICTED: uncharacterized protein LOC102678802 [Apis dorsata]
ACSNU02656	1521	5.8215	82.6582	3.8277	0.924901	Up	--	--	Cellular Component: extracellular region (GO:0005576);; Biological Process: defense response to bacterium (GO:0042742);; Biological Process: innate immune response (GO:0045087);;	--	Defensin-1 (Precursor) OS=Apis mellifera (Honeybee) PE=1 SV=3	defensin precursor [Apis cerana cerana]
ACSNU04888	6153	65.7582	6.86169	-3.26054	0.906174	Down
ACSNU05809	2818	242.113	22.8759	-3.40378	0.932712	Down	--	--	--	--	--	PREDICTED: putative uncharacterized protein DDB_G0277255-like [Apis dorsata]
Apis_newGene_1728	1201	0.260319	12.2504	5.5564	0.810088	Up	--	--	--	--	--	PREDICTED: cyclin-dependent kinase inhibitor 1C-like [Apis mellifera]
ACSNU03047	924	38.9236	8.9626	-2.11866	0.829475	Down	--	--	Cellular Component: extracellular region (GO:0005576);; Biological Process: carbohydrate metabolic process (GO:0005975);; Biological Process: chitin metabolic process (GO:0006030);; Molecular Function: chitin binding (GO:0008061);; Molecular Function: hydrolase activity, acting on carbon-nitrogen (but not peptide) bonds (GO:0016810);;	--	--	hypothetical protein EAI_14445 [Harpegnathos saltator]
ACSNU00390	3031	126.82	24.602	-2.36594	0.883682	Down	--	--	Biological Process: translational initiation (GO:0006413);; Cellular Component: viral capsid (GO:0019028);; Cellular Component: macromolecular complex (GO:0032991);; Cellular Component: cytoplasmic part (GO:0044444);;	--	--	PREDICTED: uncharacterized protein LOC725682 isoform X1 [Apis mellifera]
ACSNU08030	965	22.9387	164.517	2.84238	0.909467	Up
ACSNU06905	957	14.4535	363.877	4.65396	0.956239	Up	--	--	Molecular Function: structural constituent of cuticle (GO:0042302);;	--	Larval cuticle protein A1A OS=Tenebrio molitor (Yellow mealworm beetle) PE=1 SV=1	cuticular protein 3 precursor [Apis mellifera]
Apis_newGene_3205	4272	56.6833	10.6441	-2.41287	0.865519	Down	--	--	Molecular Function: serine-type endopeptidase activity (GO:0004252);; Biological Process: proteolysis (GO:0006508);;	--	Serine proteinase stubble catalytic chain GN=Sb OS=Drosophila melanogaster (Fruit fly) PE=2 SV=2	PREDICTED: transmembrane protease serine 6 isoform X2 [Apis mellifera]
ACSNU02295	1988	2.39273	21.3237	3.15573	0.836909	Up	[R]	General function prediction only	Molecular Function: nucleic acid binding (GO:0003676);; Molecular Function: metal ion binding (GO:0046872);;	--	Protein glass GN=gl OS=Drosophila melanogaster (Fruit fly) PE=1 SV=2	PREDICTED: zinc finger protein 251-like [Apis mellifera]
Apis_newGene_153	1277	465.76	154.465	-1.5923	0.830322	Down	--	--	--	--	--	PREDICTED: uncharacterized protein LOC100878588 [Megachile rotundata]
ACSNU05187	2515	75.4669	17.1721	-2.13578	0.857708	Down	[Q]	Secondary metabolites biosynthesis, transport and catabolism	Molecular Function: copper ion binding (GO:0005507);; Molecular Function: oxidoreductase activity (GO:0016491);; Biological Process: oxidation-reduction process (GO:0055114);;	--	--	PREDICTED: LOW QUALITY PROTEIN: laccase-4-like [Apis dorsata]
ACSNU09651	2415	0.168724	12.7031	6.23437	0.82157	Up	--	--	--	--	--	PREDICTED: otopetrin-3-like isoform X4 [Apis dorsata]
ACSNU09258	1128	77.0983	638.967	3.05097	0.926219	Up	--	--	Molecular Function: structural constituent of cuticle (GO:0042302);;	--	Endocuticle structural glycoprotein SgAbd-1 OS=Schistocerca gregaria (Desert locust) PE=1 SV=1	structural cuticle protein, partial [Apis mellifera]
ACSNU01231	2380	102.287	11.4588	-3.15809	0.913232	Down	--	--	--	--	Elongation of very long chain fatty acids protein AAEL008004 GN=AAEL008004 OS=Aedes aegypti (Yellowfever mosquito) PE=2 SV=2	PREDICTED: elongation of very long chain fatty acids protein AAEL008004-like isoform X1 [Apis dorsata]
ACSNU03991	5140	52.3633	5.4644	-3.26042	0.897892	Down	--	--	--	--	--	PREDICTED: uncharacterized protein LOC102673846 isoform X3 [Apis dorsata]
ACSNU06298	1299	15.7377	61.4111	1.96427	0.838603	Up	--	--	--	--	--	PREDICTED: uncharacterized protein LOC100578341 [Apis mellifera]
ACSNU01429	2121	217.178	15.8208	-3.77898	0.939676	Down	--	--	--	--	--	PREDICTED: titin [Apis mellifera]
ACSNU01957	6586	76.9659	11.4067	-2.75433	0.893281	Down	[T]	Signal transduction mechanisms	Molecular Function: guanylate cyclase activity (GO:0004383);; Biological Process: cGMP biosynthetic process (GO:0006182);; Molecular Function: heme binding (GO:0020037);; Biological Process: intracellular signal transduction (GO:0035556);;	K01769|0|ame:413274|GB10150; soluble guanylate cyclase 89Da-like; K01769 guanylate cyclase, other [EC:4.6.1.2] (A)	Soluble guanylate cyclase 89Da OS=Drosophila melanogaster (Fruit fly) PE=1 SV=2	PREDICTED: soluble guanylate cyclase 89Da-like [Apis florea]
ACSNU00236	1081	737.624	23.0233	-5.00172	0.963203	Down	--	--	--	--	Cuticle protein 8 OS=Locusta migratoria (Migratory locust) PE=1 SV=1	PREDICTED: adult-specific cuticular protein ACP-22 [Apis mellifera]
ACSNU06684	981	62.1156	17.1161	-1.8596	0.828534	Down	--	--	Molecular Function: sequence-specific DNA binding transcription factor activity (GO:0003700);; Molecular Function: steroid hormone receptor activity (GO:0003707);; Cellular Component: nucleus (GO:0005634);; Biological Process: regulation of transcription, DNA-templated (GO:0006355);; Molecular Function: zinc ion binding (GO:0008270);; Biological Process: steroid hormone mediated signaling pathway…	K09185|5.37542e-162|ame:410925|Hr4, GB16863, NR6A2; hormone receptor-like in 4; K09185 nuclear receptor subfamily 6 group A (A)	Hormone receptor 4 GN=Hr4 OS=Drosophila melanogaster (Fruit fly) PE=1 SV=4	PREDICTED: hormone receptor 4-like [Apis dorsata]
ACSNU04432	1770	4.80946	24.7723	2.36478	0.812065	Up	--	--	Molecular Function: serine-type endopeptidase activity (GO:0004252);; Biological Process: proteolysis (GO:0006508);;	--	Proclotting enzyme heavy chain (Precursor) OS=Tachypleus tridentatus (Japanese horseshoe crab) PE=1 SV=1	PREDICTED: Serine protease easter [Apis cerana cerana]
ACSNU09264	963	39.0509	156.195	1.99992	0.862789	Up	--	--	--	--	Putative defense protein 3 (Precursor) OS=Antheraea mylitta (Tasar silkworm) PE=2 SV=1	PREDICTED: putative ferric-chelate reductase 1-like [Apis florea]
ACSNU00086	1729	207.27	37.6842	-2.45948	0.894128	Down	--	--	--	--	Protein takeout (Precursor) GN=to OS=Drosophila melanogaster (Fruit fly) PE=2 SV=1	PREDICTED: circadian clock-controlled protein-like [Apis dorsata]
ACSNU05265	1786	7.50572	106.967	3.83303	0.930265	Up	--	--	Molecular Function: structural constituent of cuticle (GO:0042302);;	--	--	cuticular protein 27 precursor [Apis mellifera]
ACSNU04900	2199	48.9815	8.09865	-2.59648	0.870224	Down	--	--	Biological Process: cell adhesion (GO:0007155);; Molecular Function: carbohydrate binding (GO:0030246);;	--	Protein lev-9 (Precursor) GN=lev-9 OS=Caenorhabditis elegans PE=1 SV=3	PREDICTED: uncharacterized protein LOC411888 isoform X4 [Apis mellifera]
ACSNU01956	1338	253.52	28.7344	-3.14125	0.925654	Down	--	--	Molecular Function: serine-type endopeptidase activity (GO:0004252);; Biological Process: proteolysis (GO:0006508);;	--	Proclotting enzyme heavy chain (Precursor) OS=Tachypleus tridentatus (Japanese horseshoe crab) PE=1 SV=1	PREDICTED: plasma kallikrein isoform 1 [Apis mellifera]
ACSNU02411	6117	102.552	13.4035	-2.93567	0.905327	Down	--	--	Molecular Function: sulfotransferase activity (GO:0008146);; Cellular Component: integral component of membrane (GO:0016021);;	--	Heparan sulfate 2-O-sulfotransferase pipe GN=pip OS=Drosophila melanogaster (Fruit fly) PE=1 SV=1	PREDICTED: heparan sulfate 2-O-sulfotransferase pipe-like isoform X2 [Apis mellifera]
ACSNU08377	2002	212.129	55.5475	-1.93315	0.859213	Down	--	--	Molecular Function: iron ion binding (GO:0005506);; Cellular Component: cytoplasm (GO:0005737);; Biological Process: inositol catabolic process (GO:0019310);; Molecular Function: inositol oxygenase activity (GO:0050113);; Biological Process: oxidation-reduction process (GO:0055114);;	K00469|0|ame:408650|GB14956; inositol oxygenase-like; K00469 inositol oxygenase [EC:1.13.99.1] (A)	Inositol oxygenase GN=miox OS=Dictyostelium discoideum (Slime mold) PE=3 SV=1	PREDICTED: inositol oxygenase-like [Apis dorsata]
ACSNU05779	2601	357.934	33.3858	-3.42239	0.93563	Down	[I]	Lipid transport and metabolism	Biological Process: fatty acid biosynthetic process (GO:0006633);; Cellular Component: integral component of membrane (GO:0016021);; Molecular Function: oxidoreductase activity, acting on paired donors, with oxidation of a pair of donors resulting in the reduction of molecular oxygen to two molecules of water (GO:0016717);; Biological Process: oxidation-reduction process (GO:0055114);;	--	Acyl-CoA Delta(11) desaturase OS=Spodoptera littoralis (Egyptian cotton leafworm) PE=1 SV=1	PREDICTED: acyl-CoA Delta(11) desaturase-like isoform X1 [Apis dorsata]
ACSNU06906	2254	29.8855	517.813	4.11492	0.949746	Up	--	--	Molecular Function: structural constituent of cuticle (GO:0042302);;	--	Larval cuticle protein A3A OS=Tenebrio molitor (Yellow mealworm beetle) PE=1 SV=1	Larval cuticle protein A2B [Cerapachys biroi]
ACSNU09205	663	13.0539	0.461468	-4.82211	0.810088	Down	--	--	--	--	--	PREDICTED: uncharacterized protein LOC102674376 [Apis dorsata]
ACSNU09202	744	306.613	53.9839	-2.50582	0.900621	Down	--	--	--	--	--	PREDICTED: uncharacterized protein LOC726094 [Apis mellifera]
ACSNU07051	2223	123.944	24.4711	-2.34053	0.881988	Down	--	--	Molecular Function: serine-type endopeptidase activity (GO:0004252);; Biological Process: proteolysis (GO:0006508);;	--	Serine proteinase stubble catalytic chain GN=Sb OS=Drosophila melanogaster (Fruit fly) PE=2 SV=2	PREDICTED: transmembrane protease serine 9-like isoform X1 [Apis dorsata]
ACSNU05420	1621	182.528	34.9204	-2.38597	0.889799	Down	[E]	Amino acid transport and metabolism	Molecular Function: metallocarboxypeptidase activity (GO:0004181);; Biological Process: proteolysis (GO:0006508);; Molecular Function: zinc ion binding (GO:0008270);;	--	Carboxypeptidase D (Precursor) GN=svr OS=Drosophila melanogaster (Fruit fly) PE=1 SV=2	PREDICTED: carboxypeptidase M-like [Apis dorsata]
ACSNU04232	6307	0.283187	15.7943	5.8015	0.847732	Up	[O]	Posttranslational modification, protein turnover, chaperones	Molecular Function: transferase activity (GO:0016740);;	K00799|5.61811e-83|nvi:100124284|GstD5; glutathione S-transferase D5; K00799 glutathione S-transferase [EC:2.5.1.18] (A)	Glutathione S-transferase 1-1 GN=GstD1 OS=Drosophila melanogaster (Fruit fly) PE=1 SV=1	PREDICTED: uncharacterized protein LOC100872123 [Apis florea]
ACSNU01151	6525	17.3231	1.14798	-3.91553	0.833898	Down	[ET]	--	Molecular Function: ionotropic glutamate receptor activity (GO:0004970);; Molecular Function: extracellular-glutamate-gated ion channel activity (GO:0005234);; Cellular Component: plasma membrane (GO:0005886);; Biological Process: ion transport (GO:0006811);; Cellular Component: integral component of membrane (GO:0016021);; Cellular Component: cell junction (GO:0030054);; Biological Process: iono…	--	Glutamate receptor 1 (Precursor) GN=GluRIA OS=Drosophila melanogaster (Fruit fly) PE=2 SV=2	PREDICTED: glutamate receptor 1-like isoform X2 [Apis mellifera]
ACSNU10359	3892	3.29184	21.6808	2.71945	0.82044	Up	--	--	--	--	--	PREDICTED: putative uncharacterized protein DDB_G0282133-like isoform X2 [Apis mellifera]
ACSNU05627	2105	83.7262	5.49905	-3.92843	0.926972	Down	--	--	--	--	--	PREDICTED: uncharacterized protein LOC100576152 [Apis mellifera]
ACSNU09487	2298	3.195	23.4072	2.87307	0.832863	Up	[G]	Carbohydrate transport and metabolism	--	--	Inositol monophosphatase ttx-7 GN=ttx-7 OS=Caenorhabditis elegans PE=1 SV=3	PREDICTED: inositol monophosphatase 2-like [Apis mellifera]
ACSNU04224	4766	19.0149	1.32461	-3.84349	0.842462	Down	--	--	--	--	--	PREDICTED: hypothetical protein LOC100750142 [Bombus impatiens]
ACSNU02644	2812	1.59469	20.4457	3.68045	0.847356	Up	--	--	--	--	--	PREDICTED: uncharacterized protein PF11_0207-like isoform X2 [Apis mellifera]
Apis_newGene_1481	1190	130.937	379.185	1.53403	0.822511	Up	--	--	Molecular Function: structural constituent of cuticle (GO:0042302);;	--	Flexible cuticle protein 12 (Precursor) GN=CP12 OS=Hyalophora cecropia (Cecropia moth) PE=2 SV=1	PREDICTED: flexible cuticle protein 12-like isoform X2 [Apis dorsata]
ACSNU05930	4702	59.3193	3.30748	-4.1647	0.919913	Down	--	--	--	--	--	PREDICTED: uncharacterized protein LOC102676150 [Apis dorsata]
ACSNU10309	259	30.6291	5.43009	-2.49586	0.838792	Down
ACSNU08167	3727	380.021	18.8076	-4.33669	0.952475	Down	--	--	--	--	--	PREDICTED: uncharacterized protein LOC102656154 isoform X1 [Apis mellifera]
ACSNU09940	229	11.6608	0.01	-10.1875	0.82157	Down
Apis_newGene_3004	1039	478.335	14.0287	-5.09157	0.963298	Down	--	--	--	--	--	PREDICTED: zinc finger protein 512B-like [Apis mellifera]
ACSNU05394	4479	20.094	1.08202	-4.21497	0.855449	Down	--	--	--	--	--	PREDICTED: uncharacterized protein LOC102678649 [Apis dorsata]
ACSNU05817	2058	93.1672	302.09	1.69708	0.840297	Up
ACSNU08995	6295	105.929	18.7473	-2.49835	0.887164	Down	--	--	Molecular Function: peroxidase activity (GO:0004601);; Molecular Function: calcium ion binding (GO:0005509);; Biological Process: response to oxidative stress (GO:0006979);; Cellular Component: integral component of membrane (GO:0016021);; Molecular Function: heme binding (GO:0020037);; Biological Process: oxidation-reduction process (GO:0055114);;	K13411|6.74663e-20|ame:551970|Duox, GB13459; dual oxidase; K13411 dual oxidase [EC:1.6.3.1 1.11.1.-] (A)	Dual oxidase GN=Duox OS=Drosophila melanogaster (Fruit fly) PE=1 SV=2	PREDICTED: dual oxidase-like isoform X4 [Apis dorsata]
ACSNU08032	593	0.793522	41.9906	5.72565	0.926783	Up	--	--	--	--	--	PREDICTED: vegetative cell wall protein gp1-like, partial [Apis dorsata]
ACSNU09359	6585	77.7085	12.0343	-2.69092	0.891398	Down	--	--	--	--	--	PREDICTED: J domain-containing protein DDB_G0295729-like isoform X1 [Apis mellifera]
Apis_newGene_2470	1494	1.28043	14.4075	3.49212	0.800678	Up	--	--	--	--	--	PREDICTED: hypothetical protein LOC100740078 [Bombus impatiens]
ACSNU06401	1653	272.819	15.2757	-4.15863	0.94777	Down	[M]	Cell wall/membrane/envelope biogenesis	Molecular Function: binding (GO:0005488);;	K03098|3.25928e-106|ame:100578744|apolipoprotein D-like; K03098 apolipoprotein D and lipocalin family protein (A)	Lazarillo protein (Precursor) OS=Schistocerca americana (American grasshopper) PE=1 SV=1	PREDICTED: uncharacterized protein LOC100578744 [Apis mellifera]
ACSNU03011	4125	544.291	2258.29	2.05278	0.874082	Up	--	--	--	--	Allergen Cr-PI (Precursor) OS=Periplaneta americana (American cockroach) PE=1 SV=1	PREDICTED: hexamerin 110 isoform X2 [Apis mellifera]
ACSNU07683	927	108.74	2173.93	4.32135	0.955204	Up	--	--	--	--	Cuticle protein 76 OS=Locusta migratoria (Migratory locust) PE=1 SV=1	PREDICTED: pupal cuticle protein C1B-like [Apis florea]
ACSNU08031	1517	9.67936	97.2644	3.32893	0.917372	Up	--	--	--	--	--	PREDICTED: vegetative cell wall protein gp1-like, partial [Apis dorsata]
ACSNU04743	2133	13.2669	204.196	3.94405	0.942123	Up	--	--	Molecular Function: structural constituent of cuticle (GO:0042302);;	--	Flexible cuticle protein 12 (Precursor) GN=CP12 OS=Hyalophora cecropia (Cecropia moth) PE=2 SV=1	PREDICTED: flexible cuticle protein 12-like [Apis dorsata]
Apis_newGene_8	2141	5.635	44.1853	2.97108	0.880858	Up	--	--	--	--	--	PREDICTED: uncharacterized protein LOC102655429 [Apis mellifera]
ACSNU09200	3040	37.6155	2.93763	-3.6786	0.894128	Down	--	--	--	--	--	PREDICTED: uncharacterized protein LOC726155 [Apis mellifera]
ACSNU05581	2068	206.209	41.2626	-2.3212	0.887164	Down	[E]	Amino acid transport and metabolism	Biological Process: cellular amino acid metabolic process (GO:0006520);; Molecular Function: carboxy-lyase activity (GO:0016831);; Molecular Function: pyridoxal phosphate binding (GO:0030170);;	K01593|0|ame:410639|GB14019; aromatic-L-amino-acid decarboxylase-like; K01593 aromatic-L-amino-acid decarboxylase [EC:4.1.1.28] (A)	Aromatic-L-amino-acid decarboxylase GN=Ddc OS=Drosophila melanogaster (Fruit fly) PE=1 SV=4	PREDICTED: aromatic-L-amino-acid decarboxylase-like [Apis dorsata]
ACSNU06494	2426	1907.21	649.796	-1.55341	0.826652	Down	--	--	--	K12946|4.69196e-08|ame:726920|uncharacterized LOC726920; K12946 signal peptidase complex subunit 1 [EC:3.4.-.-] (A)	--	PREDICTED: hypothetical protein LOC100651284 [Bombus terrestris]
ACSNU07676	5208	41.209	4.86601	-3.08215	0.881799	Down	[O]	Posttranslational modification, protein turnover, chaperones	Molecular Function: serine-type endopeptidase inhibitor activity (GO:0004867);;	--	--	PREDICTED: mucin-22-like isoform X1 [Apis mellifera]
Apis_newGene_1998	1094	436.797	1.97015	-7.79251	0.98626	Down	--	--	--	--	--	PREDICTED: helicase SWR1-like [Apis dorsata]
ACSNU09138	1937	1.4607	872.055	9.22161	0.992848	Up	--	--	--	--	--	PREDICTED: uncharacterized protein LOC100865144 [Apis florea]
ACSNU01128	1711	11.0339	71.3851	2.69368	0.888669	Up	--	--	Molecular Function: hydrolase activity (GO:0016787);;	--	--	PREDICTED: phospholipase B1, membrane-associated-like [Apis dorsata]
ACSNU06878	597	2.11017	94.0314	5.47771	0.950122	Up	--	--	--	--	--	PREDICTED: general transcription factor IIF subunit 1-like isoform X1 [Apis dorsata]
ACSNU00181	2484	1.38116	17.4698	3.66091	0.83051	Up	--	--	--	--	--	PREDICTED: fibroin heavy chain isoform X4 [Apis mellifera]
ACSNU10295	2908	29.4066	3.45436	-3.08965	0.862507	Down
ACSNU00084	1563	1.03686	14.2299	3.77863	0.805007	Up	--	--	--	--	Protein takeout (Precursor) GN=to OS=Drosophila melanogaster (Fruit fly) PE=2 SV=1	PREDICTED: protein takeout-like [Apis dorsata]
ACSNU07417	1315	83.3594	1082.53	3.69891	0.94457	Up	--	--	--	--	--	PREDICTED: uncharacterized protein LOC100577680 isoform X2 [Apis mellifera]
ACSNU05855	3333	234.171	606.244	1.37234	0.804348	Up	[IQ]	--	Molecular Function: catalytic activity (GO:0003824);;	--	Probable 4-coumarate--CoA ligase 3 GN=4cl3 OS=Dictyostelium discoideum (Slime mold) PE=3 SV=2	PREDICTED: probable 4-coumarate--CoA ligase 3-like isoform X1 [Apis mellifera]
ACSNU01007	3014	2264.91	72.7796	-4.95978	0.963956	Down	--	--	Molecular Function: oxidoreductase activity (GO:0016491);; Molecular Function: transition metal ion binding (GO:0046914);; Biological Process: oxidation-reduction process (GO:0055114);;	--	--	PREDICTED: uncharacterized protein LOC102670836 [Apis dorsata]
Apis_newGene_1732	2783	6.32512	165.712	4.71144	0.950969	Up	--	--	--	--	--	PREDICTED: cyclin-dependent kinase inhibitor 1C-like [Apis mellifera]
Apis_newGene_2498	4856	33.5979	6.39155	-2.39413	0.838886	Down
ACSNU00221	2950	40.7548	10.8959	-1.90319	0.814512	Down	--	--	--	--	--	PREDICTED: uncharacterized protein LOC102679004 [Apis dorsata]
ACSNU00214	11170	81.1128	19.7366	-2.03906	0.853379	Down	--	--	Molecular Function: metalloendopeptidase activity (GO:0004222);; Biological Process: proteolysis (GO:0006508);;	--	Neprilysin-1 GN=nep-1 OS=Caenorhabditis elegans PE=1 SV=3	PREDICTED: neprilysin-2 isoform X1 [Apis mellifera]
Apis_newGene_2986	1839	34.741	0.827307	-5.39207	0.912949	Down
ACSNU03331	3365	472.922	30.8485	-3.93833	0.946734	Down	--	--	--	--	--	PREDICTED: uncharacterized protein LOC552799 isoform X1 [Apis mellifera]
ACSNU08595	3321	101.889	12.2674	-3.0541	0.909844	Down	--	--	--	--	--	PREDICTED: uncharacterized protein LOC725507 isoform X1 [Apis mellifera]
ACSNU08783	3773	88.5926	1119.05	3.65895	0.943817	Up	--	--	--	--	--	PREDICTED: cuticle protein 16.5, isoform B-like [Apis dorsata]
Apis_newGene_1824	5283	2072.82	711.283	-1.5431	0.825428	Down	--	--	--	--	--	PREDICTED: pro-resilin-like [Apis mellifera]
ACSNU03466	653	71.3523	7.03527	-3.34228	0.911538	Down	--	--	--	--	--	PREDICTED: uncharacterized protein LOC102670581 [Apis dorsata]
ACSNU09209	1880	779.739	95.934	-3.02288	0.925372	Down	--	--	--	--	--	PREDICTED: uncharacterized protein LOC725823 [Apis mellifera]
ACSNU06929	5322	113.445	31.3494	-1.85548	0.84425	Down	--	--	--	K17914|0|ame:725239|GB18385; uncharacterized LOC725239; K17914 kinesin family member 13 (A)	--	PREDICTED: histone-lysine N-methyltransferase 2D-like isoform X3 [Apis dorsata]
ACSNU02780	4006	242.566	15.2458	-3.9919	0.944005	Down	--	--	Cellular Component: integral component of membrane (GO:0016021);;	K10249|0|ame:411692|GB11136; elongation of very long chain fatty acids protein 4-like; K10249 elongation of very long chain fatty acids protein 4 [EC:2.3.1.199] (A)	Elongation of very long chain fatty acids protein AAEL008004 GN=AAEL008004 OS=Aedes aegypti (Yellowfever mosquito) PE=2 SV=2	PREDICTED: elongation of very long chain fatty acids protein 4-like isoform X1 [Apis dorsata]
ACSNU05424	598	1035.25	277.953	-1.89707	0.861566	Down	--	--	Molecular Function: carbohydrate binding (GO:0030246);;	--	--	PREDICTED: L-selectin-like [Apis dorsata]
ACSNU06399	1902	19.8187	2.53782	-2.9652	0.82204	Down
ACSNU10185	3611	1.60673	18.4678	3.52281	0.832675	Up
ACSNU04797	2965	55.1079	13.0405	-2.07926	0.842556	Down	--	--	--	--	--	PREDICTED: uncharacterized protein LOC102677198 [Apis dorsata]
ACSNU02679	4165	46.5856	6.0984	-2.93338	0.881611	Down	--	--	--	--	--	PREDICTED: uncharacterized protein LOC100576666 [Apis mellifera]
ACSNU04253	3246	60.8687	7.97995	-2.93125	0.891493	Down	--	--	Molecular Function: serine-type endopeptidase activity (GO:0004252);; Biological Process: proteolysis (GO:0006508);;	--	Trypsin-1 OS=Astacus astacus (Noble crayfish) PE=1 SV=1	PREDICTED: serine proteinase stubble-like isoform X1 [Apis cerana]
ACSNU10428	1541	51.5605	15.8764	-1.69938	0.806324	Down
ACSNU09197	2089	203.78	69.8885	-1.54388	0.819123	Down	--	--	--	--	--	PREDICTED: uncharacterized protein LOC102676761 [Apis dorsata]

## Sheet: Table S8
Table S8. 23 differential expressed miRNAs between control and CSBV infected larvae
ID	larva_2-Readnum	larva_CSBV_1,larva_CSBV_2-Readnum	larva_2-ReadsMean	larva_CSBV_1,larva_CSBV_2-ReadsMean	log2Foldchange(larva_CSBV_1,larva_CSBV_2/larva_2) normalized	p-value	q-value(Storey et al. 2003)	regulated
ame-miR-7	50720.1	64283.5	50720.1	32141.8	-0.665434	0	0	Down
ame-miR-13b	8440.11	8310.53	8440.11	4155.26	-1.02965	0	0	Down
ame-miR-375	1340.2	7338.94	1340.2	3669.47	1.44579	0	0	Up
ame-miR-2765-5p	857.022	3659.31	857.022	1829.65	1.08684	3.55764e-118	3.94304e-117	Up
ame-miR-6001-5p	1445.88	5288.13	1445.88	2644.07	0.863484	1.38846e-116	1.38498e-115	Up
ame-miR-281	174.703	1152.86	174.703	576.429	1.71491	3.35626e-75	2.09242e-74	Up
ame-miR-6040	117.894	795.831	117.894	397.916	1.74765	7.82191e-54	4.33463e-53	Up
ame-miR-277	524.72	1971.29	524.72	985.643	0.902193	7.28308e-48	3.63243e-47	Up
ame-miR-13a	686.595	712.745	686.595	356.372	-0.953399	3.66982e-37	1.66393e-36	Down
ame-miR-3759	200.359	854.442	200.359	427.221	1.08507	7.36002e-29	3.059e-28	Up
ame-miR-34	398.885	1225.52	398.885	612.761	0.612026	2.97395e-16	9.27036e-16	Up
unconservative_A_cerana_Scaffold_0009_72242	132.554	108.003	132.554	54.0014	-1.30284	6.15599e-13	1.80606e-12	Down
ame-miR-965-3p	386.668	499.928	386.668	249.964	-0.6367	1.55227e-11	4.30107e-11	Down
ame-miR-3791	18.3255	95.6858	18.3255	47.8429	1.37713	6.7865e-06	1.47163e-05	Up
ame-miR-252b	73.302	248.762	73.302	124.381	0.755517	9.25978e-06	1.92429e-05	Up
unconservative_A_cerana_Scaffold_0001_1271	34.2076	120.07	34.2076	60.0351	0.804165	0.00114967	0.00204785	Up
unconservative_A_cerana_Scaffold_0001_8666	19.5472	12.996	19.5472	6.49799	-1.59622	0.00129035	0.00225811	Down
unconservative_A_cerana_Scaffold_0021_130348	0	12.8687	0	6.43434	3.67847	0.00309107	0.00531611	Up
unconservative_A_cerana_Scaffold_0117_321630	20.158	15.9963	20.158	7.99815	-1.34094	0.00411065	0.00672192	Down
ame-miR-2765-3p	0	12.4256	0.61085	6.21281	3.33903	0.00512979	0.00812216	Up
unconservative_A_cerana_Scaffold_0012_87837	1.2217	12.4256	1.2217	6.21281	2.33903	0.0197257	0.0285164	Up
ame-miR-210	25.0448	80.4483	25.0448	40.2241	0.676223	0.0221428	0.031109	Up
unconservative_A_cerana_Scaffold_0002_15444	1.83255	13.5663	1.83255	6.78317	1.88078	0.0339377	0.0470177	Up

## Sheet: Table S9
Table S9. The list of target genes of siRNAs from CSBV-infected larvae.
CSBV_1029	ACSNU04485
CSBV_1035	ACSNU08335
CSBV_1036	ACSNU08335
CSBV_1037	ACSNU08335
CSBV_1038	ACSNU08335
CSBV_1039	ACSNU08335
CSBV_1040	Apis_newGene_3070
CSBV_1041	ACSNU07768;ACSNU04664;ACSNU01474;ACSNU06239;ACSNU09519
CSBV_1058	ACSNU08688
CSBV_1062	ACSNU09128
CSBV_1072	ACSNU07236;ACSNU01582
CSBV_1073	ACSNU07236;ACSNU01582
CSBV_1074	ACSNU07236;ACSNU01582
CSBV_1075	ACSNU01582;ACSNU07236
CSBV_1076	ACSNU09613;ACSNU01582;ACSNU08496;ACSNU03711;ACSNU01481;ACSNU06167;ACSNU03111;ACSNU07236;ACSNU01163
CSBV_1098	ACSNU04630
CSBV_1099	ACSNU05403
CSBV_1100	ACSNU05403
CSBV_1119	ACSNU06353
CSBV_1123	ACSNU01040
CSBV_113	Apis_newGene_3015;ACSNU05255
CSBV_1133	ACSNU08393
CSBV_1136	ACSNU00223
CSBV_1145	ACSNU00178
CSBV_1149	ACSNU02481
CSBV_1150	ACSNU02481
CSBV_1206	ACSNU01582
CSBV_1240	ACSNU09898
CSBV_1241	ACSNU09898
CSBV_1242	ACSNU09898
CSBV_1243	ACSNU09898
CSBV_1251	ACSNU08523;ACSNU03631
CSBV_1252	ACSNU03631;ACSNU08523;ACSNU03048;ACSNU10561
CSBV_1253	ACSNU03631;ACSNU08523;ACSNU03048;Apis_newGene_2721;ACSNU10561
CSBV_1254	ACSNU10561;Apis_newGene_1878;ACSNU08523;ACSNU03631;ACSNU03048
CSBV_1279	ACSNU07526
CSBV_1280	ACSNU07526
CSBV_1281	ACSNU03627;Apis_newGene_1415
CSBV_1348	ACSNU06324
CSBV_1366	ACSNU04797
CSBV_1374	ACSNU00235
CSBV_1403	ACSNU04405;ACSNU00989;ACSNU09857
CSBV_1405	ACSNU00155
CSBV_1406	ACSNU00155
CSBV_1407	ACSNU00155
CSBV_1408	ACSNU00155
CSBV_1409	ACSNU00155
CSBV_1410	ACSNU03117
CSBV_1414	ACSNU09036
CSBV_1415	ACSNU07342;ACSNU06233;ACSNU00153;ACSNU03825;ACSNU03257;ACSNU09036;ACSNU03070;ACSNU03028
CSBV_1417	ACSNU09128
CSBV_1418	ACSNU09128
CSBV_1430	ACSNU06277;ACSNU02251
CSBV_1436	ACSNU00223
CSBV_1441	ACSNU00287;ACSNU09396;ACSNU00156;ACSNU05028;ACSNU06161;ACSNU03064;ACSNU05772;ACSNU03781;ACSNU05672;ACSNU01044;ACSNU07784;ACSNU00226;ACSNU05615;ACSNU02288
CSBV_1444	ACSNU03120
CSBV_1445	ACSNU03120
CSBV_1469	ACSNU03627;Apis_newGene_3070;Apis_newGene_1415
CSBV_1470	Apis_newGene_3070;Apis_newGene_1415
CSBV_1480	ACSNU00179;ACSNU07102
CSBV_1492	ACSNU00900;ACSNU01635;ACSNU06049
CSBV_1494	ACSNU00930
CSBV_1505	ACSNU08378
CSBV_1526	ACSNU08378
CSBV_1533	ACSNU01766;Apis_newGene_2642;ACSNU04966;ACSNU06071
CSBV_1534	ACSNU03031;ACSNU07455;ACSNU06071;ACSNU04966;Apis_newGene_2642;ACSNU01766
CSBV_1561	ACSNU03533
CSBV_1581	ACSNU01582;ACSNU05791
CSBV_1582	ACSNU01582;ACSNU05791
CSBV_1583	ACSNU01510;ACSNU08638;Apis_newGene_3394;ACSNU02612;ACSNU10493;ACSNU08808;ACSNU01957;Apis_newGene_1839;ACSNU06465;ACSNU04535;ACSNU07731;Apis_newGene_3251;ACSNU07842;ACSNU02221;ACSNU02040
CSBV_1584	ACSNU00579;ACSNU02619
CSBV_1585	ACSNU02619;ACSNU00579
CSBV_1586	ACSNU02619;ACSNU08796;ACSNU00579
CSBV_1591	ACSNU03505;ACSNU02161;ACSNU06879
CSBV_1597	ACSNU05857
CSBV_1598	ACSNU03712
CSBV_1611	Apis_newGene_3416
CSBV_1612	ACSNU05069;Apis_newGene_3416
CSBV_1613	ACSNU05033;ACSNU05069
CSBV_1614	ACSNU05069;ACSNU08148;ACSNU05033
CSBV_1615	ACSNU05069;ACSNU05033
CSBV_1616	ACSNU05069;ACSNU05033
CSBV_1617	ACSNU05069
CSBV_1619	ACSNU04966
CSBV_1620	ACSNU04966;ACSNU07455
CSBV_1623	Apis_newGene_3085
CSBV_1627	ACSNU01174
CSBV_1628	ACSNU01174
CSBV_1629	ACSNU01174
CSBV_1630	ACSNU01174
CSBV_1631	ACSNU01174
CSBV_1632	ACSNU01174
CSBV_1633	ACSNU01174;ACSNU02251;ACSNU03383
CSBV_1681	ACSNU06347
CSBV_1682	ACSNU06347
CSBV_170	ACSNU08084
CSBV_1707	ACSNU01607
CSBV_1708	ACSNU01607
CSBV_1709	ACSNU01607
CSBV_1710	ACSNU01607
CSBV_1711	ACSNU01607
CSBV_1712	ACSNU08300;ACSNU07823;ACSNU01607
CSBV_1742	ACSNU01022;ACSNU00048;ACSNU06875
CSBV_1756	ACSNU08656;ACSNU01784;ACSNU06402;ACSNU07792
CSBV_1760	ACSNU05049
CSBV_1768	ACSNU02251
CSBV_1769	ACSNU02251
CSBV_1771	ACSNU02251
CSBV_178	ACSNU00084
CSBV_1784	ACSNU03403
CSBV_1785	ACSNU03403
CSBV_1786	ACSNU03403
CSBV_1795	Apis_newGene_3015
CSBV_1796	Apis_newGene_3015
CSBV_1808	ACSNU01467;ACSNU06233
CSBV_1809	ACSNU10054;ACSNU03043;ACSNU01467;ACSNU06233;ACSNU00986
CSBV_1835	ACSNU08688
CSBV_1865	ACSNU10378;ACSNU06688;ACSNU07860;ACSNU03889;ACSNU08595;ACSNU08067
CSBV_1888	ACSNU00526
CSBV_1899	ACSNU05186;ACSNU10353
CSBV_1916	ACSNU03117
CSBV_1917	ACSNU05791;ACSNU03117
CSBV_1919	Apis_newGene_1839
CSBV_1920	ACSNU07731;Apis_newGene_1839
CSBV_1921	ACSNU04258;ACSNU07731;Apis_newGene_1839
CSBV_1922	Apis_newGene_2986;ACSNU01510;ACSNU04258;ACSNU05607;Apis_newGene_1839;ACSNU07731
CSBV_1923	ACSNU01464
CSBV_1926	ACSNU02619
CSBV_1928	ACSNU03549
CSBV_1939	ACSNU05187
CSBV_1940	ACSNU06239;ACSNU07768
CSBV_1941	ACSNU09519;ACSNU07768
CSBV_1968	ACSNU04014
CSBV_1985	ACSNU00656;ACSNU02060;ACSNU07062
CSBV_1990	ACSNU03048;ACSNU03257;ACSNU06451;ACSNU08523;ACSNU08869;Apis_newGene_2691;ACSNU10561;ACSNU02094;ACSNU07573;ACSNU02406
CSBV_1999	ACSNU06182
CSBV_2000	ACSNU06182
CSBV_2001	ACSNU06182
CSBV_2010	ACSNU06688;ACSNU09568
CSBV_2011	ACSNU09568;ACSNU06688
CSBV_2026	Apis_newGene_2267
CSBV_2037	ACSNU02357
CSBV_2038	ACSNU02357
CSBV_2051	ACSNU08148
CSBV_2052	ACSNU05033
CSBV_2053	ACSNU05033;ACSNU04815;ACSNU08148
CSBV_2054	ACSNU04815;ACSNU08148;ACSNU05033;ACSNU00914
CSBV_2055	ACSNU04815;ACSNU05033
CSBV_2056	Apis_newGene_589;ACSNU01764;ACSNU03117;ACSNU01825;ACSNU08459;ACSNU08415;ACSNU09019;ACSNU08496;ACSNU00914;ACSNU05572;ACSNU04601;ACSNU03635;ACSNU04543;Apis_newGene_506;ACSNU04815;ACSNU02937;ACSNU07562;ACSNU05352;ACSNU04388;ACSNU08148
CSBV_2057	ACSNU03706
CSBV_2058	ACSNU03706;ACSNU01118;ACSNU02327;ACSNU02530
CSBV_2066	ACSNU00775
CSBV_2067	ACSNU00775;ACSNU04802
CSBV_2090	ACSNU01502
CSBV_2121	ACSNU06049;Apis_newGene_3137;Apis_newGene_2722
CSBV_2122	Apis_newGene_2666;ACSNU08867;ACSNU00226
CSBV_2123	ACSNU02004
CSBV_2124	ACSNU02004
CSBV_2125	ACSNU02004
CSBV_2129	ACSNU04853
CSBV_2137	ACSNU06786
CSBV_2147	ACSNU04194;ACSNU03243
CSBV_2160	ACSNU01793
CSBV_2161	ACSNU00156
CSBV_2162	ACSNU03328;ACSNU00156
CSBV_2163	ACSNU02161;ACSNU03328;ACSNU00156
CSBV_2164	ACSNU09682;ACSNU06879;ACSNU03328;ACSNU02161;ACSNU04683;ACSNU00690
CSBV_2169	ACSNU04853;ACSNU07707
CSBV_2170	ACSNU04853;ACSNU07707
CSBV_2180	Apis_newGene_262
CSBV_2184	ACSNU09996
CSBV_2224	ACSNU06875
CSBV_2225	ACSNU06875
CSBV_2296	ACSNU06079
CSBV_2297	ACSNU06079
CSBV_2298	ACSNU05187;ACSNU06079
CSBV_2299	ACSNU06079
CSBV_2300	ACSNU04675;ACSNU06079
CSBV_2312	ACSNU06347
CSBV_2313	ACSNU06347
CSBV_2315	ACSNU06347
CSBV_2317	ACSNU08869
CSBV_2318	ACSNU08869
CSBV_2319	Apis_newGene_927;ACSNU08869;ACSNU02416;ACSNU07573
CSBV_2331	ACSNU08412
CSBV_2332	ACSNU08412
CSBV_2333	Apis_newGene_2267;ACSNU08412
CSBV_2354	ACSNU04896
CSBV_2416	ACSNU06347
CSBV_2417	ACSNU06347
CSBV_242	ACSNU03891;ACSNU08369;ACSNU03380;ACSNU02466
CSBV_2426	ACSNU08412
CSBV_2427	ACSNU08412
CSBV_2428	ACSNU08412
CSBV_2434	ACSNU03903
CSBV_255	ACSNU02251
CSBV_257	ACSNU02251
CSBV_268	ACSNU08220
CSBV_269	ACSNU08220
CSBV_276	ACSNU01080
CSBV_277	ACSNU02255;ACSNU01080;ACSNU09261;ACSNU04360
CSBV_294	ACSNU04524
CSBV_301	ACSNU08335
CSBV_302	ACSNU08335
CSBV_303	ACSNU08335
CSBV_305	Apis_newGene_3070
CSBV_306	Apis_newGene_3070
CSBV_314	ACSNU09247;ACSNU03884;ACSNU08523;Apis_newGene_1878
CSBV_315	Apis_newGene_1878;ACSNU00444;ACSNU03884;ACSNU08523;ACSNU09247
CSBV_316	ACSNU00444;ACSNU03884;ACSNU08688;ACSNU08523;ACSNU09247;ACSNU03048;Apis_newGene_1878
CSBV_320	ACSNU01582
CSBV_321	ACSNU01582;ACSNU00179
CSBV_322	ACSNU01582;ACSNU03099;ACSNU04659;ACSNU00179;ACSNU08500
CSBV_323	ACSNU08025;ACSNU08030;ACSNU02015;Apis_newGene_3137;ACSNU01582;ACSNU00179;ACSNU03711;ACSNU04659;ACSNU03099;ACSNU06388;ACSNU01813;ACSNU03135
CSBV_324	ACSNU03099;ACSNU00179;ACSNU04659;ACSNU03711;ACSNU02015;ACSNU01582;Apis_newGene_3137;ACSNU05576;ACSNU08148;ACSNU08025;ACSNU03664;ACSNU08030;ACSNU07552;ACSNU03135;ACSNU09005;ACSNU01813;ACSNU06388
CSBV_335	ACSNU05403
CSBV_349	ACSNU04031
CSBV_353	ACSNU02481
CSBV_372	ACSNU08777
CSBV_373	ACSNU08777
CSBV_374	ACSNU02606;ACSNU08777;ACSNU06353
CSBV_392	ACSNU07526
CSBV_393	ACSNU07526
CSBV_395	ACSNU07526
CSBV_423	ACSNU01830;ACSNU03043
CSBV_424	ACSNU06233;ACSNU03619;ACSNU03043
CSBV_429	ACSNU01766
CSBV_444	ACSNU04184
CSBV_449	Apis_newGene_1929
CSBV_466	ACSNU01793
CSBV_467	ACSNU01793
CSBV_470	ACSNU09031
CSBV_502	ACSNU07731
CSBV_509	Apis_newGene_214
CSBV_510	Apis_newGene_214;Apis_newGene_1825;Apis_newGene_3048
CSBV_511	Apis_newGene_3048;ACSNU05069;ACSNU04190;Apis_newGene_214;Apis_newGene_1825
CSBV_513	ACSNU00424
CSBV_515	ACSNU01174
CSBV_516	ACSNU01174
CSBV_517	ACSNU01174
CSBV_518	ACSNU01174
CSBV_519	ACSNU01174
CSBV_520	ACSNU01174
CSBV_521	ACSNU01174
CSBV_522	ACSNU01174
CSBV_540	ACSNU00763
CSBV_550	ACSNU01607
CSBV_603	ACSNU08528;Apis_newGene_1612
CSBV_606	Apis_newGene_2642;ACSNU03549
CSBV_61	ACSNU01582
CSBV_62	ACSNU01582
CSBV_623	ACSNU03634
CSBV_63	ACSNU04659;ACSNU01582
CSBV_631	ACSNU06688
CSBV_632	ACSNU06688
CSBV_64	ACSNU03059;ACSNU01582;ACSNU08030
CSBV_65	ACSNU03711;ACSNU09025;ACSNU03059;ACSNU08030;ACSNU01582;ACSNU06388
CSBV_655	Apis_newGene_1334
CSBV_66	ACSNU06388;ACSNU01813;ACSNU04659;ACSNU03711;ACSNU03059;ACSNU08030;ACSNU01582
CSBV_665	ACSNU01766
CSBV_666	ACSNU08362;ACSNU01766
CSBV_667	ACSNU03064;ACSNU01766
CSBV_67	Apis_newGene_3499;ACSNU09613;ACSNU01582;ACSNU04659;ACSNU03711;ACSNU07236;ACSNU06388;ACSNU00080;ACSNU07474;ACSNU01813;ACSNU07207;ACSNU03631
CSBV_680	ACSNU08595
CSBV_697	ACSNU01176
CSBV_700	ACSNU01176
CSBV_701	ACSNU01176
CSBV_708	ACSNU03726
CSBV_768	ACSNU08412
CSBV_769	ACSNU08412
CSBV_792	ACSNU02262
CSBV_81	ACSNU08777
CSBV_830	ACSNU10229;ACSNU05186
CSBV_835	ACSNU01839
CSBV_842	Apis_newGene_1827
CSBV_843	ACSNU03646;Apis_newGene_1827
CSBV_859	ACSNU06725
CSBV_862	ACSNU06725
CSBV_867	ACSNU00779
CSBV_868	ACSNU00779
CSBV_872	ACSNU05878
CSBV_873	ACSNU04190;ACSNU05878;Apis_newGene_2989;ACSNU04001
CSBV_874	ACSNU05878;ACSNU04190;ACSNU04001;Apis_newGene_2989
CSBV_875	Apis_newGene_2989;ACSNU04001
CSBV_881	ACSNU01174
CSBV_882	ACSNU01174
CSBV_883	ACSNU01174
CSBV_884	ACSNU01174
CSBV_885	ACSNU01174
CSBV_886	ACSNU02251;ACSNU01174;ACSNU01209
CSBV_9	ACSNU05141
CSBV_926	ACSNU03117
CSBV_927	ACSNU03117
CSBV_934	ACSNU02312
CSBV_935	ACSNU02312;ACSNU07635
CSBV_936	ACSNU02312;ACSNU07635
CSBV_938	ACSNU03263
CSBV_939	ACSNU03263
CSBV_940	ACSNU07731
CSBV_941	ACSNU07731
CSBV_942	ACSNU07731
CSBV_943	ACSNU07731;ACSNU05607;ACSNU01957
CSBV_944	ACSNU05021;ACSNU05607;ACSNU07731;Apis_newGene_3251;ACSNU03263;ACSNU00716
CSBV_945	ACSNU01464;ACSNU04190;ACSNU05878
CSBV_952	ACSNU02312
CSBV_953	ACSNU04360;ACSNU00322;ACSNU02312
CSBV_955	ACSNU00155
CSBV_956	ACSNU00155
CSBV_957	ACSNU00155
CSBV_958	ACSNU00155
CSBV_959	ACSNU00155
CSBV_960	ACSNU00155
CSBV_961	ACSNU00155
CSBV_971	ACSNU02000
CSBV_981	ACSNU02721
CSBV_982	ACSNU02721;ACSNU08053
CSBV_986	ACSNU08558
CSBV_987	ACSNU08558
CSBV_988	Apis_newGene_3203;ACSNU08558;ACSNU03731

## Sheet: Table S10
Table S10. The annotations on target genes of siRNAs from CSBV-infected larvae.
#ID	COG_class	COG_class_annotation	GO_annotation	KEGG_annotation	Swissprot_annotation	nr_annotation
ACSNU00048	[I]	Lipid transport and metabolism	Biological Process: metabolic process (GO:0008152);; Molecular Function: ligase activity (GO:0016874);;	K01897|0|ame:409515|GB16184; long-chain-fatty-acid--CoA ligase 3-like; K01897 long-chain acyl-CoA synthetase [EC:6.2.1.3] (A)	Fatty acyl-CoA synthetase B (Precursor) GN=fcsB OS=Dictyostelium discoideum (Slime mold) PE=2 SV=1	PREDICTED: long-chain-fatty-acid--CoA ligase 3-like isoformX1 [Apis mellifera]
ACSNU00080	--	--	Cellular Component: nucleus (GO:0005634);;	K11339|0|ame:413181|GB17999; mortality factor 4-like protein 1-like; K11339 mortality factor 4-like protein 1 (A)	NuA4 complex subunit EAF3 homolog GN=MRG15 OS=Drosophila melanogaster (Fruit fly) PE=1 SV=1	PREDICTED: mortality factor 4-like protein 1-like isoform X1 [Apis mellifera]
ACSNU00084	--	--	--	--	Protein takeout (Precursor) GN=to OS=Drosophila melanogaster (Fruit fly) PE=2 SV=1	PREDICTED: protein takeout-like [Apis dorsata]
ACSNU00153	--	--	--	--	--	PREDICTED: uncharacterized protein LOC102672372 [Apis dorsata]
ACSNU00155	--	--	Molecular Function: microtubule motor activity (GO:0003777);; Cellular Component: kinesin complex (GO:0005871);; Biological Process: microtubule-based movement (GO:0007018);;	K06227|0|ame:552173|kinesin-B; kinesin B; K06227 costal 2 (A)	Kinesin-like protein costa GN=cos OS=Drosophila pseudoobscura pseudoobscura (Fruit fly) PE=3 SV=2	PREDICTED: kinesin B [Apis mellifera]
ACSNU00156	--	--	--	--	--	PREDICTED: lipopolysaccharide-induced tumor necrosis factor-alpha factor homolog isoform X1 [Apis mellifera]
ACSNU00178	--	--	Biological Process: transport (GO:0006810);; Molecular Function: organic anion transmembrane transporter activity (GO:0008514);; Cellular Component: membrane (GO:0016020);;	--	--	PREDICTED: solute carrier organic anion transporter family member 4C1-like isoform X1 [Apis dorsata]
ACSNU00179	--	--	Molecular Function: calcium ion binding (GO:0005509);;	--	--	PREDICTED: uncharacterized protein LOC411330 [Apis mellifera]
ACSNU00223	[Z]	Cytoskeleton	Molecular Function: binding (GO:0005488);;	K10397|0|ame:411316|kinesin-9; kinesin 9; K10397 kinesin family member 6/9 (A)	Kinesin-II 85 kDa subunit GN=KRP85 OS=Strongylocentrotus purpuratus (Purple sea urchin) PE=1 SV=1	PREDICTED: kinesin-like protein KIF6-like [Apis dorsata]
ACSNU00226	[K]	Transcription	Molecular Function: sequence-specific DNA binding transcription factor activity (GO:0003700);; Biological Process: regulation of transcription, DNA-templated (GO:0006355);; Molecular Function: sequence-specific DNA binding (GO:0043565);;	--	Homeobox protein ceh-10 GN=ceh-10 OS=Caenorhabditis elegans PE=2 SV=1	PREDICTED: visual system homeobox 2 isoform X2 [Apis mellifera]
ACSNU00235	--	--	Molecular Function: structural constituent of cuticle (GO:0042302);;	--	Cuticle protein 8 OS=Locusta migratoria (Migratory locust) PE=1 SV=1	PREDICTED: adult-specific cuticular protein ACP-22 [Apis mellifera]
ACSNU00287	--	--	Molecular Function: nucleic acid binding (GO:0003676);;	--	--	PREDICTED: myocardin-related transcription factor A-like isoform X7 [Apis mellifera]
ACSNU00322	--	--	Cellular Component: integral component of membrane (GO:0016021);;	K14209|0|ame:410741|GB13492; proton-coupled amino acid transporter 4-like; K14209 solute carrier family 36 (proton-coupled amino acid transporter) (A)	Putative amino acid permease F59B2.2 GN=F59B2.2 OS=Caenorhabditis elegans PE=3 SV=2	PREDICTED: proton-coupled amino acid transporter 4-like isoform X1 [Apis mellifera]
ACSNU00424	--	--	--	--	--	PREDICTED: WD repeat-containing protein 66-like isoform X2 [Apis dorsata]
ACSNU00444	--	--	Molecular Function: metalloendopeptidase activity (GO:0004222);; Biological Process: proteolysis (GO:0006508);; Biological Process: integrin-mediated signaling pathway (GO:0007229);;	--	Venom metalloproteinase 3 OS=Eulophus pennicornis (Parasitoid wasp) PE=2 SV=1	PREDICTED: A disintegrin and metalloproteinase with thrombospondin motifs 18-like isoform X1 [Apis dorsata]
ACSNU00526	--	--	Molecular Function: actin binding (GO:0003779);;	K18461|0|ame:724795|GB19140; WAS protein family homolog 1-like; K18461 WAS protein family homolog 1 (A)	WAS protein family homolog 1 GN=wash OS=Drosophila melanogaster (Fruit fly) PE=1 SV=1	PREDICTED: WAS protein family homolog 1-like [Apis florea]
ACSNU00579	--	--	Molecular Function: sequence-specific DNA binding transcription factor activity (GO:0003700);; Cellular Component: nucleus (GO:0005634);; Biological Process: regulation of transcription, DNA-templated (GO:0006355);; Molecular Function: sequence-specific DNA binding (GO:0043565);;	--	Protein Optix GN=Optix OS=Drosophila melanogaster (Fruit fly) PE=2 SV=1	PREDICTED: uncharacterized protein LOC100866364 [Apis florea]
ACSNU00656	--	--	Molecular Function: olfactory receptor activity (GO:0004984);; Molecular Function: odorant binding (GO:0005549);; Cellular Component: membrane (GO:0016020);; Biological Process: detection of chemical stimulus involved in sensory perception of smell (GO:0050911);;	--	--	PREDICTED: putative odorant receptor 30a-like [Apis dorsata]
ACSNU00690	[RTKL]	--	Molecular Function: protein serine/threonine kinase activity (GO:0004674);; Molecular Function: protein serine/threonine/tyrosine kinase activity (GO:0004712);; Molecular Function: ATP binding (GO:0005524);; Biological Process: protein phosphorylation (GO:0006468);;	K18669|0|nvi:100120092|dual specificity tyrosine-phosphorylation-regulated kinase 2-like; K18669 dual specificity tyrosine-phosphorylation-regulated kinase 2/3/4 [EC:2.7.12.1] (A)	Dual specificity tyrosine-phosphorylation-regulated kinase mbk-2 {ECO:0000250|UniProtKB:Q13627} OS=Caenorhabditis briggsae PE=3 SV=2	PREDICTED: dual specificity tyrosine-phosphorylation-regulated kinase 2-like isoform X1 [Apis dorsata]
ACSNU00716	--	--	--	--	--	PREDICTED: box A-binding factor isoform X6 [Apis mellifera]
ACSNU00763	--	--	Molecular Function: sequence-specific DNA binding transcription factor activity (GO:0003700);; Cellular Component: nucleus (GO:0005634);; Biological Process: regulation of transcription, DNA-templated (GO:0006355);; Molecular Function: sequence-specific DNA binding (GO:0043565);;	K09442|0|ame:413060|GB16666; Ets at 98B ortholog; K09442 SAM pointed domain-containing ETS transcription factor (A)	DNA-binding protein D-ETS-4 GN=Ets98B OS=Drosophila melanogaster (Fruit fly) PE=2 SV=3	PREDICTED: DNA-binding protein D-ETS-4-like [Apis mellifera]
ACSNU00775	--	--	Molecular Function: Rho guanyl-nucleotide exchange factor activity (GO:0005089);; Molecular Function: phospholipid binding (GO:0005543);; Cellular Component: cytoplasm (GO:0005737);; Biological Process: regulation of Rho protein signal transduction (GO:0035023);; Biological Process: termination of G-protein coupled receptor signaling pathway (GO:0038032);; Molecular Function: metal ion binding (G…	--	--	PREDICTED: rho guanine nucleotide exchange factor 12-like isoform X4 [Apis dorsata]
ACSNU00779	[R]	General function prediction only	Molecular Function: nucleotide binding (GO:0000166);;	K06883|2.5523e-160|nvi:100113646|GPN-loop GTPase 2; K06883 (A)	GPN-loop GTPase 2 homolog {ECO:0000250|UniProtKB:Q9H9Y4} GN=DDB_G0281787 OS=Dictyostelium discoideum (Slime mold) PE=2 SV=1	PREDICTED: GPN-loop GTPase 2-like [Apis florea]
ACSNU00900	--	--	--	--	--	hypothetical protein [Apis mellifera]
ACSNU00914	--	--	--	K11124|0|ame:409795|GB19528; telomerase-binding protein EST1A-like; K11124 protein SMG6 [EC:3.1.-.-] (A)	--	PREDICTED: telomerase-binding protein EST1A-like isoform X5 [Apis mellifera]
ACSNU00930	--	--	--	--	--	PREDICTED: zinc finger protein 395-like [Apis florea]
ACSNU00986	--	--	--	--	--	PREDICTED: microtubule-associated protein futsch-like [Apis mellifera]
ACSNU00989	--	--	--	K11266|0|ame:411194|GB11547; cohesin loading complex subunit SCC4 homolog; K11266 MAternally affected uncoordination (A)	MAU2 chromatid cohesion factor homolog GN=CPIJ012302 OS=Culex quinquefasciatus (Southern house mosquito) PE=3 SV=1	PREDICTED: MAU2 chromatid cohesion factor homolog isoform X2 [Apis mellifera]
ACSNU01022	[R]	General function prediction only	--	K15621|0|ame:408914|GB17246; BAI1-associated protein 3-like; K15621 BAI1-associated protein 3 (A)	Protein kinase C-like 2 GN=pkc-2 OS=Caenorhabditis elegans PE=2 SV=2	PREDICTED: BAI1-associated protein 3-like [Apis mellifera]
ACSNU01040	[K]	Transcription	Molecular Function: translation initiation factor activity (GO:0003743);; Cellular Component: nucleus (GO:0005634);; Biological Process: translational initiation (GO:0006413);; Molecular Function: metal ion binding (GO:0046872);;	K03125|0|ame:412176|Taf1, GB11337; transcription initiation factor TFIID subunit 1; K03125 transcription initiation factor TFIID subunit 1 (A)	Transcription initiation factor TFIID subunit 1 GN=Taf1 OS=Drosophila melanogaster (Fruit fly) PE=1 SV=3	PREDICTED: transcription initiation factor TFIID subunit 1-like isoform X1 [Apis dorsata]
ACSNU01044	[GEPR]	--	Cellular Component: integral component of membrane (GO:0016021);; Biological Process: transmembrane transport (GO:0055085);;	--	--	PREDICTED: uncharacterized protein LOC410067 [Apis mellifera]
ACSNU01080	--	--	--	--	--	PREDICTED: uncharacterized threonine-rich GPI-anchored glycoprotein PJ4664.02-like isoform X5 [Apis mellifera]
ACSNU01118	[GEPR]	--	Molecular Function: organic cation transmembrane transporter activity (GO:0015101);; Cellular Component: integral component of membrane (GO:0016021);; Biological Process: transmembrane transport (GO:0055085);;	--	Organic cation transporter protein GN=Orct OS=Drosophila melanogaster (Fruit fly) PE=1 SV=1	PREDICTED: organic cation transporter protein-like isoform X1 [Apis mellifera]
ACSNU01163	--	--	Molecular Function: G-protein coupled receptor activity (GO:0004930);; Biological Process: phospholipase C-activating G-protein coupled receptor signaling pathway (GO:0007200);; Molecular Function: glutamate receptor activity (GO:0008066);; Biological Process: adult feeding behavior (GO:0008343);; Molecular Function: glutamate binding (GO:0016595);; Biological Process: response to insecticide (GO…	--	Metabotropic glutamate receptor (Precursor) GN=mGluR OS=Drosophila melanogaster (Fruit fly) PE=1 SV=2	PREDICTED: metabotropic glutamate receptor-like [Apis mellifera]
ACSNU01174	--	--	Molecular Function: kinase activity (GO:0016301);;	--	--	PREDICTED: microtubule-associated protein futsch-like isoform X2 [Apis dorsata]
ACSNU01176	--	--	--	--	Myosin heavy chain IB GN=MIB OS=Acanthamoeba castellanii (Amoeba) PE=1 SV=2	PREDICTED: nostrin-like isoform X6 [Apis dorsata]
ACSNU01209	[RTKL]	--	Molecular Function: protein serine/threonine kinase activity (GO:0004674);; Molecular Function: ATP binding (GO:0005524);; Biological Process: protein phosphorylation (GO:0006468);;	K08796|0|ame:413633|GB13414; serine/threonine kinase SAD-1-like; K08796 BR serine/threonine kinase [EC:2.7.11.1] (A)	Serine/threonine kinase SAD-1 {ECO:0000312|EMBL:AAG50270.1} OS=Caenorhabditis elegans PE=1 SV=2	PREDICTED: serine/threonine-protein kinase BRSK2-like isoform X1 [Apis mellifera]
ACSNU01464	--	--	--	--	UPF0692 protein CG33108 GN=CG33108 OS=Drosophila melanogaster (Fruit fly) PE=3 SV=2	PREDICTED: UPF0692 protein CG33108-like isoform X3 [Apis mellifera]
ACSNU01467	[R]	General function prediction only	--	--	Ankyrin repeat, PH and SEC7 domain containing protein secG GN=secG OS=Dictyostelium discoideum (Slime mold) PE=2 SV=1	PREDICTED: ankyrin repeat domain-containing protein 12-like [Apis dorsata]
ACSNU01474	--	--	--	--	--	PREDICTED: uncharacterized protein LOC100864748 [Apis florea]
ACSNU01481	--	--	--	--	Papilin (Precursor) GN=Ppn OS=Drosophila melanogaster (Fruit fly) PE=1 SV=2	PREDICTED: Down syndrome cell adhesion molecule homolog isoform X1 [Apis dorsata]
ACSNU01502	[L]	Replication, recombination and repair	--	K18432|0|ame:725388|armi, GB15508; armitage; K18432 RNA helicase armi [EC:3.6.4.13] (A)	Probable RNA helicase armi GN=armi OS=Drosophila melanogaster (Fruit fly) PE=1 SV=4	PREDICTED: probable RNA helicase armi [Apis mellifera]
ACSNU01510	--	--	--	K08770|0|ame:412353|GB18235; polyubiquitin-A-like; K08770 ubiquitin C (A)	Ubiquitin-related (Precursor) OS=Geodia cydonium (Sponge) PE=2 SV=2	PREDICTED: polyubiquitin-A-like [Apis mellifera]
ACSNU01582	[R]	General function prediction only	Molecular Function: nucleotide binding (GO:0000166);; Molecular Function: nucleic acid binding (GO:0003676);;	K13219|0|ame:726178|GB18173; hrp65 protein-like; K13219 splicing factor, proline- and glutamine-rich (A)	Hrp65 protein GN=HRP65 OS=Chironomus tentans (Midge) PE=1 SV=1	PREDICTED: hrp65 protein-like isoform X2 [Apis mellifera]
ACSNU01607	--	--	--	--	--	PREDICTED: mucin-22-like [Apis dorsata]
ACSNU01635	--	--	--	--	--	PREDICTED: monocarboxylate transporter 12-like isoform X4 [Apis dorsata]
ACSNU01764	--	--	--	--	--	PREDICTED: uncharacterized protein LOC100869561 [Apis florea]
ACSNU01766	--	--	Molecular Function: sequence-specific DNA binding transcription factor activity (GO:0003700);; Cellular Component: nucleus (GO:0005634);; Biological Process: regulation of transcription, DNA-templated (GO:0006355);; Biological Process: multicellular organismal development (GO:0007275);; Molecular Function: sequence-specific DNA binding (GO:0043565);;	--	--	PREDICTED: eyegone isoform X1 [Apis mellifera]
ACSNU01784	--	--	--	--	--	PREDICTED: maspardin-like isoform X3 [Apis mellifera]
ACSNU01793	--	--	--	K15309|7.26099e-114|ame:408676|uncharacterized LOC408676; K15309 CREB-regulated transcription coactivator 1 (A)	--	PREDICTED: CREB-regulated transcription coactivator 1-like isoform X6 [Apis mellifera]
ACSNU01813	[P]	Inorganic ion transport and metabolism	Molecular Function: magnesium ion binding (GO:0000287);; Molecular Function: phospholipid-translocating ATPase activity (GO:0004012);; Molecular Function: ATP binding (GO:0005524);; Biological Process: cation transport (GO:0006812);; Biological Process: phospholipid transport (GO:0015914);; Cellular Component: integral component of membrane (GO:0016021);; Molecular Function: cation-transporting A…	K01530|0|ame:409192|GB10030; probable phospholipid-transporting ATPase VD-like; K01530 phospholipid-translocating ATPase [EC:3.6.3.1] (A)	Phospholipid-transporting ATPase tat-1 GN=tat-1 OS=Caenorhabditis elegans PE=3 SV=3	PREDICTED: probable phospholipid-transporting ATPase VD [Apis florea]
ACSNU01825	--	--	--	K17591|0|ame:724299|GB14719; uncharacterized LOC724299; K17591 RIMS-binding protein 2 (A)	--	PREDICTED: peripheral-type benzodiazepine receptor-associated protein 1-like isoform X2 [Apis mellifera]
ACSNU01830	--	--	Molecular Function: DNA binding (GO:0003677);; Molecular Function: sequence-specific DNA binding transcription factor activity (GO:0003700);; Cellular Component: nucleus (GO:0005634);; Biological Process: regulation of transcription, DNA-templated (GO:0006355);;	--	T-box protein H15 GN=H15 OS=Drosophila melanogaster (Fruit fly) PE=2 SV=2	PREDICTED: T-box transcription factor TBX1-A-like [Apis dorsata]
ACSNU01839	[P]	Inorganic ion transport and metabolism	Biological Process: metal ion transport (GO:0030001);; Molecular Function: metal ion binding (GO:0046872);;	K07213|2.52274e-44|ame:725138|GB19291; copper transport protein ATOX1-like; K07213 copper chaperone (A)	Copper transport protein ATOX1 homolog GN=atox1 OS=Dictyostelium discoideum (Slime mold) PE=3 SV=2	PREDICTED: copper transport protein ATOX1-like [Apis mellifera]
ACSNU01957	[T]	Signal transduction mechanisms	Molecular Function: guanylate cyclase activity (GO:0004383);; Biological Process: cGMP biosynthetic process (GO:0006182);; Molecular Function: heme binding (GO:0020037);; Biological Process: intracellular signal transduction (GO:0035556);;	K01769|0|ame:413274|GB10150; soluble guanylate cyclase 89Da-like; K01769 guanylate cyclase, other [EC:4.6.1.2] (A)	Soluble guanylate cyclase 89Da OS=Drosophila melanogaster (Fruit fly) PE=1 SV=2	PREDICTED: soluble guanylate cyclase 89Da-like [Apis florea]
ACSNU02000	--	--	--	--	--	PREDICTED: TOX high mobility group box family member 3-like isoform X3 [Apis mellifera]
ACSNU02004	--	--	--	--	Vitellogenin receptor {ECO:0000312|EMBL:AAP92450.1} (Precursor) OS=Solenopsis invicta (Red imported fire ant) PE=2 SV=1	PREDICTED: prolow-density lipoprotein receptor-related protein 1-like isoform X1 [Apis mellifera]
ACSNU02015	--	--	--	--	Hemocytin (Precursor) OS=Bombyx mori (Silk moth) PE=2 SV=1	PREDICTED: BMP-binding endothelial regulator protein isoform X2 [Apis mellifera]
ACSNU02040	--	--	--	K12385|0|ame:552375|GB17461; niemann-Pick C1 protein-like; K12385 Niemann-Pick C1 protein (A)	Niemann-Pick C1 protein homolog 1 (Precursor) GN=ncr-1 OS=Caenorhabditis elegans PE=1 SV=2	PREDICTED: niemann-Pick C1 protein-like isoform 1 [Apis florea]
ACSNU02060	--	--	--	K16175|0|ame:413669|GB13159; protein lap4-like; K16175 protein scribble (A)	Protein lap4 OS=Drosophila melanogaster (Fruit fly) PE=1 SV=1	PREDICTED: protein lap4-like isoform X7 [Apis dorsata]
ACSNU02094	--	--	--	--	--	PREDICTED: rho GTPase-activating protein 7 isoform X2 [Apis mellifera]
ACSNU02161	--	--	--	--	--	PREDICTED: FCH domain only protein 2-like isoform X3 [Apis mellifera]
ACSNU02221	[G]	Carbohydrate transport and metabolism	Molecular Function: ATP binding (GO:0005524);; Molecular Function: kinase activity (GO:0016301);; Biological Process: phosphorylation (GO:0016310);; Biological Process: nicotinamide nucleotide metabolic process (GO:0046496);; Molecular Function: ATP-dependent NAD(P)H-hydrate dehydratase activity (GO:0047453);;	K17757|0|ame:550956|GB16073; carbohydrate kinase domain-containing protein-like; K17757 ATP-dependent NAD(P)H-hydrate dehydratase [EC:4.2.1.93] (A)	ATP-dependent (S)-NAD(P)H-hydrate dehydratase {ECO:0000255|HAMAP-Rule:MF_03157} GN=AAEL000673 OS=Aedes aegypti (Yellowfever mosquito) PE=3 SV=1	PREDICTED: ATP-dependent (S)-NAD(P)H-hydrate dehydratase-like isoform X1 [Apis mellifera]
ACSNU02251	--	--	Biological Process: cell adhesion (GO:0007155);; Biological Process: integrin-mediated signaling pathway (GO:0007229);; Cellular Component: integrin complex (GO:0008305);;	--	Integrin alpha-PS2 light chain (Precursor) GN=if OS=Drosophila melanogaster (Fruit fly) PE=1 SV=2	PREDICTED: integrin alpha-PS2-like isoform X1 [Apis dorsata]
ACSNU02255	--	--	--	--	Serine-enriched protein GN=gprs OS=Drosophila melanogaster (Fruit fly) PE=3 SV=3	PREDICTED: uncharacterized protein LOC100864481 [Apis florea]
ACSNU02262	--	--	Cellular Component: proteasome complex (GO:0000502);; Molecular Function: hydrolase activity, hydrolyzing O-glycosyl compounds (GO:0004553);; Molecular Function: ATP binding (GO:0005524);; Biological Process: carbohydrate metabolic process (GO:0005975);; Molecular Function: kinase activity (GO:0016301);; Biological Process: phosphorylation (GO:0016310);;	--	Arginine kinase OS=Trypanosoma cruzi PE=1 SV=1	PREDICTED: uncharacterized protein LOC100872060 [Apis florea]
ACSNU02288	--	--	Molecular Function: transcription regulatory region sequence-specific DNA binding (GO:0000976);; Molecular Function: sequence-specific DNA binding transcription factor activity (GO:0003700);; Cellular Component: nucleus (GO:0005634);; Biological Process: regulation of transcription, DNA-templated (GO:0006355);; Biological Process: multicellular organismal development (GO:0007275);;	K09381|0|ame:411374|GB14483; protein gooseberry-neuro-like; K09381 paired box protein 3/7 (A)	Protein gooseberry-neuro GN=gsb-n OS=Drosophila melanogaster (Fruit fly) PE=1 SV=2	PREDICTED: protein gooseberry-neuro-like [Apis florea]
ACSNU02312	[O]	Posttranslational modification, protein turnover, chaperones	Molecular Function: serine-type endopeptidase activity (GO:0004252);; Biological Process: proteolysis (GO:0006508);;	K01349|0|ame:725466|Fur1; furin-like protease 1; K01349 furin [EC:3.4.21.75] (A)	Furin-like protease 1, isoform 1-CRR (Precursor) GN=Fur1 OS=Drosophila melanogaster (Fruit fly) PE=2 SV=2	PREDICTED: furin-like protease 1, isoforms 1/1-X/2-like isoform X3 [Apis dorsata]
ACSNU02327	--	--	Molecular Function: transcription regulatory region sequence-specific DNA binding (GO:0000976);; Molecular Function: sequence-specific DNA binding transcription factor activity (GO:0003700);; Cellular Component: nucleus (GO:0005634);; Biological Process: regulation of transcription, DNA-templated (GO:0006355);;	K09320|1.05778e-160|ame:724845|eve, GB10623; segmentation protein even-skipped; K09320 homeobox even-skipped homolog protein (A)	Segmentation protein even-skipped GN=eve OS=Drosophila melanogaster (Fruit fly) PE=1 SV=3	PREDICTED: segmentation protein even-skipped-like [Apis dorsata]
ACSNU02357	--	--	Molecular Function: metal ion binding (GO:0046872);;	--	Protein muscleblind GN=mbl OS=Drosophila melanogaster (Fruit fly) PE=2 SV=2	Protein muscleblind, partial [Cerapachys biroi]
ACSNU02406	[RTKL]	--	Molecular Function: protein serine/threonine kinase activity (GO:0004674);; Molecular Function: ATP binding (GO:0005524);; Biological Process: protein phosphorylation (GO:0006468);; Molecular Function: zinc ion binding (GO:0008270);; Biological Process: intracellular signal transduction (GO:0035556);;	K06069|0|ame:413834|aPKC, GB19525; atypical protein kinase C; K06069 atypical protein kinase C iota type [EC:2.7.11.13] (A)	Atypical protein kinase C {ECO:0000312|EMBL:AAF58177.2} OS=Drosophila melanogaster (Fruit fly) PE=1 SV=1	PREDICTED: protein kinase C iota type isoformX1 [Apis mellifera]
ACSNU02416	--	--	--	--	--	PREDICTED: protein FAM69C-like isoform X3 [Apis mellifera]
ACSNU02466	[DZ]	--	Molecular Function: ubiquitin-protein transferase activity (GO:0004842);; Molecular Function: zinc ion binding (GO:0008270);; Biological Process: protein ubiquitination (GO:0016567);;	K10693|0|nvi:100120311|E3 ubiquitin-protein ligase MYCBP2; K10693 E3 ubiquitin-protein ligase MYCBP2 [EC:6.3.2.19] (A)	E3 ubiquitin-protein ligase highwire OS=Drosophila melanogaster (Fruit fly) PE=1 SV=2	PREDICTED: LOW QUALITY PROTEIN: E3 ubiquitin-protein ligase MYCBP2 [Nasonia vitripennis]
ACSNU02481	--	--	--	--	--	PREDICTED: MATH and LRR domain-containing protein PFE0570w-like isoform X4 [Apis mellifera]
ACSNU02530	[GEPR]	--	Biological Process: drug transmembrane transport (GO:0006855);; Molecular Function: drug transmembrane transporter activity (GO:0015238);; Cellular Component: integral component of membrane (GO:0016021);;	K14636|0|ame:725064|GB16339; uncharacterized LOC725064; K14636 MFS transporter, DHA1 family, solute carrier family 18 (vesicular acetylcholine transporter), member 3 (A)	Vesicular acetylcholine transporter GN=VAChT OS=Drosophila melanogaster (Fruit fly) PE=2 SV=2	PREDICTED: vesicular acetylcholine transporter-like [Apis dorsata]
ACSNU02606	--	--	Biological Process: cilium or flagellum-dependent cell motility (GO:0001539);; Molecular Function: sequence-specific DNA binding transcription factor activity (GO:0003700);; Molecular Function: microtubule motor activity (GO:0003777);; Molecular Function: ATP binding (GO:0005524);; Cellular Component: nucleus (GO:0005634);; Biological Process: ATP catabolic process (GO:0006200);; Biological Proce…	K10414|0|ame:411639|btv, GB10385; beethoven; K10414 dynein heavy chain 2, cytosolic (A)	Cytoplasmic dynein 2 heavy chain 1 GN=DYH1B OS=Tripneustes gratilla (Hawaian sea urchin) PE=2 SV=2	PREDICTED: cytoplasmic dynein 2 heavy chain 1 isoformX1 [Apis mellifera]
ACSNU02612	[S]	Function unknown	Cellular Component: integral component of membrane (GO:0016021);; Molecular Function: transferase activity, transferring acyl groups (GO:0016746);;	K13517|0|ame:552342|GB15142; membrane-bound O-acyltransferase domain-containing protein 2-like; K13517 lysophospholipid acyltransferase 1/2 [EC:2.3.1.51 2.3.1.-] (A)	Lysophospholipid acyltransferase 5 OS=Drosophila melanogaster (Fruit fly) PE=1 SV=1	PREDICTED: lysophospholipid acyltransferase 2-like [Apis mellifera]
ACSNU02619	--	--	Molecular Function: transferase activity, transferring phosphorus-containing groups (GO:0016772);;	--	--	PREDICTED: uncharacterized protein LOC102673952 isoform X1 [Apis dorsata]
ACSNU02721	[T]	Signal transduction mechanisms	Molecular Function: nucleotide binding (GO:0000166);; Molecular Function: guanylate cyclase activity (GO:0004383);; Biological Process: cGMP biosynthetic process (GO:0006182);; Molecular Function: heme binding (GO:0020037);; Biological Process: intracellular signal transduction (GO:0035556);;	K12319|0|ame:408880|Gycbeta1, AMGC1, AmsGC-beta1, AmsGCbeta1, GB20021, Gucy1b3; guanylate cyclase, soluble, beta 1; K12319 guanylate cyclase soluble subunit beta [EC:4.6.1.2] (A)	Soluble guanylate cyclase gcy-35 GN=gcy-35 OS=Caenorhabditis elegans PE=1 SV=3	guanylate cyclase, soluble, beta 1 [Apis mellifera]
ACSNU02937	--	--	Biological Process: autophagy (GO:0006914);;	K17906|0|nvi:100123456|Atg2; ATG2 autophagy related 2 homolog; K17906 autophagy-related protein 2 (A)	--	PREDICTED: autophagy-related protein 2 homolog B-like isoform X2 [Apis dorsata]
ACSNU03028	--	--	Biological Process: cell communication (GO:0007154);; Cellular Component: membrane (GO:0016020);;	K06051|0|ame:410351|Dl, GB12464; neurogenic locus protein delta; K06051 delta (A)	Neurogenic locus protein delta (Precursor) GN=Dl OS=Drosophila melanogaster (Fruit fly) PE=1 SV=2	PREDICTED: neurogenic locus protein delta-like [Megachile rotundata]
ACSNU03031	--	--	--	--	--	--
ACSNU03043	[J]	Translation, ribosomal structure and biogenesis	Biological Process: pseudouridine synthesis (GO:0001522);; Molecular Function: RNA binding (GO:0003723);; Molecular Function: pseudouridine synthase activity (GO:0009982);;	--	Uncharacterized protein K07E8.7 GN=K07E8.7 OS=Caenorhabditis elegans PE=3 SV=1	PREDICTED: RNA pseudouridylate synthase domain-containing protein 2-like [Apis florea]
ACSNU03048	--	--	Molecular Function: chitin deacetylase activity (GO:0004099);; Cellular Component: extracellular region (GO:0005576);; Biological Process: carbohydrate metabolic process (GO:0005975);; Biological Process: chitin metabolic process (GO:0006030);; Molecular Function: chitin binding (GO:0008061);;	--	--	PREDICTED: uncharacterized protein LOC408365 isoform X2 [Apis mellifera]
ACSNU03059	[E]	Amino acid transport and metabolism	Molecular Function: aminopeptidase activity (GO:0004177);; Cellular Component: extracellular region (GO:0005576);; Biological Process: proteolysis (GO:0006508);; Molecular Function: serine-type peptidase activity (GO:0008236);; Cellular Component: membrane (GO:0016020);;	K01278|0|ame:410337|GB14496; venom dipeptidylpeptidase IV (EC:3.4.14.5); K01278 dipeptidyl-peptidase 4 [EC:3.4.14.5] (A)	Venom dipeptidyl peptidase 4 (Precursor) OS=Apis mellifera (Honeybee) PE=1 SV=1	PREDICTED: venom dipeptidyl peptidase 4-like, partial [Apis dorsata]
ACSNU03064	--	--	--	K17589|0|nvi:100114875|RB1-inducible coiled-coil protein 1; K17589 RB1-inducible coiled-coil protein 1 (A)	--	PREDICTED: RB1-inducible coiled-coil protein 1 isoform X2 [Apis mellifera]
ACSNU03070	--	--	Molecular Function: guanyl-nucleotide exchange factor activity (GO:0005085);; Cellular Component: intracellular (GO:0005622);; Biological Process: small GTPase mediated signal transduction (GO:0007264);;	--	Adapter molecule Crk GN=Crk OS=Drosophila melanogaster (Fruit fly) PE=1 SV=1	PREDICTED: breast cancer anti-estrogen resistance protein 3-like [Apis florea]
ACSNU03099	--	--	--	--	Zinc metalloproteinase nas-39 (Precursor) GN=nas-39 OS=Caenorhabditis elegans PE=3 SV=3	PREDICTED: uncharacterized protein LOC100871786 [Apis florea]
ACSNU03111	[G]	Carbohydrate transport and metabolism	Biological Process: carbohydrate metabolic process (GO:0005975);; Molecular Function: maltose alpha-glucosidase activity (GO:0032450);; Molecular Function: cation binding (GO:0043169);;	K01187|0|ame:411257|Hbg2, AGLU4, GB20070; alpha-glucosidase (EC:3.2.1.20); K01187 alpha-glucosidase [EC:3.2.1.20] (A)	Maltase 2 (Precursor) GN=Mal-B2 OS=Drosophila virilis (Fruit fly) PE=3 SV=2	alpha-glucosidase isozyme II [Apis cerana japonica]
ACSNU03117	--	--	--	--	MAM and LDL-receptor class A domain-containing protein 1 (Fragment) OS=Acropora millepora (Staghorn coral) PE=1 SV=1	PREDICTED: uncharacterized protein LOC102678397 [Apis dorsata]
ACSNU03120	--	--	--	K10479|0|ame:411991|GB20142; BTB/POZ domain-containing protein 7-like; K10479 BTB/POZ domain-containing protein 7 (A)	--	PREDICTED: BTB/POZ domain-containing protein 7-like isoform X3 [Apis mellifera]
ACSNU03135	--	--	--	--	--	PREDICTED: uncharacterized protein LOC105190036 [Harpegnathos saltator]
ACSNU03243	[R]	General function prediction only	--	--	Tankyrase OS=Drosophila melanogaster (Fruit fly) PE=1 SV=1	PREDICTED: mucin-19-like isoform X1 [Apis mellifera]
ACSNU03257	--	--	Molecular Function: DNA binding (GO:0003677);;	--	Pituitary homeobox homolog Ptx1 GN=Ptx1 OS=Drosophila melanogaster (Fruit fly) PE=2 SV=2	PREDICTED: pituitary homeobox homolog Ptx1-like isoform X5 [Apis mellifera]
ACSNU03263	--	--	Molecular Function: diacylglycerol kinase activity (GO:0004143);; Biological Process: protein kinase C-activating G-protein coupled receptor signaling pathway (GO:0007205);; Biological Process: phosphorylation (GO:0016310);; Biological Process: intracellular signal transduction (GO:0035556);; Molecular Function: metal ion binding (GO:0046872);;	K00901|2.4353e-172|ame:408809|GB16799; diacylglycerol kinase theta-like; K00901 diacylglycerol kinase (ATP) [EC:2.7.1.107] (A)	Diacylglycerol kinase eta {ECO:0000250|UniProtKB:Q86XP1} GN=GF18176 OS=Drosophila ananassae (Fruit fly) PE=3 SV=2	PREDICTED: diacylglycerol kinase theta-like [Apis florea]
ACSNU03328	--	--	--	--	--	PREDICTED: uncharacterized protein DDB_G0284459-like [Apis mellifera]
ACSNU03380	--	--	--	--	--	PREDICTED: uncharacterized protein LOC100867003 [Apis florea]
ACSNU03383	--	--	--	--	--	PREDICTED: uncharacterized protein LOC100578745 isoform X3 [Apis mellifera]
ACSNU03403	--	--	Molecular Function: DNA binding (GO:0003677);; Cellular Component: nucleus (GO:0005634);;	K11653|2.78016e-170|ame:412046|osa, GB17648; trithorax group protein osa; K11653 AT-rich interactive domain-containing protein 1 (A)	--	PREDICTED: trithorax group protein osa isoform X8 [Apis mellifera]
ACSNU03505	[IR]	--	Molecular Function: diacylglycerol kinase activity (GO:0004143);; Biological Process: protein kinase C-activating G-protein coupled receptor signaling pathway (GO:0007205);; Biological Process: phosphorylation (GO:0016310);;	K04715|0|ame:408315|GB19002; ceramide kinase-like; K04715 ceramide kinase [EC:2.7.1.138] (A)	Ceramide kinase 1 GN=T10B11.2 OS=Caenorhabditis elegans PE=3 SV=1	PREDICTED: ceramide kinase-like isoform X6 [Apis mellifera]
ACSNU03533	--	--	Molecular Function: sequence-specific DNA binding transcription factor activity (GO:0003700);; Cellular Component: nucleus (GO:0005634);; Biological Process: regulation of transcription, DNA-templated (GO:0006355);; Molecular Function: zinc ion binding (GO:0008270);; Molecular Function: transferase activity, transferring acyl groups other than amino-acyl groups (GO:0016747);;	K11307|0|ame:408793|chm, GB13407; chameau; K11307 histone acetyltransferase MYST2 [EC:2.3.1.48] (A)	Histone acetyltransferase Tip60 homolog GN=mys-1 OS=Caenorhabditis elegans PE=2 SV=1	PREDICTED: LOW QUALITY PROTEIN: uncharacterized protein LOC408793 [Apis mellifera]
ACSNU03549	--	--	Molecular Function: calcium ion binding (GO:0005509);; Biological Process: cell-matrix adhesion (GO:0007160);;	K06826|0|ame:408797|Ndg, GB14424; nidogen/entactin; K06826 nidogen (entactin) (A)	Low-density lipoprotein receptor-related protein (Precursor) GN=lrp-1 OS=Caenorhabditis elegans PE=1 SV=1	PREDICTED: nidogen-2-like isoform X1 [Apis dorsata]
ACSNU03619	--	--	--	K05317|0|ame:408430|Ca-beta, GB17403; Ca2+-channel-protein-beta-subunit; K05317 voltage-dependent calcium channel beta, invertebrate (A)	--	PREDICTED: voltage-dependent L-type calcium channel subunit beta-2 isoform X10 [Apis mellifera]
ACSNU03627	[E]	Amino acid transport and metabolism	Molecular Function: peptidase activity (GO:0008233);;	--	Carboxypeptidase B OS=Astacus astacus (Noble crayfish) PE=1 SV=1	PREDICTED: carboxypeptidase B-like [Apis florea]
ACSNU03631	[R]	General function prediction only	Molecular Function: nucleic acid binding (GO:0003676);; Molecular Function: zinc ion binding (GO:0008270);;	K09223|6.14107e-129|ame:100577543|zinc finger protein 62-like; K09223 growth factor independent 1 (A)	Zinc finger protein sens GN=sens OS=Drosophila melanogaster (Fruit fly) PE=1 SV=1	PREDICTED: fez family zinc finger protein 1-like [Apis mellifera]
ACSNU03634	[ER]	--	Molecular Function: transporter activity (GO:0005215);; Cellular Component: integral component of membrane (GO:0016021);; Biological Process: transmembrane transport (GO:0055085);;	--	Putative sodium-dependent multivitamin transporter GN=CG32669 OS=Drosophila melanogaster (Fruit fly) PE=2 SV=1	PREDICTED: sodium-coupled monocarboxylate transporter 2-like [Apis florea]
ACSNU03635	--	--	Molecular Function: non-membrane spanning protein tyrosine kinase activity (GO:0004715);; Molecular Function: adrenergic receptor activity (GO:0004935);; Cellular Component: integral component of membrane (GO:0016021);; Biological Process: adrenergic receptor signaling pathway (GO:0071875);;	--	Octopamine receptor OS=Heliothis virescens (Tobacco budworm moth) PE=2 SV=1	PREDICTED: alpha-2 adrenergic receptor-like [Apis mellifera]
ACSNU03646	--	--	--	--	TPPP family protein CG45057 GN=CG45057 OS=Drosophila melanogaster (Fruit fly) PE=2 SV=1	PREDICTED: TPPP family protein CG4893-like isoform X1 [Apis dorsata]
ACSNU03664	--	--	Biological Process: proteolysis (GO:0006508);; Molecular Function: metallopeptidase activity (GO:0008237);; Molecular Function: peptidyl-dipeptidase activity (GO:0008241);; Cellular Component: membrane (GO:0016020);;	K01283|0|ame:408536|GB16675; angiotensin-converting enzyme-like; K01283 peptidyl-dipeptidase A [EC:3.4.15.1] (A)	Angiotensin-converting enzyme (Precursor) GN=Ance OS=Drosophila melanogaster (Fruit fly) PE=1 SV=3	PREDICTED: angiotensin-converting enzyme-like isoform X1 [Apis dorsata]
ACSNU03706	--	--	Molecular Function: nucleic acid binding (GO:0003676);; Molecular Function: metal ion binding (GO:0046872);;	--	--	PREDICTED: basic-leucine zipper transcription factor A-like isoform X1 [Apis mellifera]
ACSNU03711	--	--	Molecular Function: odorant binding (GO:0005549);;	--	General odorant-binding protein 83a (Precursor) GN=Obp83a OS=Drosophila melanogaster (Fruit fly) PE=1 SV=1	PREDICTED: uncharacterized protein LOC102675771 isoform X1 [Apis dorsata]
ACSNU03712	--	--	--	--	--	PREDICTED: chitin-binding lectin 1-like [Apis mellifera]
ACSNU03726	[R]	General function prediction only	Molecular Function: methyltransferase activity (GO:0008168);; Molecular Function: zinc ion binding (GO:0008270);; Biological Process: methylation (GO:0032259);;	K09189|0|ame:100577280|uncharacterized LOC100577280; K09189 histone-lysine N-methyltransferase MLL5 [EC:2.1.1.43] (A)	Histone-lysine N-methyltransferase ash1 GN=ash1 OS=Drosophila melanogaster (Fruit fly) PE=1 SV=3	PREDICTED: uncharacterized protein LOC102673584 [Apis dorsata]
ACSNU03731	--	--	--	--	--	PREDICTED: hypothetical protein LOC100746934 [Bombus impatiens]
ACSNU03781	[G]	Carbohydrate transport and metabolism	Molecular Function: chitinase activity (GO:0004568);; Biological Process: carbohydrate metabolic process (GO:0005975);; Biological Process: chitin catabolic process (GO:0006032);;	--	Chitinase-like protein Idgf4 (Precursor) GN=Idgf4 OS=Glossina morsitans morsitans (Savannah tsetse fly) PE=2 SV=1	PREDICTED: chitinase-like protein Idgf4-like isoform X1 [Apis mellifera]
ACSNU03825	--	--	Cellular Component: membrane (GO:0016020);;	--	--	PREDICTED: nephrin isoform X1 [Apis mellifera]
ACSNU03884	--	--	--	--	--	PREDICTED: putative leucine-rich repeat-containing protein DDB_G0290503-like [Apis dorsata]
ACSNU03889	[RTKL]	--	--	--	Muscle M-line assembly protein unc-89 GN=unc-89 OS=Caenorhabditis elegans PE=1 SV=3	PREDICTED: muscle M-line assembly protein unc-89 isoform X5 [Apis mellifera]
ACSNU03891	[C]	Energy production and conversion	Biological Process: dicarboxylic acid transport (GO:0006835);; Cellular Component: membrane (GO:0016020);; Molecular Function: sodium:dicarboxylate symporter activity (GO:0017153);;	--	Excitatory amino acid transporter GN=glt-1 OS=Caenorhabditis elegans PE=1 SV=2	PREDICTED: excitatory amino acid transporter 3-like [Apis dorsata]
ACSNU03903	--	--	Molecular Function: nucleic acid binding (GO:0003676);;	K11593|0|ame:552062|AGO1, GB12654; argonaute 1; K11593 eukaryotic translation initiation factor 2C (A)	Putative protein tag-76 GN=tag-76 OS=Caenorhabditis elegans PE=3 SV=2	hypothetical protein LOTGIDRAFT_235802 [Lottia gigantea]
ACSNU04001	--	--	Cellular Component: nuclear pore (GO:0005643);;	K14308|0|ame:410972|NUP54, GB10112; nucleoporin 54kDa; K14308 nuclear pore complex protein Nup54 (A)	Probable nucleoporin Nup54 GN=Nup54 OS=Drosophila melanogaster (Fruit fly) PE=2 SV=1	PREDICTED: probable nucleoporin Nup54-like isoform X1 [Apis dorsata]
ACSNU04014	--	--	--	--	--	PREDICTED: protein FAM102B-like isoform X2 [Apis dorsata]
ACSNU04031	--	--	Biological Process: ribosome biogenesis (GO:0042254);;	K14771|0|ame:411404|GB11805; nucleolar complex protein 4 homolog B-like; K14771 U3 small nucleolar RNA-associated protein 19 (A)	Uncharacterized protein T20B12.3 GN=T20B12.3 OS=Caenorhabditis elegans PE=3 SV=1	PREDICTED: nucleolar complex protein 4 homolog B-like isoform X2 [Apis mellifera]
ACSNU04184	[R]	General function prediction only	Molecular Function: Rab GTPase activator activity (GO:0005097);; Biological Process: positive regulation of Rab GTPase activity (GO:0032851);;	K17902|0|ame:409346|RabGAP2, GB12680; Rab GTPase activating protein 2; K17902 TBC1 domain family member 4 (A)	Ecotropic viral integration site 5 ortholog GN=Evi5 OS=Drosophila melanogaster (Fruit fly) PE=1 SV=3	PREDICTED: TBC1 domain family member 4-like isoform X2 [Apis dorsata]
ACSNU04190	[R]	General function prediction only	Molecular Function: nucleic acid binding (GO:0003676);; Molecular Function: metal ion binding (GO:0046872);;	--	Transcription factor che-1 GN=che-1 OS=Caenorhabditis elegans PE=1 SV=3	PREDICTED: ras-responsive element-binding protein 1-like [Apis dorsata]
ACSNU04194	--	--	Cellular Component: integral component of membrane (GO:0016021);;	K14209|0|ame:409640|GB17185; proton-coupled amino acid transporter 1-like; K14209 solute carrier family 36 (proton-coupled amino acid transporter) (A)	--	PREDICTED: proton-coupled amino acid transporter 1-like isoformX1 [Apis mellifera]
ACSNU04258	--	--	--	--	--	PREDICTED: uncharacterized protein LOC551908 [Apis mellifera]
ACSNU04360	[R]	General function prediction only	Molecular Function: oligosaccharyl transferase activity (GO:0004576);; Biological Process: protein glycosylation (GO:0006486);; Cellular Component: membrane (GO:0016020);;	K07151|0|ame:551853|STT3B, OstStt3; STT3, subunit of the oligosaccharyltransferase complex, homolog B; K07151 dolichyl-diphosphooligosaccharide--protein glycosyltransferase [EC:2.4.99.18] (A)	Dolichyl-diphosphooligosaccharide--protein glycosyltransferase subunit STT3 GN=T12A2.2 OS=Caenorhabditis elegans PE=1 SV=1	STT3, subunit of the oligosaccharyltransferase complex, homolog B [Apis mellifera]
ACSNU04388	--	--	--	K15614|1.10519e-84|ame:413366|GB15213; homeobox protein SIX1-like; K15614 homeobox protein SIX1 (A)	--	PREDICTED: uncharacterized protein LOC100867371 [Apis florea]
ACSNU04405	--	--	--	--	Sodium/potassium-transporting ATPase subunit alpha GN=Atpalpha OS=Drosophila melanogaster (Fruit fly) PE=1 SV=3	PREDICTED: sodium/potassium-transporting ATPase subunit alpha isoform X1 [Apis mellifera]
ACSNU04485	--	--	Molecular Function: DNA binding (GO:0003677);; Cellular Component: nucleus (GO:0005634);; Biological Process: regulation of transcription, DNA-templated (GO:0006355);; Molecular Function: protein dimerization activity (GO:0046983);;	K04378|9.41015e-138|ame:724322|bs, GB15081; serum response factor homolog; K04378 serum response factor (A)	Serum response factor homolog GN=bs OS=Drosophila melanogaster (Fruit fly) PE=1 SV=2	PREDICTED: uncharacterized protein LOC100871245 [Apis florea]
ACSNU04524	--	--	--	--	--	PREDICTED: flocculation protein FLO11-like [Apis mellifera]
ACSNU04535	--	--	Molecular Function: sequence-specific DNA binding transcription factor activity (GO:0003700);; Biological Process: regulation of transcription, DNA-templated (GO:0006355);; Molecular Function: sequence-specific DNA binding (GO:0043565);;	--	Protein CREBRF homolog GN=CG13624 OS=Drosophila melanogaster (Fruit fly) PE=2 SV=2	PREDICTED: uncharacterized protein LOC102678937 isoform X1 [Apis dorsata]
ACSNU04543	--	--	--	--	--	PREDICTED: hemicentin-1-like isoform X5 [Apis mellifera]
ACSNU04601	[J]	Translation, ribosomal structure and biogenesis	--	K03364|0|ame:102654186|fizzy-related protein homolog; K03364 cell division cycle 20-like protein 1, cofactor of APC complex (A)	Anaphase-promoting complex subunit cdh1 GN=cdh1 OS=Dictyostelium discoideum (Slime mold) PE=3 SV=1	PREDICTED: fizzy-related protein homolog [Apis mellifera]
ACSNU04630	--	--	--	--	Cell death abnormality protein 1 {ECO:0000303|PubMed:11163239} (Precursor) OS=Caenorhabditis elegans PE=1 SV=1	PREDICTED: multiple epidermal growth factor-like domains protein 11-like isoform X1 [Apis dorsata]
ACSNU04659	[GEPR]	--	--	--	Organic cation transporter protein GN=Orct OS=Drosophila melanogaster (Fruit fly) PE=1 SV=1	PREDICTED: organic cation transporter protein-like [Apis mellifera]
ACSNU04664	--	--	Molecular Function: structural constituent of cuticle (GO:0042302);;	--	Cuticle protein 6 OS=Blaberus craniifer (Death&apos;s head cockroach) PE=1 SV=1	PREDICTED: uncharacterized protein LOC102653832 isoform X1 [Apis mellifera]
ACSNU04675	[E]	Amino acid transport and metabolism	Biological Process: amino acid transmembrane transport (GO:0003333);; Molecular Function: amino acid transmembrane transporter activity (GO:0015171);; Cellular Component: integral component of membrane (GO:0016021);;	--	--	PREDICTED: large neutral amino acids transporter small subunit 1-like isoform X2 [Apis mellifera]
ACSNU04683	--	--	--	--	Dynein intermediate chain 2, ciliary OS=Heliocidaris crassispina (Sea urchin) PE=2 SV=1	PREDICTED: WD repeat-containing protein 34-like [Apis mellifera]
ACSNU04797	--	--	--	--	--	PREDICTED: uncharacterized protein LOC102677198 [Apis dorsata]
ACSNU04802	--	--	Molecular Function: metalloendopeptidase activity (GO:0004222);; Molecular Function: calcium ion binding (GO:0005509);; Biological Process: proteolysis (GO:0006508);; Molecular Function: zinc ion binding (GO:0008270);; Molecular Function: ligase activity (GO:0016874);;	K13046|0|ame:410386|tok, GB10184, tld; tolkin; K13046 tolkin [EC:3.4.24.-] (A)	Dorsal-ventral patterning protein tolloid (Precursor) GN=tld OS=Drosophila melanogaster (Fruit fly) PE=2 SV=2	PREDICTED: tolloid-like protein 2-like isoform X1 [Apis dorsata]
ACSNU04815	[G]	Carbohydrate transport and metabolism	Molecular Function: hydrolase activity, hydrolyzing O-glycosyl compounds (GO:0004553);; Biological Process: carbohydrate metabolic process (GO:0005975);;	--	--	PREDICTED: uncharacterized protein LOC102671033 [Apis dorsata]
ACSNU04853	--	--	--	--	--	PREDICTED: uncharacterized protein LOC102676477 isoform X2 [Apis dorsata]
ACSNU04896	--	--	Cellular Component: integral component of membrane (GO:0016021);;	--	--	PREDICTED: uncharacterized protein LOC100576157 [Apis mellifera]
ACSNU04966	--	--	Molecular Function: peroxidase activity (GO:0004601);; Biological Process: response to oxidative stress (GO:0006979);; Molecular Function: heme binding (GO:0020037);; Biological Process: oxidation-reduction process (GO:0055114);;	--	Chorion peroxidase (Precursor) GN=Pxt OS=Drosophila melanogaster (Fruit fly) PE=2 SV=3	PREDICTED: chorion peroxidase-like [Apis florea]
ACSNU05021	--	--	--	--	--	PREDICTED: uncharacterized protein LOC552735 [Apis mellifera]
ACSNU05028	--	--	--	--	--	PREDICTED: extracellular serine/threonine protein kinase FAM20C-like [Apis mellifera]
ACSNU05033	--	--	--	K06532|0|ame:726582|GB10227; prominin-like protein-like; K06532 prominin 1 (A)	Prominin-like protein GN=CG7740 OS=Drosophila melanogaster (Fruit fly) PE=1 SV=1	PREDICTED: prominin-like protein-like isoform X8 [Apis dorsata]
ACSNU05049	--	--	--	K15167|0|ame:408458|MED24, GB14686; mediator of RNA polymerase II transcription subunit 24; K15167 mediator of RNA polymerase II transcription subunit 24 (A)	Mediator of RNA polymerase II transcription subunit 24 GN=MED24 OS=Aedes aegypti (Yellowfever mosquito) PE=3 SV=1	PREDICTED: mediator of RNA polymerase II transcription subunit 24 isoform X5 [Apis mellifera]
ACSNU05069	[Q]	Secondary metabolites biosynthesis, transport and catabolism	Molecular Function: monooxygenase activity (GO:0004497);; Molecular Function: iron ion binding (GO:0005506);; Molecular Function: electron carrier activity (GO:0009055);; Molecular Function: oxidoreductase activity, acting on paired donors, with incorporation or reduction of molecular oxygen (GO:0016705);; Molecular Function: heme binding (GO:0020037);; Biological Process: oxidation-reduction pro…	K14939|0|aag:AaeL_AAEL006875|cytochrome P450; K14939 cytochrome P450, family 307, subfamily A (A)	Cytochrome P450 307a1 GN=spo OS=Drosophila melanogaster (Fruit fly) PE=1 SV=3	PREDICTED: cytochrome P450 307a1-like [Apis dorsata]
ACSNU05141	--	--	Molecular Function: DNA binding (GO:0003677);; Molecular Function: signal transducer activity (GO:0004871);; Cellular Component: nucleus (GO:0005634);; Biological Process: regulation of transcription, DNA-templated (GO:0006355);; Biological Process: signal transduction (GO:0007165);; Molecular Function: protein dimerization activity (GO:0046983);;	K09098|0|ame:408389|GB17871; protein trachealess-like; K09098 neuronal PAS domain-containing protein 1/3 (A)	Protein trachealess GN=trh OS=Drosophila melanogaster (Fruit fly) PE=1 SV=4	PREDICTED: protein trachealess-like isoform X7 [Apis mellifera]
ACSNU05186	[R]	General function prediction only	Molecular Function: neurotransmitter:sodium symporter activity (GO:0005328);; Biological Process: neurotransmitter transport (GO:0006836);; Cellular Component: integral component of membrane (GO:0016021);;	K05034|0|ame:408381|NT-4, GB19183; neurotransmitter transporter 4; K05034 solute carrier family 6 (neurotransmitter transporter, GABA) member 1 (A)	--	PREDICTED: sodium- and chloride-dependent GABA transporter 1 isoform X2 [Apis mellifera]
ACSNU05187	[Q]	Secondary metabolites biosynthesis, transport and catabolism	Molecular Function: copper ion binding (GO:0005507);; Molecular Function: oxidoreductase activity (GO:0016491);; Biological Process: oxidation-reduction process (GO:0055114);;	--	--	PREDICTED: LOW QUALITY PROTEIN: laccase-4-like [Apis dorsata]
ACSNU05255	--	--	Cellular Component: membrane (GO:0016020);;	--	--	PREDICTED: hypothetical protein LOC100749928 [Bombus impatiens]
ACSNU05352	--	--	Molecular Function: sequence-specific DNA binding transcription factor activity (GO:0003700);; Cellular Component: nucleus (GO:0005634);; Biological Process: regulation of transcription, DNA-templated (GO:0006355);; Molecular Function: sequence-specific DNA binding (GO:0043565);;	K09313|0|ame:551460|ct, GB17945; homeobox protein cut; K09313 homeobox protein cut-like (A)	Homeobox protein cut GN=ct OS=Drosophila melanogaster (Fruit fly) PE=1 SV=1	PREDICTED: LOW QUALITY PROTEIN: homeobox protein cut-like [Bombus impatiens]
ACSNU05403	[J]	Translation, ribosomal structure and biogenesis	Molecular Function: RNA binding (GO:0003723);;	K17943|0|ame:408298|pum, GB10504; pumilio; K17943 pumilio RNA-binding family (A)	Maternal protein pumilio GN=pum OS=Drosophila melanogaster (Fruit fly) PE=1 SV=2	PREDICTED: LOW QUALITY PROTEIN: maternal protein pumilio-like [Apis dorsata]
ACSNU05572	--	--	--	K06237|0|ame:408551|GB14564; collagen alpha-1(IV) chain-like; K06237 collagen, type IV, alpha (A)	Collagen alpha-2(IV) chain (Precursor) OS=Ascaris suum (Pig roundworm) PE=2 SV=1	PREDICTED: collagen alpha-5(IV) chain [Apis mellifera]
ACSNU05576	--	--	Molecular Function: calcium ion binding (GO:0005509);; Cellular Component: plasma membrane (GO:0005886);; Biological Process: homophilic cell adhesion via plasma membrane adhesion molecules (GO:0007156);; Cellular Component: integral component of membrane (GO:0016021);;	--	Neural-cadherin (Precursor) GN=CadN OS=Drosophila melanogaster (Fruit fly) PE=1 SV=2	Neural-cadherin [Harpegnathos saltator]
ACSNU05607	--	--	--	--	Protein G12 (Precursor) GN=AGAP006187 OS=Anopheles gambiae (African malaria mosquito) PE=2 SV=2	PREDICTED: uncharacterized protein LOC102680042 [Apis dorsata]
ACSNU05615	--	--	Molecular Function: Rho guanyl-nucleotide exchange factor activity (GO:0005089);; Molecular Function: phospholipid binding (GO:0005543);; Biological Process: regulation of Rho protein signal transduction (GO:0035023);;	--	Muscle M-line assembly protein unc-89 GN=unc-89 OS=Caenorhabditis elegans PE=1 SV=3	PREDICTED: puratrophin-1-like [Apis dorsata]
ACSNU05672	[O]	Posttranslational modification, protein turnover, chaperones	Biological Process: ubiquitin-dependent protein catabolic process (GO:0006511);; Cellular Component: cullin-RING ubiquitin ligase complex (GO:0031461);; Molecular Function: ubiquitin protein ligase binding (GO:0031625);;	K03347|0|ame:410565|GB18897; cullin-1-like; K03347 cullin 1 (A)	Cullin homolog 1 GN=lin19 OS=Drosophila melanogaster (Fruit fly) PE=1 SV=2	PREDICTED: cullin-1-like isoformX1 [Apis mellifera]
ACSNU05772	--	--	Molecular Function: DNA binding (GO:0003677);; Cellular Component: nucleus (GO:0005634);; Biological Process: transcription, DNA-templated (GO:0006351);;	K15169|0|ame:725023|MED26, GB11989; mediator of RNA polymerase II transcription subunit 26; K15169 mediator of RNA polymerase II transcription subunit 26 (A)	Mediator of RNA polymerase II transcription subunit 26 GN=MED26 OS=Drosophila melanogaster (Fruit fly) PE=1 SV=2	PREDICTED: mediator of RNA polymerase II transcription subunit 26 isoformX1 [Apis mellifera]
ACSNU05791	[R]	General function prediction only	Molecular Function: nucleic acid binding (GO:0003676);; Molecular Function: metal ion binding (GO:0046872);;	K16799|0|ame:551746|Ci, GB11331; cubitus interruptus; K16799 transcriptional activator cubitus interruptus (A)	Transcriptional repressor cubitus interruptus GN=ci OS=Drosophila melanogaster (Fruit fly) PE=1 SV=2	PREDICTED: transcriptional activator cubitus interruptus isoform X2 [Apis mellifera]
ACSNU05857	[U]	Intracellular trafficking, secretion, and vesicular transport	Biological Process: intracellular protein transport (GO:0006886);; Biological Process: nucleocytoplasmic transport (GO:0006913);; Molecular Function: Ran GTPase binding (GO:0008536);; Molecular Function: protein transporter activity (GO:0008565);;	K14293|0|ame:410447|KPNB1, GB16423; karyopherin (importin) beta 1; K14293 importin subunit beta-1 (A)	Importin subunit beta GN=Fs(2)Ket OS=Drosophila melanogaster (Fruit fly) PE=2 SV=2	PREDICTED: importin subunit beta-1-like isoform X1 [Apis dorsata]
ACSNU05878	[R]	General function prediction only	--	K14411|3.20866e-98|ame:409961|GB14789; heterogeneous nuclear ribonucleoprotein 27C-like; K14411 RNA-binding protein Musashi (A)	Heterogeneous nuclear ribonucleoprotein 27C GN=Hrb27C OS=Drosophila melanogaster (Fruit fly) PE=1 SV=2	PREDICTED: heterogeneous nuclear ribonucleoprotein 27C-like isoform X1 [Apis dorsata]
ACSNU06049	[P]	Inorganic ion transport and metabolism	Molecular Function: potassium channel activity (GO:0005267);; Cellular Component: integral component of membrane (GO:0016021);; Biological Process: potassium ion transmembrane transport (GO:0071805);;	--	TWiK family of potassium channels protein 18 GN=twk-18 OS=Caenorhabditis elegans PE=1 SV=2	PREDICTED: uncharacterized protein LOC102681410 [Apis dorsata]
ACSNU06071	[E]	Amino acid transport and metabolism	Molecular Function: G-protein coupled GABA receptor activity (GO:0004965);; Biological Process: G-protein coupled receptor signaling pathway (GO:0007186);; Cellular Component: integral component of membrane (GO:0016021);;	K04615|0|ame:410979|GABA-B-R3, GB13016; metabotropic GABA-B receptor subtype 3; K04615 gamma-aminobutyric acid type B receptor (A)	Metabotropic glutamate receptor (Precursor) GN=mGluR OS=Drosophila melanogaster (Fruit fly) PE=1 SV=2	PREDICTED: LOW QUALITY PROTEIN: uncharacterized protein LOC410979 [Apis mellifera]
ACSNU06079	--	--	--	--	--	PREDICTED: peptidyl-prolyl cis-trans isomerase G-like [Apis mellifera]
ACSNU06161	--	--	--	--	--	PREDICTED: ataxin-2 homolog, partial [Apis dorsata]
ACSNU06167	--	--	Cellular Component: extracellular region (GO:0005576);; Biological Process: lipid metabolic process (GO:0006629);; Molecular Function: hydrolase activity, acting on ester bonds (GO:0016788);;	--	Phospholipase A1 OS=Vespula germanica (German yellow jacket) PE=2 SV=1	PREDICTED: hepatic triacylglycerol lipase-like [Apis dorsata]
ACSNU06182	[F]	Nucleotide transport and metabolism	Molecular Function: nucleotide binding (GO:0000166);; Biological Process: nucleotide catabolic process (GO:0009166);; Molecular Function: hydrolase activity, acting on ester bonds (GO:0016788);; Molecular Function: metal ion binding (GO:0046872);;	--	Apyrase {ECO:0000303|PubMed:21848516} (Precursor) OS=Tabanus yao (Horsefly) PE=1 SV=1	PREDICTED: apyrase isoform X1 [Apis mellifera]
ACSNU06233	--	--	--	--	--	--
ACSNU06239	--	--	Molecular Function: G-protein coupled receptor activity (GO:0004930);; Biological Process: G-protein coupled receptor signaling pathway (GO:0007186);; Cellular Component: integral component of membrane (GO:0016021);;	--	--	PREDICTED: uncharacterized protein LOC408729 isoform X2 [Apis mellifera]
ACSNU06277	--	--	Cellular Component: sodium:potassium-exchanging ATPase complex (GO:0005890);; Biological Process: potassium ion transport (GO:0006813);; Biological Process: sodium ion transport (GO:0006814);;	K01540|0|ame:408722|GB19020; sodium/potassium-transporting ATPase subunit beta-2-like; K01540 sodium/potassium-transporting ATPase subunit beta (A)	Sodium/potassium-transporting ATPase subunit beta-2 GN=nrv2 OS=Drosophila melanogaster (Fruit fly) PE=1 SV=2	PREDICTED: sodium/potassium-transporting ATPase subunit beta-2-like [Apis mellifera]
ACSNU06324	[S]	Function unknown	Biological Process: signal transduction (GO:0007165);; Cellular Component: integral component of membrane (GO:0016021);;	--	Protein toll (Precursor) GN=Tl OS=Drosophila melanogaster (Fruit fly) PE=1 SV=1	PREDICTED: slit homolog 2 protein [Apis mellifera]
ACSNU06347	--	--	Molecular Function: binding (GO:0005488);;	--	Protein suppressor of hairy wing GN=su(Hw) OS=Drosophila melanogaster (Fruit fly) PE=1 SV=2	PREDICTED: zinc finger protein 527-like [Apis mellifera]
ACSNU06353	--	--	--	--	--	PREDICTED: interferon regulatory factor 2-binding protein 2-like [Apis florea]
ACSNU06388	[J]	Translation, ribosomal structure and biogenesis	Molecular Function: RNA binding (GO:0003723);; Molecular Function: structural constituent of ribosome (GO:0003735);; Biological Process: translation (GO:0006412);; Cellular Component: large ribosomal subunit (GO:0015934);;	K02938|1.10496e-173|ame:410188|RpL8, GB17629; ribosomal protein L8; K02938 large subunit ribosomal protein L8e (A)	60S ribosomal protein L8 GN=RpL8 OS=Spodoptera frugiperda (Fall armyworm) PE=2 SV=1	PREDICTED: 60S ribosomal protein L8 [Apis mellifera]
ACSNU06402	[RTKL]	--	Molecular Function: protein tyrosine kinase activity (GO:0004713);; Molecular Function: ATP binding (GO:0005524);; Biological Process: protein phosphorylation (GO:0006468);;	K05128|0|ame:410190|Dnt, GB15069; tyrosine-protein kinase Dnt; K05128 RYK receptor-like tyrosine kinase [EC:2.7.10.1] (A)	Tyrosine-protein kinase Dnt (Precursor) GN=dnt OS=Drosophila melanogaster (Fruit fly) PE=2 SV=2	PREDICTED: tyrosine-protein kinase Dnt isoform X2 [Apis mellifera]
ACSNU06451	--	--	--	K14572|0|ame:551016|GB10175; midasin-like; K14572 midasin (A)	Midasin GN=mdn1 OS=Dictyostelium discoideum (Slime mold) PE=3 SV=2	PREDICTED: midasin-like [Apis mellifera]
ACSNU06465	--	--	Biological Process: heparan sulfate proteoglycan biosynthetic process (GO:0015012);; Cellular Component: integral component of membrane (GO:0016021);; Molecular Function: transferase activity, transferring hexosyl groups (GO:0016758);; Cellular Component: intrinsic component of endoplasmic reticulum membrane (GO:0031227);;	K01280|0|ame:412055|TppII, GB13954; tripeptidyl-peptidase 2; K01280 tripeptidyl-peptidase II [EC:3.4.14.10] (A)	Exostosin-3 GN=botv OS=Drosophila melanogaster (Fruit fly) PE=1 SV=1	PREDICTED: exostosin-3-like [Apis florea]
ACSNU06688	--	--	--	--	Zinc finger C2HC domain-containing protein CBG14627 GN=CBG14627 OS=Caenorhabditis briggsae PE=3 SV=2	PREDICTED: chitinase-like protein PB1E7.04c-like isoform X4 [Apis dorsata]
ACSNU06725	--	--	Cellular Component: extracellular region (GO:0005576);; Biological Process: chitin metabolic process (GO:0006030);; Molecular Function: chitin binding (GO:0008061);;	--	Chondroitin proteoglycan-2 (Precursor) GN=cpg-2 OS=Caenorhabditis elegans PE=1 SV=3	PREDICTED: chondroitin proteoglycan-2-like [Apis mellifera]
ACSNU06786	--	--	Cellular Component: cytoskeleton (GO:0005856);; Biological Process: regulation of actin filament polymerization (GO:0030833);;	K05758|0|ame:551784|Arc-p34, GB10826; actin-related protein 2/3 complex subunit 2; K05758 actin related protein 2/3 complex, subunit 2 (A)	Probable actin-related protein 2/3 complex subunit 2 GN=Arc-p34 OS=Anopheles gambiae (African malaria mosquito) PE=3 SV=2	PREDICTED: probable actin-related protein 2/3 complex subunit 2-like [Apis dorsata]
ACSNU06875	--	--	Cellular Component: integral component of membrane (GO:0016021);;	--	--	PREDICTED: transmembrane protein 170A-like [Apis florea]
ACSNU06879	--	--	--	K08220|0|nvi:100123975|feline leukemia virus subgroup C receptor-related protein 2-like; K08220 MFS transporter, FLVCR family, feline leukemia virus subgroup C receptor-related protein (A)	Uncharacterized MFS-type transporter C09D4.1 GN=C09D4.1 OS=Caenorhabditis elegans PE=3 SV=2	PREDICTED: feline leukemia virus subgroup C receptor-related protein 2-like [Apis florea]
ACSNU07062	--	--	Biological Process: intracellular protein transport (GO:0006886);; Biological Process: vesicle-mediated transport (GO:0016192);; Cellular Component: membrane coat (GO:0030117);;	--	Armadillo segment polarity protein GN=arm OS=Drosophila melanogaster (Fruit fly) PE=1 SV=1	PREDICTED: armadillo segment polarity protein-like isoform X1 [Apis mellifera]
ACSNU07102	--	--	Molecular Function: DNA binding (GO:0003677);;	--	Protein bric-a-brac 2 GN=bab2 OS=Drosophila melanogaster (Fruit fly) PE=1 SV=2	PREDICTED: protein bric-a-brac 2-like, partial [Apis mellifera]
ACSNU07207	--	--	--	--	--	PREDICTED: hornerin-like isoform 1 [Apis mellifera]
ACSNU07236	[LKJ]	--	Molecular Function: nucleic acid binding (GO:0003676);; Molecular Function: ATP binding (GO:0005524);; Molecular Function: ATP-dependent helicase activity (GO:0008026);;	K12823|0|ame:726768|GB15283; probable ATP-dependent RNA helicase DDX17-like; K12823 ATP-dependent RNA helicase DDX5/DBP2 [EC:3.6.4.13] (A)	ATP-dependent RNA helicase p62 GN=Rm62 OS=Drosophila melanogaster (Fruit fly) PE=1 SV=3	PREDICTED: probable ATP-dependent RNA helicase DDX17-like [Apis florea]
ACSNU07342	[ER]	--	Molecular Function: transporter activity (GO:0005215);; Cellular Component: integral component of membrane (GO:0016021);; Biological Process: transmembrane transport (GO:0055085);;	--	High-affinity choline transporter 1 GN=CG7708 OS=Drosophila melanogaster (Fruit fly) PE=2 SV=2	PREDICTED: high-affinity choline transporter 1-like isoform X3 [Apis dorsata]
ACSNU07455	[R]	General function prediction only	Molecular Function: histone-lysine N-methyltransferase activity (GO:0018024);; Biological Process: histone lysine methylation (GO:0034968);;	K11428|0|ame:412027|pr-set7, GB15777; histone-lysine N-methyltransferase pr-set7; K11428 histone-lysine N-methyltransferase SETD8 [EC:2.1.1.43] (A)	Histone-lysine N-methyltransferase pr-set7 GN=pr-set7 OS=Drosophila pseudoobscura pseudoobscura (Fruit fly) PE=3 SV=2	PREDICTED: histone-lysine N-methyltransferase pr-set7 [Apis mellifera]
ACSNU07474	[J]	Translation, ribosomal structure and biogenesis	Molecular Function: RNA binding (GO:0003723);; Molecular Function: structural constituent of ribosome (GO:0003735);; Biological Process: translation (GO:0006412);; Cellular Component: small ribosomal subunit (GO:0015935);;	K02981|6.04194e-160|ame:409326|RpS2, GB10861, Rps2e; 40S ribosomal protein S2; K02981 small subunit ribosomal protein S2e (A)	40S ribosomal protein S2 GN=RpS2 OS=Drosophila melanogaster (Fruit fly) PE=1 SV=2	PREDICTED: 40S ribosomal protein S2-like [Apis dorsata]
ACSNU07526	--	--	--	--	Locomotion-related protein Hikaru genki (Precursor) GN=hig OS=Drosophila melanogaster (Fruit fly) PE=1 SV=2	PREDICTED: locomotion-related protein Hikaru genki-like [Apis florea]
ACSNU07552	[J]	Translation, ribosomal structure and biogenesis	Molecular Function: RNA binding (GO:0003723);; Molecular Function: structural constituent of ribosome (GO:0003735);; Biological Process: translation (GO:0006412);; Cellular Component: small ribosomal subunit (GO:0015935);;	K02989|6.18837e-156|ame:409728|RpS5a, GB11132; ribosomal protein S5a; K02989 small subunit ribosomal protein S5e (A)	40S ribosomal protein S5a GN=RpS5a OS=Drosophila melanogaster (Fruit fly) PE=1 SV=1	PREDICTED: 40S ribosomal protein S5-like [Apis florea]
ACSNU07562	[Q]	Secondary metabolites biosynthesis, transport and catabolism	Molecular Function: monooxygenase activity (GO:0004497);; Molecular Function: protein kinase activity (GO:0004672);; Molecular Function: iron ion binding (GO:0005506);; Molecular Function: ATP binding (GO:0005524);; Biological Process: protein phosphorylation (GO:0006468);; Molecular Function: electron carrier activity (GO:0009055);; Molecular Function: oxidoreductase activity, acting on paired d…	K10723|0|ame:411057|Cyp314a1, GB13998, shade; cytochrome P450 314A1; K10723 ecdysone 20-monooxygenase [EC:1.14.99.22] (A)	Ecdysone 20-monooxygenase (Precursor) GN=shd OS=Drosophila melanogaster (Fruit fly) PE=1 SV=3	PREDICTED: ecdysone 20-monooxygenase-like isoform X2 [Apis dorsata]
ACSNU07573	--	--	Molecular Function: DNA binding (GO:0003677);; Molecular Function: sequence-specific DNA binding transcription factor activity (GO:0003700);; Cellular Component: nucleus (GO:0005634);; Biological Process: regulation of transcription, DNA-templated (GO:0006355);;	--	T-box protein H15 GN=H15 OS=Drosophila melanogaster (Fruit fly) PE=2 SV=2	PREDICTED: uncharacterized protein LOC100872856 [Apis florea]
ACSNU07635	--	--	--	K10141|0|ame:411048|GB12961; sestrin homolog; K10141 sestrin (A)	--	PREDICTED: sestrin-1-like [Apis dorsata]
ACSNU07707	[T]	Signal transduction mechanisms	Biological Process: cellular process (GO:0009987);; Molecular Function: lyase activity (GO:0016829);;	K12323|0|ame:726069|atrial natriuretic peptide receptor 1-like; K12323 atrial natriuretic peptide receptor A [EC:4.6.1.2] (A)	Speract receptor (Precursor) OS=Strongylocentrotus purpuratus (Purple sea urchin) PE=2 SV=1	PREDICTED: atrial natriuretic peptide receptor 1-like [Apis dorsata]
ACSNU07731	--	--	--	--	Trypsin-1 (Precursor) GN=TRYP1 OS=Anopheles gambiae (African malaria mosquito) PE=2 SV=3	PREDICTED: trypsin-1 [Apis mellifera]
ACSNU07768	--	--	--	--	--	PREDICTED: uncharacterized protein LOC102681970 [Apis dorsata]
ACSNU07784	--	--	--	--	--	PREDICTED: dachshund homolog 2-like isoform X2 [Apis mellifera]
ACSNU07792	--	--	--	--	Univin (Precursor) OS=Strongylocentrotus purpuratus (Purple sea urchin) PE=2 SV=2	PREDICTED: uncharacterized protein LOC102676483 [Apis dorsata]
ACSNU07823	--	--	--	--	Uncharacterized protein F30B5.4 GN=F30B5.4 OS=Caenorhabditis elegans PE=3 SV=2	PREDICTED: oxidative stress-induced growth inhibitor 1-like isoform X1 [Apis dorsata]
ACSNU07842	[C]	Energy production and conversion	Biological Process: malate metabolic process (GO:0006108);; Molecular Function: malate dehydrogenase (decarboxylating) (NAD+) activity (GO:0016619);; Molecular Function: metal ion binding (GO:0046872);; Molecular Function: NAD binding (GO:0051287);; Biological Process: oxidation-reduction process (GO:0055114);;	K00029|0|ame:411813|Men, GB16951; malic enzyme; K00029 malate dehydrogenase (oxaloacetate-decarboxylating)(NADP+) [EC:1.1.1.40] (A)	NAD-dependent malic enzyme, mitochondrial (Precursor; Fragment) OS=Ascaris suum (Pig roundworm) PE=1 SV=1	PREDICTED: NADP-dependent malic enzyme isoformX1 [Apis mellifera]
ACSNU07860	--	--	Molecular Function: beta-catenin binding (GO:0008013);; Biological Process: Wnt signaling pathway (GO:0016055);;	--	--	PREDICTED: uncharacterized protein LOC724393 [Apis mellifera]
ACSNU08025	[TZDR]	--	Molecular Function: calcium ion binding (GO:0005509);;	--	Troponin C, isoform 1 GN=TpnC41C OS=Drosophila melanogaster (Fruit fly) PE=2 SV=2	PREDICTED: troponin C, isoform 1-like [Bombus terrestris]
ACSNU08030	--	--	--	--	--	--
ACSNU08053	--	--	Molecular Function: actin binding (GO:0003779);;	--	--	PREDICTED: WAS/WASL-interacting protein family member 1 [Apis mellifera]
ACSNU08067	--	--	Cellular Component: integral component of membrane (GO:0016021);;	K15283|0|ame:411269|GB14064; solute carrier family 35 member E1 homolog; K15283 solute carrier family 35, member E1 (A)	Solute carrier family 35 member E1 homolog GN=CG14621 OS=Drosophila melanogaster (Fruit fly) PE=2 SV=1	PREDICTED: solute carrier family 35 member E1 homolog isoform 1 [Apis mellifera]
ACSNU08084	--	--	--	--	Jellein-4 (Precursor) GN=MRJP1 OS=Apis mellifera (Honeybee) PE=1 SV=1	PREDICTED: major royal jelly protein 1-like [Apis dorsata]
ACSNU08148	--	--	--	--	--	PREDICTED: mucin-19-like isoform X2 [Apis mellifera]
ACSNU08220	[OC]	--	Biological Process: cellular process (GO:0009987);;	--	Thioredoxin domain-containing protein (Precursor) GN=TP02_0602 OS=Theileria parva (East coast fever infection agent) PE=1 SV=1	PREDICTED: MATH and LRR domain-containing protein PFE0570w-like [Apis mellifera]
ACSNU08300	--	--	Biological Process: protein targeting to Golgi (GO:0000042);;	--	--	PREDICTED: centrosomal protein of 164 kDa, partial [Apis mellifera]
ACSNU08335	--	--	Biological Process: regulation of protein phosphorylation (GO:0001932);; Cellular Component: cAMP-dependent protein kinase complex (GO:0005952);; Biological Process: signal transduction (GO:0007165);; Molecular Function: cAMP-dependent protein kinase regulator activity (GO:0008603);; Molecular Function: kinase activity (GO:0016301);;	K04739|0|nvi:100113545|cAMP-dependent protein kinase type II regulatory subunit; K04739 cAMP-dependent protein kinase regulator (A)	cAMP-dependent protein kinase type II regulatory subunit GN=Pka-R2 OS=Drosophila melanogaster (Fruit fly) PE=1 SV=2	PREDICTED: cAMP-dependent protein kinase type II regulatory subunit isoformX1 [Apis mellifera]
ACSNU08362	[L]	Replication, recombination and repair	Molecular Function: DNA binding (GO:0003677);; Biological Process: DNA repair (GO:0006281);; Molecular Function: hydrolase activity, hydrolyzing N-glycosyl compounds (GO:0016799);;	K03649|0|ame:408649|GB16620; uncharacterized LOC408649; K03649 TDG/mug DNA glycosylase family protein [EC:3.2.2.-] (A)	--	PREDICTED: uncharacterized protein LOC408649 isoform X1 [Apis mellifera]
ACSNU08369	[D]	Cell cycle control, cell division, chromosome partitioning	Cellular Component: nucleus (GO:0005634);; Biological Process: intracellular protein transport (GO:0006886);; Molecular Function: Ran GTPase binding (GO:0008536);;	--	--	PREDICTED: importin-9-like isoform X1 [Apis dorsata]
ACSNU08378	--	--	Molecular Function: RNA binding (GO:0003723);; Biological Process: RNA processing (GO:0006396);;	--	Protein suppressor of white apricot GN=su(w[a]) OS=Drosophila melanogaster (Fruit fly) PE=1 SV=3	PREDICTED: LOW QUALITY PROTEIN: protein suppressor of white apricot [Apis mellifera]
ACSNU08393	[J]	Translation, ribosomal structure and biogenesis	Molecular Function: aminoacyl-tRNA ligase activity (GO:0004812);; Biological Process: tRNA aminoacylation for protein translation (GO:0006418);;	K01892|9.86235e-116|ame:410806|GB19522; histidyl-tRNA synthetase, cytoplasmic-like; K01892 histidyl-tRNA synthetase [EC:6.1.1.21] (A)	Histidine--tRNA ligase, cytoplasmic GN=hisS OS=Dictyostelium discoideum (Slime mold) PE=3 SV=1	PREDICTED: histidine--tRNA ligase, cytoplasmic-like isoform X1 [Apis dorsata]
ACSNU08412	[LKJ]	--	Molecular Function: RNA binding (GO:0003723);; Molecular Function: ATP binding (GO:0005524);; Molecular Function: ATP-dependent helicase activity (GO:0008026);;	K14806|0|ame:413874|GB19495; probable ATP-dependent RNA helicase CG8611-like; K14806 ATP-dependent RNA helicase DDX31/DBP7 [EC:3.6.4.13] (A)	Probable ATP-dependent RNA helicase CG8611 GN=CG8611 OS=Drosophila melanogaster (Fruit fly) PE=1 SV=1	PREDICTED: probable ATP-dependent RNA helicase CG8611-like isoform X1 [Apis mellifera]
ACSNU08415	--	--	Molecular Function: sequence-specific DNA binding transcription factor activity (GO:0003700);; Cellular Component: nucleus (GO:0005634);; Biological Process: regulation of transcription, DNA-templated (GO:0006355);; Molecular Function: sequence-specific DNA binding (GO:0043565);;	K09360|0|ame:725590|GB10569; homeobox protein B-H2; K09360 BarH-like (A)	Homeobox protein B-H1 GN=B-H1 OS=Drosophila melanogaster (Fruit fly) PE=2 SV=2	PREDICTED: homeobox protein B-H2-like [Apis mellifera]
ACSNU08459	--	--	Molecular Function: guanylate cyclase activity (GO:0004383);; Molecular Function: protein kinase activity (GO:0004672);; Molecular Function: ATP binding (GO:0005524);; Biological Process: cGMP biosynthetic process (GO:0006182);; Biological Process: protein phosphorylation (GO:0006468);; Cellular Component: integral component of membrane (GO:0016021);; Biological Process: intracellular signal tran…	K12323|0|ame:724571|GB10108; atrial natriuretic peptide receptor 1-like; K12323 atrial natriuretic peptide receptor A [EC:4.6.1.2] (A)	Resact receptor (Precursor) OS=Arbacia punctulata (Punctuate sea urchin) PE=1 SV=1	PREDICTED: atrial natriuretic peptide receptor 1-like isoform X1 [Apis dorsata]
ACSNU08496	--	--	Molecular Function: calcium ion binding (GO:0005509);; Cellular Component: plasma membrane (GO:0005886);; Biological Process: homophilic cell adhesion via plasma membrane adhesion molecules (GO:0007156);; Cellular Component: integral component of membrane (GO:0016021);;	--	Cadherin-89D (Precursor) GN=Cad89D OS=Drosophila melanogaster (Fruit fly) PE=2 SV=3	PREDICTED: cadherin-89D-like isoform X1 [Apis mellifera]
ACSNU08500	--	--	Molecular Function: olfactory receptor activity (GO:0004984);; Molecular Function: odorant binding (GO:0005549);; Cellular Component: membrane (GO:0016020);; Biological Process: detection of chemical stimulus involved in sensory perception of smell (GO:0050911);;	--	Odorant receptor 49b GN=Or49b OS=Drosophila melanogaster (Fruit fly) PE=2 SV=1	PREDICTED: putative odorant receptor 13a isoform X1 [Apis mellifera]
ACSNU08523	--	--	--	--	--	PREDICTED: uncharacterized protein LOC725246 [Apis mellifera]
ACSNU08528	[R]	General function prediction only	Molecular Function: nucleic acid binding (GO:0003676);; Molecular Function: metal ion binding (GO:0046872);;	--	Zinc finger protein odd-1 GN=odd-1 OS=Caenorhabditis elegans PE=2 SV=2	PREDICTED: uncharacterized protein LOC100870761 [Apis florea]
ACSNU08558	--	--	--	--	--	--
ACSNU08595	--	--	--	--	--	PREDICTED: uncharacterized protein LOC725507 isoform X1 [Apis mellifera]
ACSNU08638	--	--	--	--	Serine-enriched protein GN=gprs OS=Drosophila melanogaster (Fruit fly) PE=3 SV=3	PREDICTED: uncharacterized protein LOC102673658 isoform X1 [Apis dorsata]
ACSNU08656	--	--	Molecular Function: receptor activity (GO:0004872);; Biological Process: multicellular organismal development (GO:0007275);; Cellular Component: integral component of membrane (GO:0016021);;	K06842|0|ame:410686|Sema-1, GB11468; semaphorin 1; K06842 semaphorin 6 (A)	Semaphorin-1A (Precursor) GN=Sema-1a OS=Drosophila melanogaster (Fruit fly) PE=2 SV=2	PREDICTED: semaphorin-1A isoform X1 [Apis mellifera]
ACSNU08688	--	--	Molecular Function: DNA binding (GO:0003677);; Cellular Component: nucleus (GO:0005634);; Biological Process: regulation of transcription, DNA-templated (GO:0006355);; Biological Process: multicellular organismal development (GO:0007275);;	K09382|3.85422e-123|ame:726200|Pax-1, GB10772; paired box protein Pax-1; K09382 paired box protein 1/9 (A)	Paired box pox-meso protein GN=Poxm OS=Drosophila melanogaster (Fruit fly) PE=2 SV=3	PREDICTED: paired box pox-meso protein-like isoform X2 [Apis dorsata]
ACSNU08777	--	--	--	--	MAP kinase-activating death domain protein GN=rab3-GEF OS=Drosophila melanogaster (Fruit fly) PE=2 SV=2	PREDICTED: MAP kinase-activating death domain protein-like isoform X5 [Apis dorsata]
ACSNU08796	--	--	--	K10373|0|ame:408414|GB10939; tropomyosin-1-like; K10373 tropomyosin 1 (A)	Tropomyosin-1 OS=Bombyx mori (Silk moth) PE=1 SV=1	PREDICTED: tropomyosin-1-like [Apis mellifera]
ACSNU08808	--	--	Molecular Function: DNA binding (GO:0003677);; Cellular Component: nucleus (GO:0005634);;	--	--	PREDICTED: calmodulin-binding transcription activator 1-like [Bombus terrestris]
ACSNU08867	--	--	--	--	--	apidermin 3 precursor [Apis mellifera]
ACSNU08869	--	--	--	--	--	PREDICTED: fibroin heavy chain-like [Apis mellifera]
ACSNU09005	[Z]	Cytoskeleton	Molecular Function: actin binding (GO:0003779);; Molecular Function: calcium ion binding (GO:0005509);; Cellular Component: cytoskeleton (GO:0005856);; Biological Process: cell cycle arrest (GO:0007050);;	--	Spectrin beta chain GN=beta-Spec OS=Drosophila melanogaster (Fruit fly) PE=1 SV=2	PREDICTED: LOW QUALITY PROTEIN: uncharacterized protein LOC408779 [Apis mellifera]
ACSNU09019	--	--	--	--	--	PREDICTED: dentin sialophosphoprotein-like [Apis mellifera]
ACSNU09025	[Z]	Cytoskeleton	Molecular Function: GTPase activity (GO:0003924);; Molecular Function: structural constituent of cytoskeleton (GO:0005200);; Molecular Function: GTP binding (GO:0005525);; Cellular Component: cytoplasm (GO:0005737);; Cellular Component: microtubule (GO:0005874);; Biological Process: GTP catabolic process (GO:0006184);; Biological Process: microtubule-based process (GO:0007017);; Biological Proces…	K07375|0|ame:410994|GB11920; beta-Tubulin at 60D ortholog; K07375 tubulin beta (A)	Tubulin beta-3 chain GN=betaTub60D OS=Drosophila melanogaster (Fruit fly) PE=2 SV=2	PREDICTED: tubulin beta chain-like [Harpegnathos saltator]
ACSNU09031	--	--	--	K13201|3.61771e-07|ame:551623|GB12080; nucleolysin TIA-1 isoform p40-like; K13201 nucleolysin TIA-1/TIAR (A)	--	PREDICTED: nucleolysin TIAR-like, partial [Diaphorina citri]
ACSNU09036	--	--	Molecular Function: sequence-specific DNA binding transcription factor activity (GO:0003700);; Molecular Function: steroid hormone receptor activity (GO:0003707);; Cellular Component: nucleus (GO:0005634);; Biological Process: regulation of transcription, DNA-templated (GO:0006355);; Molecular Function: zinc ion binding (GO:0008270);; Biological Process: steroid hormone mediated signaling pathway…	--	Protein tailless GN=tll OS=Drosophila melanogaster (Fruit fly) PE=2 SV=1	PREDICTED: nuclear receptor subfamily 2 group F member 6-like [Apis dorsata]
ACSNU09128	[E]	Amino acid transport and metabolism	Biological Process: proteolysis (GO:0006508);; Molecular Function: serine-type peptidase activity (GO:0008236);; Cellular Component: membrane (GO:0016020);;	K01278|0|ame:411229|GB10067; venom dipeptidyl peptidase 4-like; K01278 dipeptidyl-peptidase 4 [EC:3.4.14.5] (A)	Venom dipeptidyl peptidase 4 (Precursor) OS=Apis mellifera (Honeybee) PE=1 SV=1	PREDICTED: venom dipeptidyl peptidase 4 isoform X7 [Apis mellifera]
ACSNU09247	--	--	Molecular Function: mannosyl-oligosaccharide 1,2-alpha-mannosidase activity (GO:0004571);; Molecular Function: calcium ion binding (GO:0005509);; Biological Process: metabolic process (GO:0008152);; Cellular Component: membrane (GO:0016020);;	K01230|0|nvi:100119928|Alpha-man-i; alpha mannosidase I; K01230 mannosyl-oligosaccharide alpha-1,2-mannosidase [EC:3.2.1.113] (A)	Mannosyl-oligosaccharide alpha-1,2-mannosidase isoform A GN=alpha-Man-I OS=Drosophila melanogaster (Fruit fly) PE=1 SV=2	PREDICTED: mannosyl-oligosaccharide alpha-1,2-mannosidase isoform A-like [Apis dorsata]
ACSNU09261	[S]	Function unknown	--	--	Slit homolog 1 protein (Precursor) GN=slt-1 OS=Caenorhabditis elegans PE=3 SV=1	PREDICTED: slit homolog 1 protein-like [Apis dorsata]
ACSNU09396	--	--	Biological Process: cilium or flagellum-dependent cell motility (GO:0001539);; Molecular Function: microtubule motor activity (GO:0003777);; Molecular Function: ATP binding (GO:0005524);; Cellular Component: axonemal dynein complex (GO:0005858);; Biological Process: ATP catabolic process (GO:0006200);; Biological Process: microtubule-based movement (GO:0007018);; Molecular Function: ATPase activi…	K10408|0|ame:412775|DNAH2, GB15761; dynein, axonemal, heavy chain 2; K10408 dynein heavy chain, axonemal (A)	Dynein beta chain, ciliary OS=Heliocidaris crassispina (Sea urchin) PE=1 SV=1	PREDICTED: dynein heavy chain 2, axonemal [Apis mellifera]
ACSNU09519	--	--	Molecular Function: protein tyrosine kinase activity (GO:0004713);; Molecular Function: ATP binding (GO:0005524);; Biological Process: protein phosphorylation (GO:0006468);;	--	Tyrosine-protein kinase Drl (Precursor) GN=drl OS=Drosophila melanogaster (Fruit fly) PE=2 SV=1	PREDICTED: tyrosine-protein kinase RYK-like isoform X3 [Apis dorsata]
ACSNU09568	--	--	--	--	Headcase short protein GN=hdc OS=Drosophila melanogaster (Fruit fly) PE=1 SV=2	PREDICTED: headcase protein-like isoform X2 [Apis dorsata]
ACSNU09613	--	--	--	--	--	PREDICTED: glycine-rich cell wall structural protein 1.8-like isoform X2 [Apis dorsata]
ACSNU09682	--	--	Molecular Function: serine-type peptidase activity (GO:0008236);;	--	Trypsin-1 OS=Astacus astacus (Noble crayfish) PE=1 SV=1	PREDICTED: transmembrane protease serine 9-like [Apis dorsata]
ACSNU09857	--	--	--	K05388|0|ame:409018|Para, GB12929; sodium channel protein paralytic; K05388 voltage-gated sodium channel alpha, invertebrate (A)	Sodium channel protein para GN=para OS=Drosophila melanogaster (Fruit fly) PE=2 SV=3	PREDICTED: sodium channel protein para-like isoform X27 [Apis dorsata]
ACSNU09898	--	--	Molecular Function: nucleic acid binding (GO:0003676);; Molecular Function: zinc ion binding (GO:0008270);;	K06066|9.92415e-160|ame:724875|GB14055; corepressor interacting with RBPJ 1-like; K06066 CBF1 interacting corepressor (A)	--	PREDICTED: corepressor interacting with RBPJ 1-like [Apis mellifera]
ACSNU09996	--	--	Molecular Function: G-protein coupled receptor binding (GO:0001664);; Molecular Function: GTPase activity (GO:0003924);; Molecular Function: signal transducer activity (GO:0004871);; Molecular Function: GTP binding (GO:0005525);; Biological Process: GTP catabolic process (GO:0006184);; Biological Process: G-protein coupled receptor signaling pathway (GO:0007186);; Molecular Function: G-protein be…	K04634|6.45418e-137|dwi:Dwil_GK23154|GK23154 gene product from transcript GK23154-RA; K04634 guanine nucleotide-binding protein G(q) subunit alpha (A)	Guanine nucleotide-binding protein G(q) subunit alpha OS=Homarus americanus (American lobster) PE=2 SV=1	PREDICTED: guanine nucleotide-binding protein G(q) subunit alpha-like isoform X7 [Apis mellifera]
ACSNU10054	--	--	--	--	--	--
ACSNU10229	--	--	Molecular Function: actin binding (GO:0003779);;	K04437|0|ame:409697|GB13109; filamin-like; K04437 filamin (A)	Filamin-A GN=cher OS=Drosophila melanogaster (Fruit fly) PE=1 SV=2	PREDICTED: LOW QUALITY PROTEIN: filamin-C-like [Apis florea]
ACSNU10353	--	--	Molecular Function: ionotropic glutamate receptor activity (GO:0004970);; Molecular Function: extracellular-glutamate-gated ion channel activity (GO:0005234);; Cellular Component: plasma membrane (GO:0005886);; Biological Process: ion transport (GO:0006811);; Cellular Component: integral component of membrane (GO:0016021);; Cellular Component: cell junction (GO:0030054);; Biological Process: iono…	K05313|0|ame:412949|GB19120; glutamate receptor, ionotropic kainate 1-like; K05313 glutamate receptor, ionotropic, invertebrate (A)	Glutamate receptor (Precursor) OS=Lymnaea stagnalis (Great pond snail) PE=2 SV=1	PREDICTED: glutamate receptor, ionotropic kainate 1-like [Apis florea]
ACSNU10378	--	--	--	--	--	--
ACSNU10493	--	--	Molecular Function: G-protein coupled receptor activity (GO:0004930);; Cellular Component: plasma membrane (GO:0005886);; Biological Process: G-protein coupled receptor signaling pathway (GO:0007186);; Molecular Function: diuretic hormone receptor activity (GO:0008036);; Biological Process: hormone-mediated signaling pathway (GO:0009755);; Cellular Component: integral component of membrane (GO:00…	K04578|7.95595e-83|ame:413829|GB10976; diuretic hormone receptor-like; K04578 corticotropin releasing hormone receptor 1 (A)	Diuretic hormone receptor (Precursor) OS=Acheta domesticus (House cricket) PE=2 SV=1	PREDICTED: diuretic hormone receptor-like [Apis mellifera]
ACSNU10561	--	--	Molecular Function: ubiquitin-protein transferase activity (GO:0004842);; Molecular Function: zinc ion binding (GO:0008270);; Biological Process: protein ubiquitination (GO:0016567);; Cellular Component: LUBAC complex (GO:0071797);;	K11974|3.60452e-180|ame:410237|GB16174; uncharacterized LOC410237; K11974 E3 ubiquitin-protein ligase RNF31 [EC:6.3.2.19] (A)	--	PREDICTED: microtubule-associated protein futsch-like [Apis dorsata]
Apis_newGene_1334	--	--	--	--	--	--
Apis_newGene_1415	--	--	--	--	--	hypothetical protein SINV_09510 [Solenopsis invicta]
Apis_newGene_1612	[R]	General function prediction only	Molecular Function: nucleic acid binding (GO:0003676);; Molecular Function: metal ion binding (GO:0046872);;	--	Chorion transcription factor Cf2 GN=Cf2 OS=Drosophila melanogaster (Fruit fly) PE=2 SV=3	PREDICTED: zinc finger and BTB domain-containing protein 18-like [Solenopsis invicta]
Apis_newGene_1825	--	--	--	--	--	--
Apis_newGene_1827	--	--	Molecular Function: bombesin receptor activity (GO:0004946);; Cellular Component: integral component of membrane (GO:0016021);; Biological Process: bombesin receptor signaling pathway (GO:0031989);;	--	Tachykinin-like peptides receptor 86C GN=TkR86C OS=Drosophila melanogaster (Fruit fly) PE=2 SV=2	PREDICTED: gastrin-releasing peptide receptor-like [Apis mellifera]
Apis_newGene_1839	--	--	--	--	--	PREDICTED: uncharacterized protein LOC102654795 [Apis mellifera]
Apis_newGene_1878	--	--	--	--	--	--
Apis_newGene_1929	--	--	--	--	--	--
Apis_newGene_214	--	--	--	--	--	PREDICTED: probable Ras GTPase-activating protein-like [Apis dorsata]
Apis_newGene_2267	--	--	--	--	--	PREDICTED: uncharacterized protein LOC102653648 isoform X1 [Apis mellifera]
Apis_newGene_262	--	--	--	--	--	--
Apis_newGene_2642	--	--	--	--	--	PREDICTED: nucleolysin TIA-1 isoform p40-like isoform X7 [Apis mellifera]
Apis_newGene_2666	--	--	Molecular Function: sequence-specific DNA binding transcription factor activity (GO:0003700);; Molecular Function: steroid hormone receptor activity (GO:0003707);; Cellular Component: nucleus (GO:0005634);; Biological Process: regulation of transcription, DNA-templated (GO:0006355);; Molecular Function: zinc ion binding (GO:0008270);; Biological Process: steroid hormone mediated signaling pathway…	K08706|0|ame:724765|Eg, GB18215, NR0A3; eagle; K08706 nuclear receptor subfamily 0 group A (A)	Protein embryonic gonad GN=eg OS=Drosophila melanogaster (Fruit fly) PE=2 SV=2	PREDICTED: zygotic gap protein knirps-like isoform X1 [Apis dorsata]
Apis_newGene_2691	--	--	--	K09180|0|nvi:100118475|transcription factor AP-2-epsilon; K09180 transcription factor AP-2, invertebrate (A)	--	PREDICTED: transcription factor AP-2-epsilon isoform X2 [Acromyrmex echinatior]
Apis_newGene_2721	--	--	--	--	--	--
Apis_newGene_2722	--	--	--	--	--	PREDICTED: uncharacterized protein LOC102675984 [Apis dorsata]
Apis_newGene_2986	--	--	--	--	--	--
Apis_newGene_2989	--	--	Molecular Function: G-protein coupled receptor activity (GO:0004930);; Biological Process: G-protein coupled receptor signaling pathway (GO:0007186);; Biological Process: visual perception (GO:0007601);; Biological Process: phototransduction (GO:0007602);; Molecular Function: photoreceptor activity (GO:0009881);; Cellular Component: integral component of membrane (GO:0016021);; Biological Process…	K04255|0|ame:406127|Uvop, GB18171; ultraviolet-sensitive opsin; K04255 r-opsin (A)	Opsin, ultraviolet-sensitive GN=UVOP OS=Apis mellifera (Honeybee) PE=1 SV=1	PREDICTED: opsin, ultraviolet-sensitive-like [Apis dorsata]
Apis_newGene_3015	--	--	--	--	Protein turtle GN=tutl OS=Drosophila melanogaster (Fruit fly) PE=1 SV=2	PREDICTED: uncharacterized protein LOC105207546 [Solenopsis invicta]
Apis_newGene_3048	[R]	General function prediction only	Molecular Function: nucleic acid binding (GO:0003676);; Molecular Function: sequence-specific DNA binding transcription factor activity (GO:0003700);; Cellular Component: nucleus (GO:0005634);; Biological Process: regulation of transcription, DNA-templated (GO:0006355);; Molecular Function: metal ion binding (GO:0046872);;	--	B lymphocyte-induced maturation protein 1 homolog {ECO:0000312|WormBase:F25D7.3a} OS=Caenorhabditis elegans PE=1 SV=1	PREDICTED: uncharacterized protein LOC100865947 [Apis florea]
Apis_newGene_3070	--	--	Molecular Function: calcium ion binding (GO:0005509);; Cellular Component: plasma membrane (GO:0005886);; Biological Process: homophilic cell adhesion via plasma membrane adhesion molecules (GO:0007156);; Cellular Component: integral component of membrane (GO:0016021);;	K16507|4.92033e-122|ame:408767|GB16221; protein dachsous-like; K16507 protocadherin-16/23 (A)	Protein dachsous (Precursor) GN=ds OS=Drosophila melanogaster (Fruit fly) PE=1 SV=3	PREDICTED: protein dachsous-like isoform X4 [Apis mellifera]
Apis_newGene_3085	--	--	--	--	--	PREDICTED: uncharacterized protein LOC100577147 [Apis mellifera]
Apis_newGene_3137	--	--	--	--	--	PREDICTED: uncharacterized protein LOC100871656 [Apis florea]
Apis_newGene_3203	--	--	--	--	--	hypothetical protein X777_01127, partial [Cerapachys biroi]
Apis_newGene_3251	--	--	Cellular Component: lysosome (GO:0005764);; Biological Process: mRNA processing (GO:0006397);; Biological Process: sphingolipid metabolic process (GO:0006665);;	K13171|4.84972e-30|nvi:100117836|serine/arginine repetitive matrix protein 1; K13171 serine/arginine repetitive matrix protein 1 (A)	--	PREDICTED: serine/arginine repetitive matrix protein 1-like isoform X3 [Apis dorsata]
Apis_newGene_3394	--	--	--	--	Teneurin-a GN=Ten-a OS=Drosophila melanogaster (Fruit fly) PE=1 SV=2	PREDICTED: teneurin-a-like isoform X4 [Apis mellifera]
Apis_newGene_3416	--	--	--	--	--	--
Apis_newGene_3499	--	--	--	K05725|1.19077e-06|nvi:100118485|focal adhesion kinase 1; K05725 focal adhesion kinase 1 [EC:2.7.10.2] (A)	--	hypothetical protein EAI_12865 [Harpegnathos saltator]
Apis_newGene_506	--	--	--	--	--	PREDICTED: extensin-like [Apis mellifera]
Apis_newGene_589	--	--	--	--	Brain peptide LTNYLATTGHGTNTGGPVLT (Precursor) OS=Apis mellifera (Honeybee) PE=1 SV=1	PREDICTED: orcokinin peptides-like isoform X1 [Apis dorsata]
Apis_newGene_927	--	--	--	--	--	PREDICTED: uncharacterized protein LOC105185344 [Harpegnathos saltator]

## Sheet: Table S11
Table S11. The TPM value of identificated siRNAs from CSBV-infected larvae.
#ID	T01	T02	T03	T04
CSBV_1	0	0	0	0
CSBV_2	0	0	0	89.8715
CSBV_3	0	0	0	89.8715
CSBV_4	0	0	0	808.843
CSBV_5	0	0	0	89.8715
CSBV_6	0	0	0	89.8715
CSBV_7	0	0	0	179.743
CSBV_8	0	0	0	179.743
CSBV_9	0	0	0	0
CSBV_10	0	0	2932.55	179.743
CSBV_11	0	0	0	539.229
CSBV_12	0	0	0	89.8715
CSBV_13	0	0	0	89.8715
CSBV_14	0	0	0	89.8715
CSBV_15	0	0	2932.55	89.8715
CSBV_16	0	0	0	89.8715
CSBV_17	0	0	0	89.8715
CSBV_18	0	0	0	1617.69
CSBV_19	0	0	0	359.486
CSBV_20	0	0	0	359.486
CSBV_21	0	0	0	179.743
CSBV_22	0	0	0	539.229
CSBV_23	0	0	0	629.1
CSBV_24	0	0	0	89.8715
CSBV_25	0	0	0	269.614
CSBV_26	0	0	0	89.8715
CSBV_27	0	0	2932.55	359.486
CSBV_28	0	0	0	89.8715
CSBV_29	0	0	0	269.614
CSBV_30	0	0	0	269.614
CSBV_31	0	0	0	269.614
CSBV_32	0	0	0	3055.63
CSBV_33	0	0	2932.55	3864.47
CSBV_34	0	0	0	179.743
CSBV_35	0	0	0	179.743
CSBV_36	0	0	0	449.357
CSBV_37	0	0	0	359.486
CSBV_38	0	0	0	89.8715
CSBV_39	0	0	0	89.8715
CSBV_40	0	0	0	89.8715
CSBV_41	0	0	0	629.1
CSBV_42	0	0	0	269.614
CSBV_43	0	0	0	1258.2
CSBV_44	0	0	0	269.614
CSBV_45	0	0	0	269.614
CSBV_46	0	0	2932.55	1348.07
CSBV_47	0	0	0	179.743
CSBV_48	0	0	0	89.8715
CSBV_49	0	0	0	359.486
CSBV_50	0	0	0	359.486
CSBV_51	0	0	0	898.715
CSBV_52	0	0	0	269.614
CSBV_53	0	0	2932.55	0
CSBV_54	0	0	0	89.8715
CSBV_55	0	0	2932.55	0
CSBV_56	0	0	5865.1	0
CSBV_57	0	0	0	179.743
CSBV_58	0	0	5865.1	718.972
CSBV_59	0	0	5865.1	8268.18
CSBV_60	0	0	14662.8	18693.3
CSBV_61	0	0	0	1078.46
CSBV_62	0	0	5865.1	89.8715
CSBV_63	0	0	2932.55	269.614
CSBV_64	0	0	0	89.8715
CSBV_65	0	0	2932.55	0
CSBV_66	0	0	2932.55	89.8715
CSBV_67	0	0	2932.55	0
CSBV_68	0	0	0	89.8715
CSBV_69	0	0	0	269.614
CSBV_70	0	0	0	89.8715
CSBV_71	0	0	0	89.8715
CSBV_72	0	0	0	89.8715
CSBV_73	0	0	0	89.8715
CSBV_74	0	0	0	179.743
CSBV_75	0	0	0	539.229
CSBV_76	0	0	0	179.743
CSBV_77	0	0	0	89.8715
CSBV_78	0	0	0	629.1
CSBV_79	0	0	2932.55	6380.88
CSBV_80	0	0	0	89.8715
CSBV_81	0	0	2932.55	0
CSBV_82	0	0	0	808.843
CSBV_83	0	0	0	269.614
CSBV_84	0	0	0	89.8715
CSBV_85	0	0	0	89.8715
CSBV_86	0	0	2932.55	89.8715
CSBV_87	0	0	2932.55	629.1
CSBV_88	0	0	2932.55	89.8715
CSBV_89	0	0	0	179.743
CSBV_90	0	0	2932.55	0
CSBV_91	0	0	0	269.614
CSBV_92	0	0	0	89.8715
CSBV_93	0	0	0	269.614
CSBV_94	0	0	2932.55	898.715
CSBV_95	0	0	2932.55	0
CSBV_96	0	0	2932.55	0
CSBV_97	0	0	0	89.8715
CSBV_98	0	0	0	89.8715
CSBV_99	0	0	0	269.614
CSBV_100	0	0	0	179.743
CSBV_101	0	0	0	808.843
CSBV_102	0	0	0	89.8715
CSBV_103	0	0	0	359.486
CSBV_104	0	0	2932.55	359.486
CSBV_105	0	0	0	629.1
CSBV_106	0	0	0	89.8715
CSBV_107	0	0	0	89.8715
CSBV_108	0	0	2932.55	0
CSBV_109	0	0	0	89.8715
CSBV_110	0	0	0	89.8715
CSBV_111	0	0	0	539.229
CSBV_112	0	0	0	269.614
CSBV_113	0	0	0	89.8715
CSBV_114	0	0	0	0
CSBV_115	0	0	0	808.843
CSBV_116	0	0	0	89.8715
CSBV_117	0	0	0	89.8715
CSBV_118	0	0	5865.1	3325.24
CSBV_119	0	0	0	269.614
CSBV_120	0	0	0	718.972
CSBV_121	0	0	0	89.8715
CSBV_122	0	0	0	1617.69
CSBV_123	0	0	5865.1	3774.6
CSBV_124	0	0	0	1348.07
CSBV_125	0	0	0	3684.73
CSBV_126	0	0	0	898.715
CSBV_127	0	0	0	179.743
CSBV_128	0	0	0	179.743
CSBV_129	0	0	2932.55	0
CSBV_130	0	0	0	89.8715
CSBV_131	0	0	0	89.8715
CSBV_132	0	0	0	89.8715
CSBV_133	0	0	0	89.8715
CSBV_134	0	0	0	89.8715
CSBV_135	0	0	0	269.614
CSBV_136	0	0	0	89.8715
CSBV_137	0	0	0	89.8715
CSBV_138	0	0	0	539.229
CSBV_139	0	0	0	179.743
CSBV_140	0	0	0	718.972
CSBV_141	0	0	0	89.8715
CSBV_142	0	0	0	89.8715
CSBV_143	0	0	0	0
CSBV_144	0	0	0	89.8715
CSBV_145	0	0	0	89.8715
CSBV_146	0	0	0	89.8715
CSBV_147	0	0	0	179.743
CSBV_148	0	0	0	89.8715
CSBV_149	0	0	0	89.8715
CSBV_150	0	0	0	359.486
CSBV_151	0	0	2932.55	0
CSBV_152	0	0	0	3504.99
CSBV_153	0	0	2932.55	3954.35
CSBV_154	0	0	0	179.743
CSBV_155	0	0	2932.55	0
CSBV_156	0	0	0	179.743
CSBV_157	0	0	0	179.743
CSBV_158	0	0	0	269.614
CSBV_159	0	0	0	269.614
CSBV_160	0	0	0	89.8715
CSBV_161	0	0	0	89.8715
CSBV_162	0	0	0	89.8715
CSBV_163	0	0	2932.55	539.229
CSBV_164	0	0	0	179.743
CSBV_165	0	0	0	89.8715
CSBV_166	0	0	0	179.743
CSBV_167	0	0	0	179.743
CSBV_168	0	0	2932.55	0
CSBV_169	0	0	0	179.743
CSBV_170	0	0	0	0
CSBV_171	0	0	0	89.8715
CSBV_172	0	0	2932.55	89.8715
CSBV_173	0	0	0	89.8715
CSBV_174	0	0	0	179.743
CSBV_175	0	0	0	269.614
CSBV_176	0	0	0	89.8715
CSBV_177	0	0	0	179.743
CSBV_178	0	0	0	89.8715
CSBV_179	0	0	0	179.743
CSBV_180	0	0	0	89.8715
CSBV_181	0	0	0	359.486
CSBV_182	0	0	0	89.8715
CSBV_183	0	0	2932.55	89.8715
CSBV_184	0	0	0	718.972
CSBV_185	0	0	0	179.743
CSBV_186	0	0	0	89.8715
CSBV_187	0	0	0	179.743
CSBV_188	0	0	0	269.614
CSBV_189	0	0	0	89.8715
CSBV_190	0	0	0	89.8715
CSBV_191	0	0	0	269.614
CSBV_192	0	0	0	449.357
CSBV_193	0	0	0	179.743
CSBV_194	0	0	0	359.486
CSBV_195	0	0	0	89.8715
CSBV_196	0	0	0	179.743
CSBV_197	0	0	0	89.8715
CSBV_198	0	0	0	988.586
CSBV_199	0	0	0	89.8715
CSBV_200	0	0	0	1168.33
CSBV_201	0	0	0	89.8715
CSBV_202	0	0	0	269.614
CSBV_203	0	0	0	89.8715
CSBV_204	0	0	0	179.743
CSBV_205	0	0	0	269.614
CSBV_206	0	0	0	89.8715
CSBV_207	0	0	0	89.8715
CSBV_208	0	0	0	89.8715
CSBV_209	0	0	0	269.614
CSBV_210	0	0	0	629.1
CSBV_211	0	0	0	89.8715
CSBV_212	0	0	0	89.8715
CSBV_213	0	0	0	89.8715
CSBV_214	0	0	2932.55	3504.99
CSBV_215	0	0	2932.55	6291
CSBV_216	0	0	2932.55	988.586
CSBV_217	0	0	0	179.743
CSBV_218	0	0	2932.55	0
CSBV_219	0	0	2932.55	0
CSBV_220	0	0	0	89.8715
CSBV_221	0	0	0	89.8715
CSBV_222	0	0	0	449.357
CSBV_223	0	0	0	10784.6
CSBV_224	0	0	5865.1	1437.94
CSBV_225	0	0	2932.55	0
CSBV_226	0	0	0	89.8715
CSBV_227	0	0	0	89.8715
CSBV_228	0	0	0	89.8715
CSBV_229	0	0	0	89.8715
CSBV_230	0	0	0	89.8715
CSBV_231	0	0	0	89.8715
CSBV_232	0	0	0	269.614
CSBV_233	0	0	0	1707.56
CSBV_234	0	0	0	269.614
CSBV_235	0	0	0	89.8715
CSBV_236	0	0	2932.55	269.614
CSBV_237	0	0	0	179.743
CSBV_238	0	0	0	718.972
CSBV_239	0	0	0	89.8715
CSBV_240	0	0	0	89.8715
CSBV_241	0	0	0	179.743
CSBV_242	0	0	0	0
CSBV_243	0	0	0	89.8715
CSBV_244	0	0	0	89.8715
CSBV_245	0	0	0	179.743
CSBV_246	0	0	0	89.8715
CSBV_247	0	0	0	89.8715
CSBV_248	0	0	0	269.614
CSBV_249	0	0	0	449.357
CSBV_250	0	0	5865.1	808.843
CSBV_251	0	0	0	10335.2
CSBV_252	0	0	0	179.743
CSBV_253	0	0	0	179.743
CSBV_254	0	0	0	89.8715
CSBV_255	0	0	2932.55	179.743
CSBV_256	0	0	0	89.8715
CSBV_257	0	0	0	89.8715
CSBV_258	0	0	0	0
CSBV_259	0	0	2932.55	539.229
CSBV_260	0	0	0	359.486
CSBV_261	0	0	0	89.8715
CSBV_262	0	0	0	1258.2
CSBV_263	0	0	5865.1	9526.38
CSBV_264	0	0	2932.55	2516.4
CSBV_265	0	0	0	179.743
CSBV_266	0	0	0	89.8715
CSBV_267	0	0	0	89.8715
CSBV_268	0	0	0	179.743
CSBV_269	0	0	0	89.8715
CSBV_270	0	0	0	539.229
CSBV_271	0	0	0	179.743
CSBV_272	0	0	0	269.614
CSBV_273	0	0	0	89.8715
CSBV_274	0	0	0	89.8715
CSBV_275	0	0	0	2336.66
CSBV_276	0	0	0	2336.66
CSBV_277	0	0	0	89.8715
CSBV_278	0	0	0	0
CSBV_279	0	0	0	449.357
CSBV_280	0	0	0	808.843
CSBV_281	0	0	0	89.8715
CSBV_282	0	0	0	179.743
CSBV_283	0	0	2932.55	808.843
CSBV_284	0	0	0	179.743
CSBV_285	0	0	0	179.743
CSBV_286	0	0	2932.55	1348.07
CSBV_287	0	0	0	269.614
CSBV_288	0	0	0	89.8715
CSBV_289	0	0	0	89.8715
CSBV_290	0	0	0	89.8715
CSBV_291	0	0	0	179.743
CSBV_292	0	0	0	89.8715
CSBV_293	0	0	0	89.8715
CSBV_294	0	0	0	89.8715
CSBV_295	0	0	0	89.8715
CSBV_296	0	0	0	269.614
CSBV_297	0	0	0	89.8715
CSBV_298	0	0	0	89.8715
CSBV_299	0	0	0	89.8715
CSBV_300	0	0	0	179.743
CSBV_301	0	0	0	89.8715
CSBV_302	0	0	0	179.743
CSBV_303	0	0	0	179.743
CSBV_304	0	0	0	179.743
CSBV_305	0	0	0	179.743
CSBV_306	0	0	0	89.8715
CSBV_307	0	0	0	179.743
CSBV_308	0	0	0	89.8715
CSBV_309	0	0	0	269.614
CSBV_310	0	0	2932.55	2067.04
CSBV_311	0	0	2932.55	0
CSBV_312	0	0	0	89.8715
CSBV_313	0	0	0	89.8715
CSBV_314	0	0	0	898.715
CSBV_315	0	0	0	269.614
CSBV_316	0	0	0	89.8715
CSBV_317	0	0	0	359.486
CSBV_318	0	0	2932.55	1707.56
CSBV_319	0	0	0	5122.67
CSBV_320	0	0	2932.55	5212.55
CSBV_321	0	0	0	1168.33
CSBV_322	0	0	0	988.586
CSBV_323	0	0	0	89.8715
CSBV_324	0	0	0	89.8715
CSBV_325	0	0	0	89.8715
CSBV_326	0	0	0	269.614
CSBV_327	0	0	0	179.743
CSBV_328	0	0	0	89.8715
CSBV_329	0	0	0	269.614
CSBV_330	0	0	0	359.486
CSBV_331	0	0	0	179.743
CSBV_332	0	0	0	89.8715
CSBV_333	0	0	0	269.614
CSBV_334	0	0	0	179.743
CSBV_335	0	0	0	89.8715
CSBV_336	0	0	0	89.8715
CSBV_337	0	0	0	89.8715
CSBV_338	0	0	0	269.614
CSBV_339	0	0	0	718.972
CSBV_340	0	0	0	808.843
CSBV_341	0	0	2932.55	0
CSBV_342	0	0	0	988.586
CSBV_343	0	0	0	988.586
CSBV_344	0	0	2932.55	359.486
CSBV_345	0	0	0	898.715
CSBV_346	0	0	0	89.8715
CSBV_347	0	0	0	89.8715
CSBV_348	0	0	2932.55	0
CSBV_349	0	0	2932.55	0
CSBV_350	0	0	0	89.8715
CSBV_351	0	0	0	89.8715
CSBV_352	0	0	0	359.486
CSBV_353	0	0	0	89.8715
CSBV_354	0	0	0	89.8715
CSBV_355	0	0	0	89.8715
CSBV_356	0	0	0	89.8715
CSBV_357	0	0	0	359.486
CSBV_358	0	0	0	988.586
CSBV_359	0	0	0	179.743
CSBV_360	0	0	0	89.8715
CSBV_361	0	0	0	89.8715
CSBV_362	0	0	2932.55	1797.43
CSBV_363	0	0	0	449.357
CSBV_364	0	0	0	89.8715
CSBV_365	0	0	0	269.614
CSBV_366	0	0	0	89.8715
CSBV_367	0	0	0	89.8715
CSBV_368	0	0	0	629.1
CSBV_369	1000000	0	0	2965.76
CSBV_370	0	0	2932.55	2426.53
CSBV_371	0	0	0	1078.46
CSBV_372	0	0	0	89.8715
CSBV_373	0	0	0	89.8715
CSBV_374	0	0	0	89.8715
CSBV_375	0	0	0	359.486
CSBV_376	0	0	0	89.8715
CSBV_377	0	0	0	1797.43
CSBV_378	0	0	0	89.8715
CSBV_379	0	0	0	269.614
CSBV_380	0	0	0	0
CSBV_381	0	0	0	179.743
CSBV_382	0	0	0	89.8715
CSBV_383	0	0	0	89.8715
CSBV_384	0	0	0	898.715
CSBV_385	0	0	0	718.972
CSBV_386	0	0	0	89.8715
CSBV_387	0	0	0	89.8715
CSBV_388	0	0	0	89.8715
CSBV_389	0	0	0	89.8715
CSBV_390	0	0	0	89.8715
CSBV_391	0	0	0	89.8715
CSBV_392	0	0	0	449.357
CSBV_393	0	0	2932.55	1168.33
CSBV_394	0	0	0	2067.04
CSBV_395	0	0	0	179.743
CSBV_396	0	0	0	89.8715
CSBV_397	0	0	2932.55	898.715
CSBV_398	0	0	0	89.8715
CSBV_399	0	0	0	89.8715
CSBV_400	0	0	0	539.229
CSBV_401	0	0	0	89.8715
CSBV_402	0	0	0	89.8715
CSBV_403	0	0	0	179.743
CSBV_404	0	0	0	89.8715
CSBV_405	0	0	0	89.8715
CSBV_406	0	0	0	539.229
CSBV_407	0	0	2932.55	179.743
CSBV_408	0	0	0	269.614
CSBV_409	0	0	0	988.586
CSBV_410	0	0	0	89.8715
CSBV_411	0	0	0	449.357
CSBV_412	0	0	0	449.357
CSBV_413	0	0	0	89.8715
CSBV_414	0	0	0	359.486
CSBV_415	0	0	0	449.357
CSBV_416	0	0	0	89.8715
CSBV_417	0	0	0	89.8715
CSBV_418	0	0	0	0
CSBV_419	0	0	0	89.8715
CSBV_420	0	0	0	179.743
CSBV_421	0	0	0	179.743
CSBV_422	0	0	0	179.743
CSBV_423	0	0	0	89.8715
CSBV_424	0	0	0	269.614
CSBV_425	0	0	0	89.8715
CSBV_426	0	0	0	89.8715
CSBV_427	0	0	0	179.743
CSBV_428	0	0	0	89.8715
CSBV_429	0	0	0	89.8715
CSBV_430	0	0	0	89.8715
CSBV_431	0	0	0	179.743
CSBV_432	0	0	0	359.486
CSBV_433	0	0	0	89.8715
CSBV_434	0	0	0	89.8715
CSBV_435	0	0	0	629.1
CSBV_436	0	0	0	89.8715
CSBV_437	0	0	0	89.8715
CSBV_438	0	0	0	89.8715
CSBV_439	0	0	0	89.8715
CSBV_440	0	0	0	269.614
CSBV_441	0	0	0	89.8715
CSBV_442	0	0	0	179.743
CSBV_443	0	0	0	179.743
CSBV_444	0	0	0	89.8715
CSBV_445	0	0	0	179.743
CSBV_446	0	0	0	89.8715
CSBV_447	0	0	2932.55	89.8715
CSBV_448	0	0	0	89.8715
CSBV_449	0	0	0	179.743
CSBV_450	0	0	0	539.229
CSBV_451	0	0	0	89.8715
CSBV_452	0	0	0	449.357
CSBV_453	0	0	5865.1	179.743
CSBV_454	0	0	0	718.972
CSBV_455	0	0	0	269.614
CSBV_456	0	0	5865.1	1527.82
CSBV_457	0	0	0	5122.67
CSBV_458	0	0	0	718.972
CSBV_459	0	0	0	89.8715
CSBV_460	0	0	0	179.743
CSBV_461	0	0	2932.55	0
CSBV_462	0	0	2932.55	179.743
CSBV_463	0	0	0	89.8715
CSBV_464	0	0	0	808.843
CSBV_465	0	0	0	269.614
CSBV_466	0	0	2932.55	898.715
CSBV_467	0	0	0	179.743
CSBV_468	0	0	0	89.8715
CSBV_469	0	0	2932.55	89.8715
CSBV_470	0	0	0	89.8715
CSBV_471	0	0	0	89.8715
CSBV_472	0	0	2932.55	0
CSBV_473	0	0	0	179.743
CSBV_474	0	0	0	89.8715
CSBV_475	0	0	0	89.8715
CSBV_476	0	0	0	179.743
CSBV_477	0	0	0	179.743
CSBV_478	0	0	0	808.843
CSBV_479	0	0	0	89.8715
CSBV_480	0	0	0	89.8715
CSBV_481	0	0	0	89.8715
CSBV_482	0	0	0	179.743
CSBV_483	0	0	2932.55	0
CSBV_484	0	0	0	89.8715
CSBV_485	0	0	0	179.743
CSBV_486	0	0	0	89.8715
CSBV_487	0	0	5865.1	0
CSBV_488	0	0	0	89.8715
CSBV_489	0	0	0	89.8715
CSBV_490	0	0	2932.55	449.357
CSBV_491	0	0	0	179.743
CSBV_492	0	0	0	89.8715
CSBV_493	0	0	0	179.743
CSBV_494	0	0	0	89.8715
CSBV_495	0	0	0	89.8715
CSBV_496	0	0	0	89.8715
CSBV_497	0	0	0	89.8715
CSBV_498	0	0	0	89.8715
CSBV_499	0	0	0	1168.33
CSBV_500	0	0	0	179.743
CSBV_501	0	0	0	89.8715
CSBV_502	0	0	0	89.8715
CSBV_503	0	0	0	89.8715
CSBV_504	0	0	0	89.8715
CSBV_505	0	0	2932.55	179.743
CSBV_506	0	0	0	359.486
CSBV_507	0	0	0	179.743
CSBV_508	0	0	0	359.486
CSBV_509	0	0	2932.55	2516.4
CSBV_510	0	0	2932.55	1348.07
CSBV_511	0	0	2932.55	359.486
CSBV_512	0	0	0	269.614
CSBV_513	0	0	2932.55	269.614
CSBV_514	0	0	0	89.8715
CSBV_515	0	0	2932.55	449.357
CSBV_516	0	0	0	179.743
CSBV_517	0	0	0	6650.49
CSBV_518	0	0	2932.55	4134.09
CSBV_519	0	0	0	449.357
CSBV_520	0	0	2932.55	89.8715
CSBV_521	0	0	0	179.743
CSBV_522	0	0	2932.55	0
CSBV_523	0	0	0	89.8715
CSBV_524	0	0	0	89.8715
CSBV_525	0	0	0	89.8715
CSBV_526	0	0	0	269.614
CSBV_527	0	0	0	89.8715
CSBV_528	0	0	0	89.8715
CSBV_529	0	0	0	89.8715
CSBV_530	0	0	2932.55	0
CSBV_531	0	0	0	89.8715
CSBV_532	0	0	0	89.8715
CSBV_533	0	0	0	89.8715
CSBV_534	0	0	0	179.743
CSBV_535	0	0	0	539.229
CSBV_536	0	0	2932.55	0
CSBV_537	0	0	0	1527.82
CSBV_538	0	0	0	449.357
CSBV_539	0	0	0	89.8715
CSBV_540	0	0	2932.55	89.8715
CSBV_541	0	0	0	0
CSBV_542	0	0	0	89.8715
CSBV_543	0	0	0	89.8715
CSBV_544	0	0	2932.55	449.357
CSBV_545	0	0	0	89.8715
CSBV_546	0	0	0	359.486
CSBV_547	0	0	0	89.8715
CSBV_548	0	0	0	449.357
CSBV_549	0	0	0	1348.07
CSBV_550	0	0	0	539.229
CSBV_551	0	0	0	89.8715
CSBV_552	0	0	0	89.8715
CSBV_553	0	0	0	89.8715
CSBV_554	0	0	0	89.8715
CSBV_555	0	0	0	89.8715
CSBV_556	0	0	0	89.8715
CSBV_557	0	0	0	0
CSBV_558	0	0	0	89.8715
CSBV_559	0	0	0	89.8715
CSBV_560	0	0	0	269.614
CSBV_561	0	0	0	898.715
CSBV_562	0	0	2932.55	6111.26
CSBV_563	0	0	0	4313.83
CSBV_564	0	0	0	898.715
CSBV_565	0	0	0	359.486
CSBV_566	0	0	0	89.8715
CSBV_567	0	0	2932.55	0
CSBV_568	0	0	2932.55	0
CSBV_569	0	0	0	89.8715
CSBV_570	0	0	0	89.8715
CSBV_571	0	0	0	449.357
CSBV_572	0	0	0	89.8715
CSBV_573	0	0	5865.1	89.8715
CSBV_574	0	0	0	89.8715
CSBV_575	0	0	0	359.486
CSBV_576	0	0	0	89.8715
CSBV_577	0	0	0	89.8715
CSBV_578	0	0	0	89.8715
CSBV_579	0	0	0	539.229
CSBV_580	0	0	0	89.8715
CSBV_581	0	0	0	89.8715
CSBV_582	0	0	0	269.614
CSBV_583	0	0	0	89.8715
CSBV_584	0	0	0	449.357
CSBV_585	0	0	0	179.743
CSBV_586	0	0	0	89.8715
CSBV_587	0	0	0	179.743
CSBV_588	0	0	0	0
CSBV_589	0	0	0	808.843
CSBV_590	0	0	0	718.972
CSBV_591	0	0	2932.55	89.8715
CSBV_592	0	0	0	89.8715
CSBV_593	0	0	0	89.8715
CSBV_594	0	0	0	89.8715
CSBV_595	0	0	5865.1	3415.12
CSBV_596	0	0	0	89.8715
CSBV_597	0	0	0	449.357
CSBV_598	0	0	0	89.8715
CSBV_599	0	0	0	89.8715
CSBV_600	0	0	0	179.743
CSBV_601	0	0	0	359.486
CSBV_602	0	0	0	89.8715
CSBV_603	0	0	0	179.743
CSBV_604	0	0	0	89.8715
CSBV_605	0	0	0	179.743
CSBV_606	0	0	0	0
CSBV_607	0	0	0	718.972
CSBV_608	0	0	0	4942.93
CSBV_609	0	0	0	449.357
CSBV_610	0	0	0	89.8715
CSBV_611	0	0	0	89.8715
CSBV_612	0	0	0	179.743
CSBV_613	0	0	2932.55	179.743
CSBV_614	0	0	0	89.8715
CSBV_615	0	0	0	179.743
CSBV_616	0	0	0	1707.56
CSBV_617	0	0	0	179.743
CSBV_618	0	0	0	898.715
CSBV_619	0	0	0	269.614
CSBV_620	0	0	0	988.586
CSBV_621	0	0	0	539.229
CSBV_622	0	0	0	179.743
CSBV_623	0	0	0	89.8715
CSBV_624	0	0	0	89.8715
CSBV_625	0	0	0	269.614
CSBV_626	0	0	0	89.8715
CSBV_627	0	0	0	89.8715
CSBV_628	0	0	0	449.357
CSBV_629	0	0	0	718.972
CSBV_630	0	0	2932.55	89.8715
CSBV_631	0	0	2932.55	89.8715
CSBV_632	0	0	0	89.8715
CSBV_633	0	0	0	269.614
CSBV_634	0	0	0	179.743
CSBV_635	0	0	0	89.8715
CSBV_636	0	0	0	89.8715
CSBV_637	0	0	0	718.972
CSBV_638	0	0	0	89.8715
CSBV_639	0	0	0	629.1
CSBV_640	0	0	0	539.229
CSBV_641	0	0	0	359.486
CSBV_642	0	0	0	89.8715
CSBV_643	0	0	0	89.8715
CSBV_644	0	0	0	89.8715
CSBV_645	0	0	0	179.743
CSBV_646	0	0	0	89.8715
CSBV_647	0	0	0	89.8715
CSBV_648	0	0	0	89.8715
CSBV_649	0	0	0	89.8715
CSBV_650	0	0	0	269.614
CSBV_651	0	0	0	89.8715
CSBV_652	0	0	0	179.743
CSBV_653	0	0	0	89.8715
CSBV_654	0	0	0	89.8715
CSBV_655	0	0	0	89.8715
CSBV_656	0	0	0	179.743
CSBV_657	0	0	0	179.743
CSBV_658	0	0	2932.55	1797.43
CSBV_659	0	0	0	718.972
CSBV_660	0	0	0	629.1
CSBV_661	0	0	0	179.743
CSBV_662	0	0	0	89.8715
CSBV_663	0	0	0	179.743
CSBV_664	0	0	0	89.8715
CSBV_665	0	0	0	89.8715
CSBV_666	0	0	0	89.8715
CSBV_667	0	0	0	89.8715
CSBV_668	0	0	0	89.8715
CSBV_669	0	0	2932.55	0
CSBV_670	0	0	0	89.8715
CSBV_671	0	0	0	89.8715
CSBV_672	0	0	0	89.8715
CSBV_673	0	0	0	89.8715
CSBV_674	0	0	2932.55	0
CSBV_675	0	0	0	89.8715
CSBV_676	0	0	0	89.8715
CSBV_677	0	0	0	1617.69
CSBV_678	0	0	0	1078.46
CSBV_679	0	0	2932.55	539.229
CSBV_680	0	0	2932.55	0
CSBV_681	0	0	0	179.743
CSBV_682	0	0	2932.55	89.8715
CSBV_683	0	0	0	449.357
CSBV_684	0	0	0	359.486
CSBV_685	0	0	0	269.614
CSBV_686	0	0	0	179.743
CSBV_687	0	0	0	629.1
CSBV_688	0	0	0	89.8715
CSBV_689	0	0	0	89.8715
CSBV_690	0	0	0	179.743
CSBV_691	0	0	0	89.8715
CSBV_692	0	0	0	179.743
CSBV_693	0	0	0	89.8715
CSBV_694	0	0	0	89.8715
CSBV_695	0	0	0	269.614
CSBV_696	0	0	5865.1	2156.92
CSBV_697	0	0	0	718.972
CSBV_698	0	0	0	89.8715
CSBV_699	0	0	0	89.8715
CSBV_700	0	0	0	89.8715
CSBV_701	0	0	2932.55	89.8715
CSBV_702	0	0	0	89.8715
CSBV_703	0	0	0	89.8715
CSBV_704	0	0	0	89.8715
CSBV_705	0	0	0	179.743
CSBV_706	0	0	0	539.229
CSBV_707	0	0	0	449.357
CSBV_708	0	0	0	89.8715
CSBV_709	0	0	0	718.972
CSBV_710	0	0	0	89.8715
CSBV_711	0	0	0	179.743
CSBV_712	0	0	2932.55	0
CSBV_713	0	0	0	89.8715
CSBV_714	0	0	0	89.8715
CSBV_715	0	0	0	89.8715
CSBV_716	0	0	0	89.8715
CSBV_717	0	0	0	89.8715
CSBV_718	0	0	0	89.8715
CSBV_719	0	0	0	89.8715
CSBV_720	0	0	2932.55	89.8715
CSBV_721	0	0	0	718.972
CSBV_722	0	0	0	89.8715
CSBV_723	0	0	0	269.614
CSBV_724	0	0	0	1887.3
CSBV_725	0	0	0	89.8715
CSBV_726	0	0	0	89.8715
CSBV_727	0	0	0	179.743
CSBV_728	0	0	0	89.8715
CSBV_729	0	0	0	1168.33
CSBV_730	0	0	0	89.8715
CSBV_731	0	0	0	89.8715
CSBV_732	0	0	0	179.743
CSBV_733	0	0	0	269.614
CSBV_734	0	0	0	179.743
CSBV_735	0	0	0	89.8715
CSBV_736	0	0	0	449.357
CSBV_737	0	0	0	89.8715
CSBV_738	0	0	2932.55	89.8715
CSBV_739	0	0	0	269.614
CSBV_740	0	0	0	179.743
CSBV_741	0	0	0	629.1
CSBV_742	0	0	2932.55	808.843
CSBV_743	0	0	0	179.743
CSBV_744	0	0	2932.55	4044.22
CSBV_745	0	0	0	629.1
CSBV_746	0	0	0	89.8715
CSBV_747	0	0	0	89.8715
CSBV_748	0	0	0	89.8715
CSBV_749	0	0	0	89.8715
CSBV_750	0	0	0	89.8715
CSBV_751	0	0	0	359.486
CSBV_752	0	0	0	89.8715
CSBV_753	0	0	0	179.743
CSBV_754	0	0	0	89.8715
CSBV_755	0	0	0	539.229
CSBV_756	0	0	0	2156.92
CSBV_757	0	0	8797.65	13840.2
CSBV_758	0	0	2932.55	808.843
CSBV_759	0	0	0	89.8715
CSBV_760	0	0	0	89.8715
CSBV_761	0	0	0	89.8715
CSBV_762	0	0	0	89.8715
CSBV_763	0	0	2932.55	449.357
CSBV_764	0	0	2932.55	1168.33
CSBV_765	0	0	2932.55	2606.27
CSBV_766	0	0	2932.55	359.486
CSBV_767	0	0	0	89.8715
CSBV_768	0	0	2932.55	0
CSBV_769	0	0	2932.55	0
CSBV_770	0	0	0	89.8715
CSBV_771	0	0	0	89.8715
CSBV_772	0	0	0	179.743
CSBV_773	0	0	0	359.486
CSBV_774	0	0	0	1168.33
CSBV_775	0	0	0	89.8715
CSBV_776	0	0	0	539.229
CSBV_777	0	0	0	89.8715
CSBV_778	0	0	0	89.8715
CSBV_779	0	0	0	89.8715
CSBV_780	0	0	0	718.972
CSBV_781	0	0	0	89.8715
CSBV_782	0	0	0	89.8715
CSBV_783	0	0	0	89.8715
CSBV_784	0	0	2932.55	89.8715
CSBV_785	0	0	0	1258.2
CSBV_786	0	0	0	269.614
CSBV_787	0	0	0	89.8715
CSBV_788	0	0	0	89.8715
CSBV_789	0	0	0	89.8715
CSBV_790	0	0	0	89.8715
CSBV_791	0	0	0	89.8715
CSBV_792	0	0	0	89.8715
CSBV_793	0	0	2932.55	269.614
CSBV_794	0	0	0	89.8715
CSBV_795	0	0	0	89.8715
CSBV_796	0	0	0	89.8715
CSBV_797	0	0	0	89.8715
CSBV_798	0	0	2932.55	0
CSBV_799	0	0	0	89.8715
CSBV_800	0	0	0	89.8715
CSBV_801	0	0	0	89.8715
CSBV_802	0	0	0	89.8715
CSBV_803	0	0	0	89.8715
CSBV_804	0	0	2932.55	269.614
CSBV_805	0	0	0	2516.4
CSBV_806	0	0	0	988.586
CSBV_807	0	0	0	89.8715
CSBV_808	0	0	0	0
CSBV_809	0	333333	0	89.8715
CSBV_810	0	0	0	89.8715
CSBV_811	0	0	0	89.8715
CSBV_812	0	0	0	629.1
CSBV_813	0	0	0	179.743
CSBV_814	0	0	0	89.8715
CSBV_815	0	0	0	3055.63
CSBV_816	0	0	0	89.8715
CSBV_817	0	0	0	269.614
CSBV_818	0	0	2932.55	0
CSBV_819	0	0	2932.55	0
CSBV_820	0	0	0	89.8715
CSBV_821	0	0	0	89.8715
CSBV_822	0	0	0	89.8715
CSBV_823	0	0	0	89.8715
CSBV_824	0	0	0	89.8715
CSBV_825	0	0	0	629.1
CSBV_826	0	0	0	179.743
CSBV_827	0	0	2932.55	269.614
CSBV_828	0	0	0	269.614
CSBV_829	0	0	0	89.8715
CSBV_830	0	0	0	898.715
CSBV_831	0	0	0	89.8715
CSBV_832	0	0	0	179.743
CSBV_833	0	0	0	89.8715
CSBV_834	0	0	0	89.8715
CSBV_835	0	0	0	89.8715
CSBV_836	0	0	0	89.8715
CSBV_837	0	0	2932.55	0
CSBV_838	0	0	0	89.8715
CSBV_839	0	0	2932.55	2336.66
CSBV_840	0	0	2932.55	5032.8
CSBV_841	0	0	0	539.229
CSBV_842	0	0	0	1348.07
CSBV_843	0	0	0	179.743
CSBV_844	0	0	0	179.743
CSBV_845	0	0	0	89.8715
CSBV_846	0	0	0	89.8715
CSBV_847	0	0	0	89.8715
CSBV_848	0	0	0	89.8715
CSBV_849	0	0	0	179.743
CSBV_850	0	0	0	89.8715
CSBV_851	0	0	0	89.8715
CSBV_852	0	0	0	359.486
CSBV_853	0	0	0	449.357
CSBV_854	0	0	0	179.743
CSBV_855	0	0	0	89.8715
CSBV_856	0	0	0	89.8715
CSBV_857	0	0	0	89.8715
CSBV_858	0	0	0	89.8715
CSBV_859	0	0	0	179.743
CSBV_860	0	0	0	359.486
CSBV_861	0	0	0	449.357
CSBV_862	0	0	0	89.8715
CSBV_863	0	0	0	89.8715
CSBV_864	0	0	0	89.8715
CSBV_865	0	0	0	179.743
CSBV_866	0	0	2932.55	629.1
CSBV_867	0	0	0	89.8715
CSBV_868	0	0	5865.1	0
CSBV_869	0	0	0	179.743
CSBV_870	0	0	0	359.486
CSBV_871	0	0	0	2246.79
CSBV_872	0	0	2932.55	269.614
CSBV_873	0	0	0	359.486
CSBV_874	0	0	2932.55	89.8715
CSBV_875	0	0	2932.55	0
CSBV_876	0	0	0	179.743
CSBV_877	0	0	0	89.8715
CSBV_878	0	0	0	269.614
CSBV_879	0	0	0	1437.94
CSBV_880	0	0	0	1527.82
CSBV_881	0	0	0	269.614
CSBV_882	0	0	0	718.972
CSBV_883	0	0	5865.1	269.614
CSBV_884	0	0	0	269.614
CSBV_885	0	0	0	179.743
CSBV_886	0	0	2932.55	89.8715
CSBV_887	0	0	0	89.8715
CSBV_888	0	0	0	359.486
CSBV_889	0	0	0	89.8715
CSBV_890	0	0	0	89.8715
CSBV_891	0	0	0	89.8715
CSBV_892	0	0	0	269.614
CSBV_893	0	0	0	89.8715
CSBV_894	0	0	0	89.8715
CSBV_895	0	0	0	89.8715
CSBV_896	0	0	0	179.743
CSBV_897	0	0	0	89.8715
CSBV_898	0	0	0	808.843
CSBV_899	0	0	2932.55	5661.9
CSBV_900	0	0	0	179.743
CSBV_901	0	0	0	89.8715
CSBV_902	0	0	0	89.8715
CSBV_903	0	0	0	89.8715
CSBV_904	0	0	0	179.743
CSBV_905	0	0	0	179.743
CSBV_906	0	0	0	89.8715
CSBV_907	0	0	0	629.1
CSBV_908	0	0	0	6830.23
CSBV_909	0	0	23460.4	16536.4
CSBV_910	0	0	0	718.972
CSBV_911	0	0	0	179.743
CSBV_912	0	0	0	89.8715
CSBV_913	0	0	0	89.8715
CSBV_914	0	0	0	89.8715
CSBV_915	0	0	0	179.743
CSBV_916	0	0	0	89.8715
CSBV_917	0	0	0	89.8715
CSBV_918	0	0	2932.55	89.8715
CSBV_919	0	0	0	89.8715
CSBV_920	0	0	0	89.8715
CSBV_921	0	0	0	89.8715
CSBV_922	0	0	0	808.843
CSBV_923	0	0	0	89.8715
CSBV_924	0	0	0	89.8715
CSBV_925	0	0	0	89.8715
CSBV_926	0	0	0	359.486
CSBV_927	0	0	0	269.614
CSBV_928	0	0	0	89.8715
CSBV_929	0	0	0	808.843
CSBV_930	0	0	0	359.486
CSBV_931	0	0	0	269.614
CSBV_932	0	0	0	89.8715
CSBV_933	0	0	0	89.8715
CSBV_934	0	0	0	449.357
CSBV_935	0	0	0	1168.33
CSBV_936	0	0	0	89.8715
CSBV_937	0	0	0	449.357
CSBV_938	0	0	2932.55	0
CSBV_939	0	0	0	89.8715
CSBV_940	0	0	0	269.614
CSBV_941	0	0	0	1797.43
CSBV_942	0	0	0	359.486
CSBV_943	0	0	0	89.8715
CSBV_944	0	0	0	89.8715
CSBV_945	0	0	0	179.743
CSBV_946	0	0	0	89.8715
CSBV_947	0	0	0	89.8715
CSBV_948	0	0	0	89.8715
CSBV_949	0	0	0	89.8715
CSBV_950	0	0	0	269.614
CSBV_951	0	0	0	89.8715
CSBV_952	0	0	0	89.8715
CSBV_953	0	0	0	449.357
CSBV_954	0	0	0	89.8715
CSBV_955	0	0	0	269.614
CSBV_956	0	0	0	179.743
CSBV_957	0	0	0	629.1
CSBV_958	0	0	0	2786.02
CSBV_959	0	0	2932.55	2246.79
CSBV_960	0	0	0	89.8715
CSBV_961	0	0	0	89.8715
CSBV_962	0	0	0	89.8715
CSBV_963	0	0	0	539.229
CSBV_964	0	0	0	269.614
CSBV_965	0	0	0	539.229
CSBV_966	0	0	2932.55	0
CSBV_967	0	0	0	269.614
CSBV_968	0	0	0	359.486
CSBV_969	0	0	2932.55	359.486
CSBV_970	0	0	0	359.486
CSBV_971	0	0	0	0
CSBV_972	0	0	5865.1	269.614
CSBV_973	0	0	0	718.972
CSBV_974	0	0	2932.55	2965.76
CSBV_975	0	0	0	3235.37
CSBV_976	0	0	2932.55	2067.04
CSBV_977	0	0	0	179.743
CSBV_978	0	0	2932.55	0
CSBV_979	0	0	0	89.8715
CSBV_980	0	0	0	359.486
CSBV_981	0	0	0	89.8715
CSBV_982	0	0	0	89.8715
CSBV_983	0	0	0	89.8715
CSBV_984	0	0	2932.55	179.743
CSBV_985	0	0	0	89.8715
CSBV_986	0	0	0	89.8715
CSBV_987	0	0	0	89.8715
CSBV_988	0	0	0	269.614
CSBV_989	0	0	0	89.8715
CSBV_990	0	0	0	89.8715
CSBV_991	0	0	0	89.8715
CSBV_992	0	0	0	89.8715
CSBV_993	0	0	0	179.743
CSBV_994	0	0	2932.55	0
CSBV_995	0	0	0	89.8715
CSBV_996	0	0	0	179.743
CSBV_997	0	0	0	539.229
CSBV_998	0	0	0	179.743
CSBV_999	0	0	0	179.743
CSBV_1000	0	0	0	89.8715
CSBV_1001	0	0	0	89.8715
CSBV_1002	0	0	0	89.8715
CSBV_1003	0	0	0	808.843
CSBV_1004	0	0	5865.1	179.743
CSBV_1005	0	0	2932.55	0
CSBV_1006	0	0	0	89.8715
CSBV_1007	0	0	0	89.8715
CSBV_1008	0	0	0	179.743
CSBV_1009	0	0	0	629.1
CSBV_1010	0	0	0	269.614
CSBV_1011	0	0	0	179.743
CSBV_1012	0	0	0	179.743
CSBV_1013	0	0	0	629.1
CSBV_1014	0	0	0	89.8715
CSBV_1015	0	0	0	359.486
CSBV_1016	0	0	2932.55	0
CSBV_1017	0	0	0	179.743
CSBV_1018	0	0	0	89.8715
CSBV_1019	0	0	0	449.357
CSBV_1020	0	0	0	718.972
CSBV_1021	0	0	0	2336.66
CSBV_1022	0	0	0	89.8715
CSBV_1023	0	0	0	179.743
CSBV_1024	0	0	0	179.743
CSBV_1025	0	0	0	89.8715
CSBV_1026	0	0	0	179.743
CSBV_1027	0	0	0	449.357
CSBV_1028	0	0	0	89.8715
CSBV_1029	0	0	0	179.743
CSBV_1030	0	0	0	179.743
CSBV_1031	0	0	0	269.614
CSBV_1032	0	0	0	449.357
CSBV_1033	0	0	2932.55	0
CSBV_1034	0	0	0	179.743
CSBV_1035	0	0	0	539.229
CSBV_1036	0	0	0	269.614
CSBV_1037	0	0	0	89.8715
CSBV_1038	0	0	2932.55	89.8715
CSBV_1039	0	0	0	179.743
CSBV_1040	0	0	0	89.8715
CSBV_1041	0	0	0	89.8715
CSBV_1042	0	0	0	359.486
CSBV_1043	0	0	0	89.8715
CSBV_1044	0	0	0	89.8715
CSBV_1045	0	0	0	988.586
CSBV_1046	0	0	0	89.8715
CSBV_1047	0	0	0	179.743
CSBV_1048	0	0	0	359.486
CSBV_1049	0	0	0	179.743
CSBV_1050	0	0	0	179.743
CSBV_1051	0	0	0	269.614
CSBV_1052	0	0	0	179.743
CSBV_1053	0	0	0	89.8715
CSBV_1054	0	0	0	89.8715
CSBV_1055	0	0	0	89.8715
CSBV_1056	0	0	0	179.743
CSBV_1057	0	0	0	988.586
CSBV_1058	0	0	0	269.614
CSBV_1059	0	0	0	89.8715
CSBV_1060	0	0	0	89.8715
CSBV_1061	0	0	0	89.8715
CSBV_1062	0	0	0	179.743
CSBV_1063	0	0	0	89.8715
CSBV_1064	0	0	0	89.8715
CSBV_1065	0	0	0	89.8715
CSBV_1066	0	0	0	89.8715
CSBV_1067	0	0	2932.55	0
CSBV_1068	0	0	0	269.614
CSBV_1069	0	0	0	89.8715
CSBV_1070	0	0	0	629.1
CSBV_1071	0	0	2932.55	1527.82
CSBV_1072	0	0	0	1258.2
CSBV_1073	0	0	0	718.972
CSBV_1074	0	0	0	89.8715
CSBV_1075	0	0	0	89.8715
CSBV_1076	0	0	0	89.8715
CSBV_1077	0	0	0	89.8715
CSBV_1078	0	0	0	179.743
CSBV_1079	0	0	0	89.8715
CSBV_1080	0	0	0	89.8715
CSBV_1081	0	0	0	179.743
CSBV_1082	0	0	0	179.743
CSBV_1083	0	0	0	179.743
CSBV_1084	0	0	0	89.8715
CSBV_1085	0	0	2932.55	0
CSBV_1086	0	0	0	89.8715
CSBV_1087	0	0	0	89.8715
CSBV_1088	0	0	0	898.715
CSBV_1089	0	0	0	89.8715
CSBV_1090	0	0	0	179.743
CSBV_1091	0	0	0	89.8715
CSBV_1092	0	0	0	179.743
CSBV_1093	0	0	0	179.743
CSBV_1094	0	0	0	269.614
CSBV_1095	0	0	0	179.743
CSBV_1096	0	0	0	89.8715
CSBV_1097	0	0	0	539.229
CSBV_1098	0	0	0	89.8715
CSBV_1099	0	0	0	269.614
CSBV_1100	0	0	0	89.8715
CSBV_1101	0	0	0	359.486
CSBV_1102	0	0	0	179.743
CSBV_1103	0	0	0	539.229
CSBV_1104	0	0	0	179.743
CSBV_1105	0	0	0	269.614
CSBV_1106	0	0	0	89.8715
CSBV_1107	0	0	0	179.743
CSBV_1108	0	0	0	269.614
CSBV_1109	0	0	0	89.8715
CSBV_1110	0	0	0	269.614
CSBV_1111	0	0	2932.55	898.715
CSBV_1112	0	0	0	539.229
CSBV_1113	0	0	0	89.8715
CSBV_1114	0	0	2932.55	539.229
CSBV_1115	0	0	0	629.1
CSBV_1116	0	0	0	449.357
CSBV_1117	0	0	0	89.8715
CSBV_1118	0	0	0	89.8715
CSBV_1119	0	0	0	89.8715
CSBV_1120	0	0	0	89.8715
CSBV_1121	0	0	0	89.8715
CSBV_1122	0	0	0	89.8715
CSBV_1123	0	0	0	89.8715
CSBV_1124	0	0	0	89.8715
CSBV_1125	0	0	0	89.8715
CSBV_1126	0	0	0	89.8715
CSBV_1127	0	0	0	89.8715
CSBV_1128	0	0	0	179.743
CSBV_1129	0	0	0	89.8715
CSBV_1130	0	0	0	539.229
CSBV_1131	0	0	0	539.229
CSBV_1132	0	0	2932.55	269.614
CSBV_1133	0	0	0	89.8715
CSBV_1134	0	0	0	89.8715
CSBV_1135	0	0	0	89.8715
CSBV_1136	0	0	0	179.743
CSBV_1137	0	0	0	89.8715
CSBV_1138	0	0	0	1797.43
CSBV_1139	0	0	0	89.8715
CSBV_1140	0	0	0	89.8715
CSBV_1141	0	0	0	89.8715
CSBV_1142	0	0	0	179.743
CSBV_1143	0	0	0	89.8715
CSBV_1144	0	0	0	89.8715
CSBV_1145	0	0	0	89.8715
CSBV_1146	0	0	0	179.743
CSBV_1147	0	0	0	269.614
CSBV_1148	0	0	0	179.743
CSBV_1149	0	0	0	179.743
CSBV_1150	0	0	0	89.8715
CSBV_1151	0	0	0	1348.07
CSBV_1152	0	0	0	1527.82
CSBV_1153	0	0	0	269.614
CSBV_1154	0	0	0	359.486
CSBV_1155	0	0	2932.55	0
CSBV_1156	0	0	2932.55	0
CSBV_1157	0	0	0	89.8715
CSBV_1158	0	0	0	89.8715
CSBV_1159	0	0	0	449.357
CSBV_1160	0	0	0	359.486
CSBV_1161	0	0	0	89.8715
CSBV_1162	0	0	0	0
CSBV_1163	0	0	0	269.614
CSBV_1164	0	0	0	179.743
CSBV_1165	0	0	0	89.8715
CSBV_1166	0	0	2932.55	89.8715
CSBV_1167	0	0	0	449.357
CSBV_1168	0	0	0	269.614
CSBV_1169	0	0	0	1437.94
CSBV_1170	0	0	0	89.8715
CSBV_1171	0	0	2932.55	89.8715
CSBV_1172	0	0	0	89.8715
CSBV_1173	0	0	0	269.614
CSBV_1174	0	0	0	89.8715
CSBV_1175	0	0	0	89.8715
CSBV_1176	0	0	0	269.614
CSBV_1177	0	0	0	89.8715
CSBV_1178	0	0	0	808.843
CSBV_1179	0	0	0	1527.82
CSBV_1180	0	0	0	89.8715
CSBV_1181	0	0	0	179.743
CSBV_1182	0	0	0	179.743
CSBV_1183	0	0	0	89.8715
CSBV_1184	0	0	0	89.8715
CSBV_1185	0	0	0	449.357
CSBV_1186	0	0	0	179.743
CSBV_1187	0	0	0	89.8715
CSBV_1188	0	0	0	718.972
CSBV_1189	0	0	0	808.843
CSBV_1190	0	0	0	89.8715
CSBV_1191	0	0	0	359.486
CSBV_1192	0	0	0	89.8715
CSBV_1193	0	0	0	89.8715
CSBV_1194	0	0	0	89.8715
CSBV_1195	0	0	0	89.8715
CSBV_1196	0	0	0	179.743
CSBV_1197	0	0	2932.55	2336.66
CSBV_1198	0	0	0	179.743
CSBV_1199	0	0	0	89.8715
CSBV_1200	0	0	0	449.357
CSBV_1201	0	0	0	89.8715
CSBV_1202	0	0	0	179.743
CSBV_1203	0	0	0	269.614
CSBV_1204	0	0	2932.55	3055.63
CSBV_1205	0	0	0	179.743
CSBV_1206	0	0	2932.55	0
CSBV_1207	0	0	0	179.743
CSBV_1208	0	0	0	179.743
CSBV_1209	0	0	0	179.743
CSBV_1210	0	0	0	539.229
CSBV_1211	0	0	0	269.614
CSBV_1212	0	0	0	89.8715
CSBV_1213	0	0	0	89.8715
CSBV_1214	0	0	0	89.8715
CSBV_1215	0	0	0	89.8715
CSBV_1216	0	0	0	89.8715
CSBV_1217	0	0	0	89.8715
CSBV_1218	0	0	0	359.486
CSBV_1219	0	0	0	89.8715
CSBV_1220	0	0	0	179.743
CSBV_1221	0	0	0	89.8715
CSBV_1222	0	0	0	89.8715
CSBV_1223	0	0	0	89.8715
CSBV_1224	0	0	0	89.8715
CSBV_1225	0	0	0	89.8715
CSBV_1226	0	0	0	629.1
CSBV_1227	0	0	0	89.8715
CSBV_1228	0	0	2932.55	269.614
CSBV_1229	0	0	0	89.8715
CSBV_1230	0	0	0	2067.04
CSBV_1231	0	0	0	89.8715
CSBV_1232	0	0	0	269.614
CSBV_1233	0	0	0	89.8715
CSBV_1234	0	0	2932.55	0
CSBV_1235	0	0	0	89.8715
CSBV_1236	0	0	0	89.8715
CSBV_1237	0	0	0	89.8715
CSBV_1238	0	0	0	89.8715
CSBV_1239	0	0	0	269.614
CSBV_1240	0	0	0	89.8715
CSBV_1241	0	0	5865.1	5931.52
CSBV_1242	0	0	0	89.8715
CSBV_1243	0	0	0	539.229
CSBV_1244	0	0	0	359.486
CSBV_1245	0	0	5865.1	3684.73
CSBV_1246	0	0	0	269.614
CSBV_1247	0	0	0	89.8715
CSBV_1248	0	0	0	89.8715
CSBV_1249	0	0	0	539.229
CSBV_1250	0	0	0	179.743
CSBV_1251	0	0	0	89.8715
CSBV_1252	0	0	0	179.743
CSBV_1253	0	0	0	89.8715
CSBV_1254	0	0	0	179.743
CSBV_1255	0	0	0	89.8715
CSBV_1256	0	0	0	359.486
CSBV_1257	0	0	0	89.8715
CSBV_1258	0	0	0	269.614
CSBV_1259	0	0	0	718.972
CSBV_1260	0	0	0	89.8715
CSBV_1261	0	0	0	269.614
CSBV_1262	0	0	0	269.614
CSBV_1263	0	0	0	89.8715
CSBV_1264	0	0	0	89.8715
CSBV_1265	0	0	2932.55	1348.07
CSBV_1266	0	0	0	89.8715
CSBV_1267	0	0	0	89.8715
CSBV_1268	0	0	0	269.614
CSBV_1269	0	0	0	359.486
CSBV_1270	0	0	5865.1	11683.3
CSBV_1271	0	0	0	89.8715
CSBV_1272	0	0	0	89.8715
CSBV_1273	0	0	0	179.743
CSBV_1274	0	0	0	179.743
CSBV_1275	0	0	0	359.486
CSBV_1276	0	0	0	2246.79
CSBV_1277	0	0	0	359.486
CSBV_1278	0	0	0	179.743
CSBV_1279	0	0	0	179.743
CSBV_1280	0	0	2932.55	179.743
CSBV_1281	0	0	0	449.357
CSBV_1282	0	0	0	89.8715
CSBV_1283	0	0	0	89.8715
CSBV_1284	0	0	0	269.614
CSBV_1285	0	0	0	89.8715
CSBV_1286	0	0	0	89.8715
CSBV_1287	0	0	0	269.614
CSBV_1288	0	0	0	89.8715
CSBV_1289	0	0	0	179.743
CSBV_1290	0	0	0	89.8715
CSBV_1291	0	0	0	179.743
CSBV_1292	0	0	0	89.8715
CSBV_1293	0	0	0	179.743
CSBV_1294	0	0	0	89.8715
CSBV_1295	0	0	0	89.8715
CSBV_1296	0	0	0	89.8715
CSBV_1297	0	0	0	89.8715
CSBV_1298	0	0	0	359.486
CSBV_1299	0	0	0	89.8715
CSBV_1300	0	0	0	89.8715
CSBV_1301	0	0	0	449.357
CSBV_1302	0	0	2932.55	0
CSBV_1303	0	0	0	89.8715
CSBV_1304	0	0	0	89.8715
CSBV_1305	0	0	2932.55	89.8715
CSBV_1306	0	0	0	89.8715
CSBV_1307	0	0	0	269.614
CSBV_1308	0	0	0	269.614
CSBV_1309	0	0	0	89.8715
CSBV_1310	0	0	0	179.743
CSBV_1311	0	0	2932.55	0
CSBV_1312	0	0	0	89.8715
CSBV_1313	0	0	0	269.614
CSBV_1314	0	0	0	89.8715
CSBV_1315	0	0	0	89.8715
CSBV_1316	0	0	0	89.8715
CSBV_1317	0	0	0	179.743
CSBV_1318	0	0	2932.55	359.486
CSBV_1319	0	0	0	269.614
CSBV_1320	0	0	2932.55	359.486
CSBV_1321	0	0	0	449.357
CSBV_1322	0	0	2932.55	539.229
CSBV_1323	0	0	2932.55	1258.2
CSBV_1324	0	0	2932.55	179.743
CSBV_1325	0	0	0	179.743
CSBV_1326	0	0	2932.55	269.614
CSBV_1327	0	0	0	179.743
CSBV_1328	0	0	0	179.743
CSBV_1329	0	0	0	89.8715
CSBV_1330	0	0	2932.55	0
CSBV_1331	0	0	0	89.8715
CSBV_1332	0	0	0	449.357
CSBV_1333	0	0	0	89.8715
CSBV_1334	0	0	0	179.743
CSBV_1335	0	0	0	89.8715
CSBV_1336	0	0	0	449.357
CSBV_1337	0	0	0	89.8715
CSBV_1338	0	0	0	179.743
CSBV_1339	0	0	0	179.743
CSBV_1340	0	0	0	179.743
CSBV_1341	0	0	0	89.8715
CSBV_1342	0	0	0	359.486
CSBV_1343	0	0	0	179.743
CSBV_1344	0	0	0	89.8715
CSBV_1345	0	0	0	449.357
CSBV_1346	0	0	0	718.972
CSBV_1347	0	0	0	89.8715
CSBV_1348	0	0	0	89.8715
CSBV_1349	0	0	0	89.8715
CSBV_1350	0	0	0	179.743
CSBV_1351	0	0	0	179.743
CSBV_1352	0	0	0	269.614
CSBV_1353	0	0	0	449.357
CSBV_1354	0	0	0	0
CSBV_1355	0	0	0	89.8715
CSBV_1356	0	0	0	269.614
CSBV_1357	0	0	0	179.743
CSBV_1358	0	0	0	269.614
CSBV_1359	0	0	0	1707.56
CSBV_1360	0	0	0	89.8715
CSBV_1361	0	0	0	89.8715
CSBV_1362	0	0	0	0
CSBV_1363	0	0	0	0
CSBV_1364	0	0	0	269.614
CSBV_1365	0	0	0	269.614
CSBV_1366	0	0	0	89.8715
CSBV_1367	0	0	0	179.743
CSBV_1368	0	0	0	89.8715
CSBV_1369	0	0	0	179.743
CSBV_1370	0	0	2932.55	89.8715
CSBV_1371	0	0	0	89.8715
CSBV_1372	0	0	0	0
CSBV_1373	0	0	0	89.8715
CSBV_1374	0	0	0	1887.3
CSBV_1375	0	0	0	89.8715
CSBV_1376	0	0	0	359.486
CSBV_1377	0	0	2932.55	0
CSBV_1378	0	0	0	718.972
CSBV_1379	0	0	0	89.8715
CSBV_1380	0	0	2932.55	0
CSBV_1381	0	0	0	89.8715
CSBV_1382	0	0	0	89.8715
CSBV_1383	0	0	0	179.743
CSBV_1384	0	0	0	89.8715
CSBV_1385	0	0	2932.55	0
CSBV_1386	0	0	2932.55	0
CSBV_1387	0	0	0	89.8715
CSBV_1388	0	0	0	89.8715
CSBV_1389	0	0	0	89.8715
CSBV_1390	0	0	0	89.8715
CSBV_1391	0	0	0	89.8715
CSBV_1392	0	0	0	89.8715
CSBV_1393	0	0	0	89.8715
CSBV_1394	0	0	0	269.614
CSBV_1395	0	0	0	629.1
CSBV_1396	0	0	0	89.8715
CSBV_1397	0	0	0	89.8715
CSBV_1398	0	0	0	179.743
CSBV_1399	0	0	2932.55	359.486
CSBV_1400	0	0	0	449.357
CSBV_1401	0	0	0	89.8715
CSBV_1402	0	0	0	179.743
CSBV_1403	0	0	0	89.8715
CSBV_1404	0	0	0	89.8715
CSBV_1405	0	0	0	89.8715
CSBV_1406	0	0	0	359.486
CSBV_1407	0	0	0	1078.46
CSBV_1408	0	0	0	89.8715
CSBV_1409	0	0	0	89.8715
CSBV_1410	0	0	0	89.8715
CSBV_1411	0	0	0	269.614
CSBV_1412	0	0	0	269.614
CSBV_1413	0	0	0	89.8715
CSBV_1414	0	0	0	89.8715
CSBV_1415	0	0	0	89.8715
CSBV_1416	0	0	0	89.8715
CSBV_1417	0	0	0	269.614
CSBV_1418	0	0	0	179.743
CSBV_1419	0	0	0	89.8715
CSBV_1420	0	0	0	89.8715
CSBV_1421	0	0	0	89.8715
CSBV_1422	0	0	0	269.614
CSBV_1423	0	0	0	89.8715
CSBV_1424	0	0	0	89.8715
CSBV_1425	0	0	0	0
CSBV_1426	0	0	0	359.486
CSBV_1427	0	0	0	629.1
CSBV_1428	0	0	0	1078.46
CSBV_1429	0	0	0	89.8715
CSBV_1430	0	0	2932.55	0
CSBV_1431	0	0	0	269.614
CSBV_1432	0	0	0	539.229
CSBV_1433	0	0	0	1078.46
CSBV_1434	0	0	0	2156.92
CSBV_1435	0	0	2932.55	89.8715
CSBV_1436	0	0	2932.55	0
CSBV_1437	0	0	0	89.8715
CSBV_1438	0	0	0	89.8715
CSBV_1439	0	0	0	89.8715
CSBV_1440	0	0	0	89.8715
CSBV_1441	0	0	2932.55	0
CSBV_1442	0	0	0	0
CSBV_1443	0	0	0	89.8715
CSBV_1444	0	0	2932.55	0
CSBV_1445	0	0	2932.55	89.8715
CSBV_1446	0	0	0	89.8715
CSBV_1447	0	0	0	988.586
CSBV_1448	0	0	0	269.614
CSBV_1449	0	0	0	89.8715
CSBV_1450	0	0	0	89.8715
CSBV_1451	0	0	0	179.743
CSBV_1452	0	0	0	89.8715
CSBV_1453	0	0	0	179.743
CSBV_1454	0	0	0	269.614
CSBV_1455	0	0	0	269.614
CSBV_1456	0	0	0	179.743
CSBV_1457	0	0	2932.55	89.8715
CSBV_1458	0	0	0	89.8715
CSBV_1459	0	0	2932.55	179.743
CSBV_1460	0	0	2932.55	0
CSBV_1461	0	0	0	89.8715
CSBV_1462	0	0	0	179.743
CSBV_1463	0	0	0	89.8715
CSBV_1464	0	0	0	89.8715
CSBV_1465	0	0	0	359.486
CSBV_1466	0	0	2932.55	2426.53
CSBV_1467	0	0	0	89.8715
CSBV_1468	0	0	0	89.8715
CSBV_1469	0	0	0	89.8715
CSBV_1470	0	0	0	269.614
CSBV_1471	0	333333	0	0
CSBV_1472	0	0	0	89.8715
CSBV_1473	0	0	0	89.8715
CSBV_1474	0	0	0	89.8715
CSBV_1475	0	0	0	179.743
CSBV_1476	0	0	0	89.8715
CSBV_1477	0	0	0	89.8715
CSBV_1478	0	0	0	359.486
CSBV_1479	0	0	0	89.8715
CSBV_1480	0	0	0	89.8715
CSBV_1481	0	0	0	89.8715
CSBV_1482	0	0	0	179.743
CSBV_1483	0	0	0	179.743
CSBV_1484	0	0	0	89.8715
CSBV_1485	0	0	0	89.8715
CSBV_1486	0	0	5865.1	269.614
CSBV_1487	0	0	0	89.8715
CSBV_1488	0	0	0	89.8715
CSBV_1489	0	0	0	89.8715
CSBV_1490	0	0	0	269.614
CSBV_1491	0	0	0	89.8715
CSBV_1492	0	0	0	89.8715
CSBV_1493	0	0	0	89.8715
CSBV_1494	0	0	0	89.8715
CSBV_1495	0	0	0	89.8715
CSBV_1496	0	0	0	89.8715
CSBV_1497	0	0	0	89.8715
CSBV_1498	0	0	0	179.743
CSBV_1499	0	0	0	89.8715
CSBV_1500	0	0	0	89.8715
CSBV_1501	0	0	0	89.8715
CSBV_1502	0	0	0	89.8715
CSBV_1503	0	0	0	89.8715
CSBV_1504	0	0	0	89.8715
CSBV_1505	0	0	0	89.8715
CSBV_1506	0	0	0	89.8715
CSBV_1507	0	0	0	359.486
CSBV_1508	0	0	0	629.1
CSBV_1509	0	0	0	359.486
CSBV_1510	0	0	0	89.8715
CSBV_1511	0	0	0	539.229
CSBV_1512	0	0	0	179.743
CSBV_1513	0	0	0	359.486
CSBV_1514	0	0	0	89.8715
CSBV_1515	0	0	0	89.8715
CSBV_1516	0	0	0	269.614
CSBV_1517	0	0	0	89.8715
CSBV_1518	0	0	0	89.8715
CSBV_1519	0	0	2932.55	0
CSBV_1520	0	0	0	89.8715
CSBV_1521	0	0	0	89.8715
CSBV_1522	0	0	0	359.486
CSBV_1523	0	0	0	359.486
CSBV_1524	0	0	0	89.8715
CSBV_1525	0	0	0	89.8715
CSBV_1526	0	0	0	89.8715
CSBV_1527	0	0	0	179.743
CSBV_1528	0	0	0	449.357
CSBV_1529	0	0	0	2067.04
CSBV_1530	0	0	0	898.715
CSBV_1531	0	0	0	1348.07
CSBV_1532	0	0	0	1168.33
CSBV_1533	0	0	0	89.8715
CSBV_1534	0	0	0	89.8715
CSBV_1535	0	0	0	89.8715
CSBV_1536	0	0	0	89.8715
CSBV_1537	0	0	2932.55	89.8715
CSBV_1538	0	0	0	89.8715
CSBV_1539	0	0	0	89.8715
CSBV_1540	0	0	0	179.743
CSBV_1541	0	0	0	359.486
CSBV_1542	0	0	2932.55	89.8715
CSBV_1543	0	0	0	359.486
CSBV_1544	0	0	0	89.8715
CSBV_1545	0	0	0	89.8715
CSBV_1546	0	0	0	89.8715
CSBV_1547	0	0	0	89.8715
CSBV_1548	0	0	2932.55	269.614
CSBV_1549	0	0	2932.55	0
CSBV_1550	0	0	0	179.743
CSBV_1551	0	0	0	269.614
CSBV_1552	0	0	2932.55	1977.17
CSBV_1553	0	0	0	5392.29
CSBV_1554	0	0	0	2875.89
CSBV_1555	0	0	0	1797.43
CSBV_1556	0	0	2932.55	89.8715
CSBV_1557	0	0	0	89.8715
CSBV_1558	0	0	0	89.8715
CSBV_1559	0	0	0	89.8715
CSBV_1560	0	0	2932.55	0
CSBV_1561	0	0	0	179.743
CSBV_1562	0	0	0	449.357
CSBV_1563	0	0	0	89.8715
CSBV_1564	0	0	0	89.8715
CSBV_1565	0	0	0	89.8715
CSBV_1566	0	0	0	89.8715
CSBV_1567	0	0	0	89.8715
CSBV_1568	0	0	0	179.743
CSBV_1569	0	0	0	89.8715
CSBV_1570	0	0	0	89.8715
CSBV_1571	0	0	0	89.8715
CSBV_1572	0	0	0	89.8715
CSBV_1573	0	0	0	89.8715
CSBV_1574	0	0	0	179.743
CSBV_1575	0	0	0	89.8715
CSBV_1576	0	0	0	89.8715
CSBV_1577	0	0	0	89.8715
CSBV_1578	0	0	2932.55	449.357
CSBV_1579	0	0	2932.55	2156.92
CSBV_1580	0	0	2932.55	6380.88
CSBV_1581	0	0	0	89.8715
CSBV_1582	0	0	0	89.8715
CSBV_1583	0	0	0	179.743
CSBV_1584	0	0	0	89.8715
CSBV_1585	0	0	0	179.743
CSBV_1586	0	0	0	359.486
CSBV_1587	0	0	0	89.8715
CSBV_1588	0	0	0	89.8715
CSBV_1589	0	0	0	89.8715
CSBV_1590	0	0	0	179.743
CSBV_1591	0	0	0	89.8715
CSBV_1592	0	0	0	179.743
CSBV_1593	0	0	0	89.8715
CSBV_1594	0	0	0	89.8715
CSBV_1595	0	0	2932.55	89.8715
CSBV_1596	0	0	0	89.8715
CSBV_1597	0	0	0	89.8715
CSBV_1598	0	0	0	89.8715
CSBV_1599	0	0	0	89.8715
CSBV_1600	0	0	0	89.8715
CSBV_1601	0	0	0	89.8715
CSBV_1602	0	0	0	89.8715
CSBV_1603	0	0	0	179.743
CSBV_1604	0	0	0	89.8715
CSBV_1605	0	0	0	89.8715
CSBV_1606	0	0	0	89.8715
CSBV_1607	0	0	0	269.614
CSBV_1608	0	0	0	179.743
CSBV_1609	0	0	0	179.743
CSBV_1610	0	0	0	539.229
CSBV_1611	0	0	0	359.486
CSBV_1612	0	0	2932.55	359.486
CSBV_1613	0	0	0	1168.33
CSBV_1614	0	0	0	179.743
CSBV_1615	0	0	0	89.8715
CSBV_1616	0	0	2932.55	0
CSBV_1617	0	0	0	89.8715
CSBV_1618	0	0	0	179.743
CSBV_1619	0	0	2932.55	718.972
CSBV_1620	0	0	0	269.614
CSBV_1621	0	0	0	89.8715
CSBV_1622	0	0	0	539.229
CSBV_1623	0	0	0	269.614
CSBV_1624	0	0	0	179.743
CSBV_1625	0	0	0	269.614
CSBV_1626	0	0	0	269.614
CSBV_1627	0	0	0	629.1
CSBV_1628	0	0	0	179.743
CSBV_1629	0	0	0	359.486
CSBV_1630	0	0	0	89.8715
CSBV_1631	0	0	0	89.8715
CSBV_1632	0	0	0	89.8715
CSBV_1633	0	0	0	179.743
CSBV_1634	0	0	2932.55	89.8715
CSBV_1635	0	0	2932.55	0
CSBV_1636	0	0	0	0
CSBV_1637	0	0	0	179.743
CSBV_1638	0	0	0	179.743
CSBV_1639	0	0	0	89.8715
CSBV_1640	0	0	0	89.8715
CSBV_1641	0	0	0	89.8715
CSBV_1642	0	0	0	89.8715
CSBV_1643	0	0	0	89.8715
CSBV_1644	0	0	0	89.8715
CSBV_1645	0	0	0	89.8715
CSBV_1646	0	0	0	359.486
CSBV_1647	0	0	2932.55	0
CSBV_1648	0	0	0	179.743
CSBV_1649	0	0	0	89.8715
CSBV_1650	0	0	0	179.743
CSBV_1651	0	0	0	89.8715
CSBV_1652	0	0	0	89.8715
CSBV_1653	0	0	0	179.743
CSBV_1654	0	0	0	89.8715
CSBV_1655	0	0	0	89.8715
CSBV_1656	0	0	0	89.8715
CSBV_1657	0	0	0	89.8715
CSBV_1658	0	0	0	89.8715
CSBV_1659	0	0	0	89.8715
CSBV_1660	0	0	2932.55	0
CSBV_1661	0	0	0	89.8715
CSBV_1662	0	0	0	89.8715
CSBV_1663	0	0	0	179.743
CSBV_1664	0	0	0	269.614
CSBV_1665	0	0	0	1437.94
CSBV_1666	0	0	0	89.8715
CSBV_1667	0	0	2932.55	89.8715
CSBV_1668	0	0	0	89.8715
CSBV_1669	0	0	0	898.715
CSBV_1670	0	0	0	89.8715
CSBV_1671	0	0	2932.55	0
CSBV_1672	0	0	0	89.8715
CSBV_1673	0	0	0	89.8715
CSBV_1674	0	0	0	89.8715
CSBV_1675	0	0	0	179.743
CSBV_1676	0	0	2932.55	359.486
CSBV_1677	0	0	0	89.8715
CSBV_1678	0	0	0	2067.04
CSBV_1679	0	0	0	89.8715
CSBV_1680	0	0	0	179.743
CSBV_1681	0	0	2932.55	89.8715
CSBV_1682	0	0	2932.55	0
CSBV_1683	0	0	0	179.743
CSBV_1684	0	0	0	179.743
CSBV_1685	0	0	2932.55	0
CSBV_1686	0	0	0	179.743
CSBV_1687	0	0	0	179.743
CSBV_1688	0	0	0	539.229
CSBV_1689	0	0	0	89.8715
CSBV_1690	0	0	0	89.8715
CSBV_1691	0	0	0	179.743
CSBV_1692	0	0	0	89.8715
CSBV_1693	0	0	0	179.743
CSBV_1694	0	0	0	89.8715
CSBV_1695	0	0	0	89.8715
CSBV_1696	0	0	0	89.8715
CSBV_1697	0	0	0	89.8715
CSBV_1698	0	0	0	269.614
CSBV_1699	0	0	0	89.8715
CSBV_1700	0	0	0	89.8715
CSBV_1701	0	0	0	1078.46
CSBV_1702	0	0	2932.55	179.743
CSBV_1703	0	0	0	179.743
CSBV_1704	0	0	0	179.743
CSBV_1705	0	0	0	718.972
CSBV_1706	0	0	0	1527.82
CSBV_1707	0	0	0	988.586
CSBV_1708	0	0	0	179.743
CSBV_1709	0	0	0	269.614
CSBV_1710	0	0	0	1168.33
CSBV_1711	0	0	2932.55	2875.89
CSBV_1712	0	0	0	539.229
CSBV_1713	0	0	0	89.8715
CSBV_1714	0	0	0	179.743
CSBV_1715	0	0	0	718.972
CSBV_1716	0	0	0	89.8715
CSBV_1717	0	0	0	449.357
CSBV_1718	0	0	0	89.8715
CSBV_1719	0	0	0	808.843
CSBV_1720	0	0	0	2696.14
CSBV_1721	0	0	0	1527.82
CSBV_1722	0	0	0	179.743
CSBV_1723	0	0	2932.55	89.8715
CSBV_1724	0	0	0	539.229
CSBV_1725	0	0	0	179.743
CSBV_1726	0	0	0	89.8715
CSBV_1727	0	0	0	269.614
CSBV_1728	0	0	0	89.8715
CSBV_1729	0	0	0	89.8715
CSBV_1730	0	0	0	89.8715
CSBV_1731	0	0	0	179.743
CSBV_1732	0	0	0	269.614
CSBV_1733	0	0	0	89.8715
CSBV_1734	0	0	0	269.614
CSBV_1735	0	0	0	89.8715
CSBV_1736	0	0	0	898.715
CSBV_1737	0	0	0	269.614
CSBV_1738	0	0	0	179.743
CSBV_1739	0	0	0	89.8715
CSBV_1740	0	0	0	89.8715
CSBV_1741	0	0	0	89.8715
CSBV_1742	0	0	0	179.743
CSBV_1743	0	0	0	89.8715
CSBV_1744	0	0	0	269.614
CSBV_1745	0	0	0	89.8715
CSBV_1746	0	0	0	89.8715
CSBV_1747	0	0	0	359.486
CSBV_1748	0	0	0	449.357
CSBV_1749	0	0	2932.55	2246.79
CSBV_1750	0	0	0	179.743
CSBV_1751	0	0	0	89.8715
CSBV_1752	0	0	0	89.8715
CSBV_1753	0	0	0	89.8715
CSBV_1754	0	0	0	539.229
CSBV_1755	0	0	0	89.8715
CSBV_1756	0	0	0	89.8715
CSBV_1757	0	0	0	89.8715
CSBV_1758	0	0	2932.55	0
CSBV_1759	0	0	2932.55	89.8715
CSBV_1760	0	0	0	89.8715
CSBV_1761	0	0	0	89.8715
CSBV_1762	0	0	0	269.614
CSBV_1763	0	0	0	629.1
CSBV_1764	0	0	0	718.972
CSBV_1765	0	0	2932.55	13840.2
CSBV_1766	0	0	2932.55	1258.2
CSBV_1767	0	0	2932.55	89.8715
CSBV_1768	0	0	0	359.486
CSBV_1769	0	0	0	89.8715
CSBV_1770	0	0	0	179.743
CSBV_1771	0	0	0	89.8715
CSBV_1772	0	0	0	179.743
CSBV_1773	0	0	2932.55	179.743
CSBV_1774	0	0	0	89.8715
CSBV_1775	0	0	0	629.1
CSBV_1776	0	0	0	89.8715
CSBV_1777	0	0	0	89.8715
CSBV_1778	0	0	0	89.8715
CSBV_1779	0	0	0	89.8715
CSBV_1780	0	0	2932.55	89.8715
CSBV_1781	0	0	0	89.8715
CSBV_1782	0	0	0	179.743
CSBV_1783	0	0	0	179.743
CSBV_1784	0	0	0	89.8715
CSBV_1785	0	0	0	89.8715
CSBV_1786	0	0	0	179.743
CSBV_1787	0	0	2932.55	0
CSBV_1788	0	0	0	179.743
CSBV_1789	0	0	0	179.743
CSBV_1790	0	0	0	179.743
CSBV_1791	0	0	0	89.8715
CSBV_1792	0	0	0	359.486
CSBV_1793	0	0	0	269.614
CSBV_1794	0	0	0	89.8715
CSBV_1795	0	0	0	269.614
CSBV_1796	0	0	0	179.743
CSBV_1797	0	0	0	269.614
CSBV_1798	0	0	0	539.229
CSBV_1799	0	0	0	89.8715
CSBV_1800	0	0	0	89.8715
CSBV_1801	0	0	0	629.1
CSBV_1802	0	0	0	359.486
CSBV_1803	0	0	0	269.614
CSBV_1804	0	0	0	89.8715
CSBV_1805	0	0	0	179.743
CSBV_1806	0	0	0	179.743
CSBV_1807	0	0	0	269.614
CSBV_1808	0	0	2932.55	0
CSBV_1809	0	0	0	179.743
CSBV_1810	0	0	0	89.8715
CSBV_1811	0	0	0	89.8715
CSBV_1812	0	0	0	269.614
CSBV_1813	0	0	0	89.8715
CSBV_1814	0	0	0	449.357
CSBV_1815	0	0	0	449.357
CSBV_1816	0	0	0	89.8715
CSBV_1817	0	0	0	179.743
CSBV_1818	0	0	0	89.8715
CSBV_1819	0	0	0	89.8715
CSBV_1820	0	0	0	718.972
CSBV_1821	0	0	0	629.1
CSBV_1822	0	0	5865.1	15547.8
CSBV_1823	0	0	0	89.8715
CSBV_1824	0	0	0	89.8715
CSBV_1825	0	0	0	89.8715
CSBV_1826	0	0	0	89.8715
CSBV_1827	0	0	0	89.8715
CSBV_1828	0	0	0	89.8715
CSBV_1829	0	0	0	89.8715
CSBV_1830	0	0	0	89.8715
CSBV_1831	0	0	0	269.614
CSBV_1832	0	0	0	89.8715
CSBV_1833	0	0	0	89.8715
CSBV_1834	0	0	0	89.8715
CSBV_1835	0	0	0	269.614
CSBV_1836	0	0	0	359.486
CSBV_1837	0	0	0	89.8715
CSBV_1838	0	0	0	89.8715
CSBV_1839	0	0	0	89.8715
CSBV_1840	0	0	0	89.8715
CSBV_1841	0	0	0	89.8715
CSBV_1842	0	0	0	269.614
CSBV_1843	0	0	0	89.8715
CSBV_1844	0	0	0	1258.2
CSBV_1845	0	0	0	269.614
CSBV_1846	0	0	0	89.8715
CSBV_1847	0	0	0	269.614
CSBV_1848	0	0	0	449.357
CSBV_1849	0	0	0	179.743
CSBV_1850	0	0	0	89.8715
CSBV_1851	0	0	0	269.614
CSBV_1852	0	0	0	179.743
CSBV_1853	0	0	2932.55	89.8715
CSBV_1854	0	0	0	89.8715
CSBV_1855	0	0	0	89.8715
CSBV_1856	0	0	0	179.743
CSBV_1857	0	0	0	449.357
CSBV_1858	0	0	0	179.743
CSBV_1859	0	0	0	89.8715
CSBV_1860	0	0	0	89.8715
CSBV_1861	0	0	0	179.743
CSBV_1862	0	0	0	539.229
CSBV_1863	0	0	2932.55	4403.7
CSBV_1864	0	0	0	89.8715
CSBV_1865	0	0	0	89.8715
CSBV_1866	0	0	0	269.614
CSBV_1867	0	0	0	89.8715
CSBV_1868	0	0	0	359.486
CSBV_1869	0	0	0	89.8715
CSBV_1870	0	0	0	449.357
CSBV_1871	0	0	0	89.8715
CSBV_1872	0	0	0	89.8715
CSBV_1873	0	0	2932.55	0
CSBV_1874	0	0	0	808.843
CSBV_1875	0	0	0	89.8715
CSBV_1876	0	0	0	89.8715
CSBV_1877	0	0	0	179.743
CSBV_1878	0	0	0	269.614
CSBV_1879	0	0	0	89.8715
CSBV_1880	0	0	0	89.8715
CSBV_1881	0	0	0	89.8715
CSBV_1882	0	0	0	898.715
CSBV_1883	0	0	0	449.357
CSBV_1884	0	0	0	179.743
CSBV_1885	0	0	0	89.8715
CSBV_1886	0	0	0	269.614
CSBV_1887	0	0	2932.55	269.614
CSBV_1888	0	0	0	89.8715
CSBV_1889	0	0	0	89.8715
CSBV_1890	0	0	0	89.8715
CSBV_1891	0	0	0	89.8715
CSBV_1892	0	0	0	89.8715
CSBV_1893	0	0	2932.55	0
CSBV_1894	0	0	0	359.486
CSBV_1895	0	0	0	359.486
CSBV_1896	0	0	0	1797.43
CSBV_1897	0	0	0	179.743
CSBV_1898	0	0	0	898.715
CSBV_1899	0	0	0	179.743
CSBV_1900	0	0	0	89.8715
CSBV_1901	0	0	0	89.8715
CSBV_1902	0	0	0	808.843
CSBV_1903	0	0	0	269.614
CSBV_1904	0	0	0	449.357
CSBV_1905	0	0	0	89.8715
CSBV_1906	0	0	0	89.8715
CSBV_1907	0	0	0	179.743
CSBV_1908	0	0	0	89.8715
CSBV_1909	0	0	0	89.8715
CSBV_1910	0	0	0	179.743
CSBV_1911	0	0	0	89.8715
CSBV_1912	0	0	0	359.486
CSBV_1913	0	0	0	808.843
CSBV_1914	0	0	2932.55	0
CSBV_1915	0	0	0	89.8715
CSBV_1916	0	0	0	449.357
CSBV_1917	0	0	0	359.486
CSBV_1918	0	0	0	269.614
CSBV_1919	0	0	0	269.614
CSBV_1920	0	0	0	629.1
CSBV_1921	0	0	0	269.614
CSBV_1922	0	0	2932.55	89.8715
CSBV_1923	0	0	0	89.8715
CSBV_1924	0	0	0	179.743
CSBV_1925	0	0	0	179.743
CSBV_1926	0	0	0	89.8715
CSBV_1927	0	0	0	89.8715
CSBV_1928	0	0	0	89.8715
CSBV_1929	0	0	0	89.8715
CSBV_1930	0	0	0	179.743
CSBV_1931	0	0	0	2246.79
CSBV_1932	0	0	2932.55	898.715
CSBV_1933	0	0	0	988.586
CSBV_1934	0	0	2932.55	5302.42
CSBV_1935	0	0	2932.55	449.357
CSBV_1936	0	0	0	89.8715
CSBV_1937	0	0	0	179.743
CSBV_1938	0	0	0	89.8715
CSBV_1939	0	0	0	89.8715
CSBV_1940	0	0	0	89.8715
CSBV_1941	0	0	0	269.614
CSBV_1942	0	0	0	89.8715
CSBV_1943	0	0	0	89.8715
CSBV_1944	0	0	0	359.486
CSBV_1945	0	0	0	179.743
CSBV_1946	0	0	0	89.8715
CSBV_1947	0	0	0	89.8715
CSBV_1948	0	0	0	0
CSBV_1949	0	0	2932.55	89.8715
CSBV_1950	0	0	0	179.743
CSBV_1951	0	0	0	89.8715
CSBV_1952	0	0	0	89.8715
CSBV_1953	0	0	0	89.8715
CSBV_1954	0	0	0	89.8715
CSBV_1955	0	0	0	89.8715
CSBV_1956	0	0	0	89.8715
CSBV_1957	0	0	0	179.743
CSBV_1958	0	0	0	359.486
CSBV_1959	0	0	0	89.8715
CSBV_1960	0	0	0	179.743
CSBV_1961	0	0	0	89.8715
CSBV_1962	0	0	0	89.8715
CSBV_1963	0	0	0	179.743
CSBV_1964	0	0	0	89.8715
CSBV_1965	0	0	0	988.586
CSBV_1966	0	0	0	269.614
CSBV_1967	0	0	0	269.614
CSBV_1968	0	0	0	539.229
CSBV_1969	0	0	0	179.743
CSBV_1970	0	0	0	808.843
CSBV_1971	0	0	0	89.8715
CSBV_1972	0	0	0	89.8715
CSBV_1973	0	0	0	89.8715
CSBV_1974	0	0	0	89.8715
CSBV_1975	0	0	0	359.486
CSBV_1976	0	0	0	89.8715
CSBV_1977	0	0	0	179.743
CSBV_1978	0	0	0	89.8715
CSBV_1979	0	0	0	539.229
CSBV_1980	0	0	0	449.357
CSBV_1981	0	0	0	1617.69
CSBV_1982	0	0	2932.55	449.357
CSBV_1983	0	0	0	89.8715
CSBV_1984	0	0	0	89.8715
CSBV_1985	0	0	0	89.8715
CSBV_1986	0	0	0	89.8715
CSBV_1987	0	0	0	89.8715
CSBV_1988	0	0	2932.55	0
CSBV_1989	0	0	0	0
CSBV_1990	0	0	0	179.743
CSBV_1991	0	0	0	89.8715
CSBV_1992	0	0	0	89.8715
CSBV_1993	0	0	0	179.743
CSBV_1994	0	0	0	179.743
CSBV_1995	0	0	0	179.743
CSBV_1996	0	0	2932.55	449.357
CSBV_1997	0	0	0	269.614
CSBV_1998	0	0	2932.55	89.8715
[truncated: 469 more rows]

## Sheet: Table S1
Table S1. Primers used for detection the presence of common honey bee viruses.
viruses	Viral name	Primer sequence (5’–3’)	Amplification length
IAPV	Israeli acute paralysis virus	F:AGACA CAATCACGGACCTCAC	474
		R:AGATTT GTCTGTCT CCAGTG CAC
DWV	Deformed wing virus	F: GACTGAACCAAATCCGATGTC	376
		R: TCTCAAGTTCGGGACGCATTC
CBPV	Chronic bee paralysis virus	F:TCAGACAC GAATCT GATTAT TG	570
		R:ACTACTAGAAACTCGTCGCTT CG
BQCV	Black queen cell virus	F:TGGTCAGCT CCCACTACCTTA AAC	700
		R:GCAACAAGAAGAAACGTA AA CAC
ABPV	Acute bee paralysis virus	F:TTA TGT GTC CAG AGA CTG TAT	900
		R:GCT CCT ATT GCT CGG TTT TTC
ALPV	Aphid lethal paralysis virus	F:GCGTACCATACTACTCACCATATTTATTTA	140
		R:AGTTAATCCATAAAGTGCAATCTACAATAC

## Sheet: Table S2
Table S2. Primers used to qPCR for target genes of siRNA.
Gene ID	Gene name	Primer sequence (5’–3’)	GeneBank accession no.
ACSNU01953	Serine proteinase stubble	F:CATTCACGAGGTTCCCACCA	XM_017049813
		R:ACGACAGAGGTCCCGTTTTC
ACSNU08787	serine proteinase stubble-like	F:ATATCGCGGAAAACGTGGATCCTT	窗体顶端
		R: TTTATTCGGGGTTGTCGGTCG	XM_006623204.1
ACSNU07051	transmembrane protease serine 9-like	F:TTGGTCTTGCTCGGTCAGTC	XM_028665387.1
		R:AGAGCAAGGCAAGAGTCCAC
ACSNU04432	Serine protease easter	F: ATCGGTCTTGTGTCATGGGG	XM_003696311.2
		R: GTTTCTGCATATCGTTGCCTCT
actin	actin	F: ATCACTGCCCTAGCACCATC	AB023025.1
		R: CCACATCTGTTGGAAGGTGGA
ACSNU05028	extracellular serine/threonine protein kinase FAM20C-like	F:AGGGTTACGGTGTTAGCGTG	XM_006611062.1
		R:CTGTTCTTCTTGGGGCCGAT
ACSNU08127	Apis cerana phenoloxidase subunit A3 (PPO)	F:TCCTCACCGGAAATATGGCG	JX844653.1
		R:TGCCATGTCAAGAGATATTCAATC
ACSNU02656	Defensin-1	F: AATTCGAGCCACTTGAGCATCC	XM_017050425.2
		R: CAATGACCTCCAGCTTTACCCAA
ACSNU01343	defensin-2	F: CCGTGCCATACTCTTTGTCCT	XM_006563358.3
		R: TCGCAACCTCCGCATTCTT
