# Supplementary material for: Identification of Immune Response to Sacbrood Virus Infection in Apis cerana Under Natural Condition
Source: Front Genet. 2020 Oct 26;11:587509. doi: 10.3389/fgene.2020.587509 (PMC7649357; doi:10.3389/fgene.2020.587509)
Supplement: Supplementary Table 1 — Primers used for detection the presence of common honey bee viruses. [file Data_Sheet_1.zip › Table S6.XLS]

## Sheet: ref_trans_full_table
Table S6. The genes list and their annotations from identified mRNA between normal and CSBV infected larvae.
#ID	T02	T03	T04	COG_class	COG_class_annotation	GO_annotation	KEGG_annotation	Swissprot_annotation	nr_annotation
ACSNU00001	9.36558	5.79235	5.95839	--	--	--	--	Fasciclin-1 (Precursor) GN=FAS1 OS=Schistocerca americana (American grasshopper) PE=1 SV=1	PREDICTED: fasciclin-1-like [Apis florea]
ACSNU00002	12.2046	13.4916	13.7641	--	--	Molecular Function: DNA binding (GO:0003677);; Cellular Component: nuclear origin of replication recognition complex (GO:0005664);; Biological Process: DNA replication (GO:0006260);;	--	--	PREDICTED: origin recognition complex subunit 3-like [Apis mellifera]
ACSNU00003	0	0	0	--	--	--	--	--	PREDICTED: uncharacterized protein LOC100869484 [Apis florea]
ACSNU00004	0	0	0	--	--	--	--	--	--
ACSNU00005	0.397353	0.105769	0.322796	--	--	--	--	--	--
ACSNU00006	48.6061	41.4752	24.9847	--	--	Molecular Function: tropomyosin binding (GO:0005523);; Cellular Component: cytoskeleton (GO:0005856);;	--	Tropomodulin GN=unc-94 OS=Caenorhabditis elegans PE=1 SV=2	PREDICTED: tropomodulin isoform X3 [Apis mellifera]
ACSNU00007	0.698062	1.18967	0.808737	--	--	--	--	--	--
ACSNU00008	20.6436	23.3091	65.5548	[J]	Translation, ribosomal structure and biogenesis	Molecular Function: translation initiation factor activity (GO:0003743);; Cellular Component: nucleus (GO:0005634);; Cellular Component: cytoplasm (GO:0005737);; Biological Process: translational initiation (GO:0006413);; Biological Process: L-methionine biosynthetic process from S-adenosylmethionine (GO:0019284);; Biological Process: L-methionine biosynthetic process from methylthioadenosine (GO…	--	Methylthioribose-1-phosphate isomerase {ECO:0000255|HAMAP-Rule:MF_03119} GN=GK22419 OS=Drosophila willistoni (Fruit fly) PE=3 SV=1	PREDICTED: methylthioribose-1-phosphate isomerase-like isoform X1 [Apis dorsata]
ACSNU00009	20.8209	16.042	11.1772	--	--	--	--	Sex determination protein fruitless GN=fru OS=Drosophila melanogaster (Fruit fly) PE=1 SV=1	PREDICTED: zinc finger and BTB domain-containing protein 34 isoform X8 [Apis mellifera]
ACSNU00010	3.61752	2.25218	2.17062	--	--	--	--	--	--
ACSNU00011	14.7273	10.4709	11.357	--	--	--	--	--	PREDICTED: RING finger protein 17-like isoform X1 [Apis mellifera]
ACSNU00012	53.4258	18.591	0.399486	--	--	Cellular Component: extracellular region (GO:0005576);; Biological Process: chitin metabolic process (GO:0006030);; Molecular Function: chitin binding (GO:0008061);;	--	--	PREDICTED: uncharacterized protein LOC102655639 [Apis mellifera]
ACSNU00013	16.5246	35.5939	5.16676	--	--	Cellular Component: extracellular region (GO:0005576);; Biological Process: chitin metabolic process (GO:0006030);; Molecular Function: chitin binding (GO:0008061);;	--	--	PREDICTED: uncharacterized protein LOC102675082 isoform X3 [Apis dorsata]
ACSNU00014	15.0628	15.3924	13.6177	[R]	General function prediction only	Molecular Function: nucleotide binding (GO:0000166);; Molecular Function: nucleic acid binding (GO:0003676);;	--	RNA-binding protein 8A OS=Drosophila melanogaster (Fruit fly) PE=1 SV=1	PREDICTED: cleavage stimulation factor subunit 2-like isoform X1 [Apis dorsata]
ACSNU00015	36.9176	36.4649	35.8292	[J]	Translation, ribosomal structure and biogenesis	Molecular Function: nucleic acid binding (GO:0003676);; Biological Process: nucleobase-containing compound metabolic process (GO:0006139);; Molecular Function: 3'-5' exonuclease activity (GO:0008408);;	--	--	PREDICTED: uncharacterized protein LOC100862929 [Apis florea]
ACSNU00016	37.2707	38.2705	133.633	[F]	Nucleotide transport and metabolism	Molecular Function: IMP cyclohydrolase activity (GO:0003937);; Molecular Function: phosphoribosylaminoimidazolecarboxamide formyltransferase activity (GO:0004643);; Biological Process: purine nucleotide biosynthetic process (GO:0006164);;	--	IMP cyclohydrolase GN=purH OS=Dictyostelium discoideum (Slime mold) PE=1 SV=1	PREDICTED: bifunctional purine biosynthesis protein PURH-like isoform X2 [Apis mellifera]
ACSNU00017	12.8708	9.74764	17.4438	--	--	Molecular Function: transferase activity, transferring phosphorus-containing groups (GO:0016772);;	--	--	PREDICTED: putative leucine-rich repeat-containing protein DDB_G0290503-like [Apis mellifera]
ACSNU00018	30.2475	26.7359	35.8849	--	--	--	--	Protein unc-50 homolog GN=CG9773 OS=Drosophila melanogaster (Fruit fly) PE=1 SV=1	PREDICTED: protein unc-50 homolog [Apis mellifera]
ACSNU00019	30.3353	28.7461	28.1112	--	--	--	--	--	--
ACSNU00020	483.027	492.902	384.649	[J]	Translation, ribosomal structure and biogenesis	Molecular Function: nucleic acid binding (GO:0003676);;	--	La-related protein CG11505 GN=CG11505 OS=Drosophila melanogaster (Fruit fly) PE=1 SV=2	PREDICTED: uncharacterized protein LOC100872910 [Apis florea]
ACSNU00021	95.2839	89.7959	73.7088	--	--	Molecular Function: acid phosphatase activity (GO:0003993);; Molecular Function: ARF GTPase activator activity (GO:0008060);; Molecular Function: zinc ion binding (GO:0008270);; Biological Process: regulation of ARF GTPase activity (GO:0032312);;	--	Uncharacterized protein F07F6.4 GN=F07F6.4 OS=Caenorhabditis elegans PE=3 SV=2	PREDICTED: ADP-ribosylation factor GTPase-activating protein 1-like [Apis dorsata]
ACSNU00022	47.6569	39.9544	49.9512	--	--	--	--	--	PREDICTED: uncharacterized protein LOC102682005 [Apis dorsata]
ACSNU00023	14.9109	13.9389	18.8466	--	--	--	--	--	PREDICTED: uncharacterized protein LOC100577988 [Apis mellifera]
ACSNU00024	13.7581	12.43	12.3728	--	--	--	--	--	--
ACSNU00025	14.4204	15.6763	13.8585	--	--	Molecular Function: metal ion binding (GO:0046872);;	--	PHD finger protein rhinoceros GN=rno OS=Drosophila melanogaster (Fruit fly) PE=1 SV=1	PREDICTED: PHD finger protein 14-like [Megachile rotundata]
ACSNU00026	39.5032	34.7696	38.2274	--	--	Molecular Function: zinc ion binding (GO:0008270);;	--	--	PREDICTED: LOW QUALITY PROTEIN: PHD finger protein 14-like [Apis mellifera]
ACSNU00027	173.178	174.79	199.699	[R]	General function prediction only	Molecular Function: ion binding (GO:0043167);; Biological Process: nucleic acid metabolic process (GO:0090304);;	--	DNA repair protein RAD50 GN=rad50 OS=Drosophila melanogaster (Fruit fly) PE=2 SV=4	PREDICTED: LOW QUALITY PROTEIN: DNA repair protein RAD50 [Apis mellifera]
ACSNU00029	18.0067	16.2211	18.583	--	--	--	--	--	PREDICTED: putative membrane protein ycf1-like [Apis mellifera]
ACSNU00030	71.5879	84.4744	71.9517	--	--	--	--	--	PREDICTED: uncharacterized protein LOC102679711 [Apis dorsata]
ACSNU00031	5.81552	3.84463	3.69846	--	--	Cellular Component: extracellular region (GO:0005576);; Molecular Function: metallopeptidase activity (GO:0008237);; Cellular Component: extracellular matrix (GO:0031012);; Molecular Function: metal ion binding (GO:0046872);;	--	A disintegrin and metalloproteinase with thrombospondin motifs gon-1 (Precursor) GN=gon-1 OS=Caenorhabditis elegans PE=1 SV=3	PREDICTED: A disintegrin and metalloproteinase with thrombospondin motifs 9-like isoform X1 [Apis mellifera]
ACSNU00032	43.6305	70.826	50.501	[F]	Nucleotide transport and metabolism	Molecular Function: xanthine dehydrogenase activity (GO:0004854);; Molecular Function: xanthine oxidase activity (GO:0004855);; Molecular Function: iron ion binding (GO:0005506);; Molecular Function: UDP-N-acetylmuramate dehydrogenase activity (GO:0008762);; Molecular Function: electron carrier activity (GO:0009055);; Molecular Function: molybdopterin cofactor binding (GO:0043546);; Molecular Fun…	--	Xanthine dehydrogenase GN=XDH OS=Calliphora vicina (Blue blowfly) PE=2 SV=1	PREDICTED: xanthine dehydrogenase isoform X3 [Apis mellifera]
ACSNU00033	32.7395	33.4947	34.2446	[S]	Function unknown	Cellular Component: nucleus (GO:0005634);; Cellular Component: cytoplasm (GO:0005737);; Molecular Function: methyltransferase activity (GO:0008168);; Biological Process: iron-sulfur cluster assembly (GO:0016226);; Biological Process: methylation (GO:0032259);; Biological Process: negative regulation of apoptotic process (GO:0043066);; Molecular Function: iron-sulfur cluster binding (GO:0051536);;	--	Anamorsin homolog {ECO:0000255|HAMAP-Rule:MF_03115} GN=l(2)35Bg OS=Drosophila virilis (Fruit fly) PE=3 SV=1	PREDICTED: anamorsin homolog isoform X1 [Apis dorsata]
ACSNU00034	19.0604	12.6608	32.502	--	--	Cellular Component: integral component of membrane (GO:0016021);;	--	Protein cueball {ECO:0000250|UniProtKB:Q95RU0} (Precursor) OS=Drosophila yakuba (Fruit fly) PE=3 SV=1	PREDICTED: protein cueball-like [Apis dorsata]
ACSNU00035	0.629249	0.744764	0.26249	--	--	--	--	Protein disabled GN=Dab OS=Drosophila melanogaster (Fruit fly) PE=1 SV=2	PREDICTED: protein disabled-like [Apis dorsata]
ACSNU00036	0.744319	0.931066	0.154211	[K]	Transcription	Molecular Function: sequence-specific DNA binding transcription factor activity (GO:0003700);; Cellular Component: nucleus (GO:0005634);; Biological Process: regulation of transcription, DNA-templated (GO:0006355);; Molecular Function: sequence-specific DNA binding (GO:0043565);;	--	Fork head domain-containing protein FD3 GN=fd59A OS=Drosophila melanogaster (Fruit fly) PE=2 SV=2	PREDICTED: forkhead box protein D3-like [Apis dorsata]
ACSNU00037	7.23868	11.2998	8.90251	[V]	Defense mechanisms	Molecular Function: ATP binding (GO:0005524);; Biological Process: ATP catabolic process (GO:0006200);; Cellular Component: integral component of membrane (GO:0016021);; Molecular Function: ATPase activity, coupled to transmembrane movement of substances (GO:0042626);; Biological Process: transmembrane transport (GO:0055085);;	--	ABC transporter B family member 4 GN=abcB4 OS=Dictyostelium discoideum (Slime mold) PE=3 SV=1	PREDICTED: ATP-binding cassette sub-family B member 8, mitochondrial-like isoform X1 [Apis mellifera]
ACSNU00038	0.173194	0.308952	0.295121	--	--	--	--	--	PREDICTED: uncharacterized threonine-rich GPI-anchored glycoprotein PJ4664.02-like [Apis dorsata]
ACSNU00039	44.0628	41.2616	51.1481	--	--	Cellular Component: extracellular region (GO:0005576);; Biological Process: chitin metabolic process (GO:0006030);; Molecular Function: chitin binding (GO:0008061);;	--	TM2 domain-containing protein CG10795 (Precursor) GN=CG10795 OS=Drosophila melanogaster (Fruit fly) PE=2 SV=1	PREDICTED: TM2 domain-containing protein CG10795-like [Apis florea]
ACSNU00040	0.391094	0.177892	0.461816	--	--	--	--	--	PREDICTED: uncharacterized protein LOC102655945 [Apis mellifera]
ACSNU00041	1.27264	1.47508	0.241827	--	--	--	--	--	PREDICTED: uncharacterized protein LOC102675547 [Apis dorsata]
ACSNU00042	19.5168	17.7306	7.47267	--	--	--	--	Patj homolog GN=Patj OS=Drosophila melanogaster (Fruit fly) PE=1 SV=2	PREDICTED: patj homolog [Apis florea]
ACSNU00043	2.51113	5.2726	0.052126	--	--	--	--	--	--
ACSNU00045	2.00701	1.87593	1.92848	--	--	Molecular Function: binding (GO:0005488);;	--	--	PREDICTED: dentin sialophosphoprotein-like [Apis dorsata]
ACSNU00046	3.5344	1.33234	4.91503	--	--	--	--	--	--
ACSNU00047	0.475286	0.823599	0.212582	--	--	--	--	--	PREDICTED: hypothetical protein LOC100649025 [Bombus terrestris]
ACSNU00048	51.5866	64.683	48.4821	[I]	Lipid transport and metabolism	Biological Process: metabolic process (GO:0008152);; Molecular Function: ligase activity (GO:0016874);;	--	Fatty acyl-CoA synthetase B (Precursor) GN=fcsB OS=Dictyostelium discoideum (Slime mold) PE=2 SV=1	PREDICTED: long-chain-fatty-acid--CoA ligase 3-like isoformX1 [Apis mellifera]
ACSNU00050	1.06097	2.52396	1.34511	--	--	--	--	--	--
ACSNU00051	5.20526	5.01201	5.13383	--	--	--	--	Sodium channel protein para GN=para OS=Drosophila melanogaster (Fruit fly) PE=2 SV=3	PREDICTED: sodium channel protein para-like isoform X10 [Apis dorsata]
ACSNU00052	3.61929	3.16941	2.95181	[P]	Inorganic ion transport and metabolism	Cellular Component: voltage-gated sodium channel complex (GO:0001518);; Molecular Function: voltage-gated sodium channel activity (GO:0005248);; Molecular Function: calcium ion binding (GO:0005509);; Biological Process: regulation of ion transmembrane transport (GO:0034765);; Biological Process: sodium ion transmembrane transport (GO:0035725);;	--	Sodium channel protein para GN=para OS=Drosophila melanogaster (Fruit fly) PE=2 SV=3	PREDICTED: sodium channel protein paralytic isoform X2 [Apis mellifera]
ACSNU00053	3.90484	3.11852	0.793226	--	--	--	--	--	--
ACSNU00054	37.704	52.5608	73.7857	--	--	--	--	--	PREDICTED: lysosomal protein NCU-G1-A-like isoform X1 [Apis dorsata]
ACSNU00055	177.511	490.074	24.063	--	--	Molecular Function: structural constituent of cuticle (GO:0042302);;	--	--	PREDICTED: uncharacterized protein LOC552217 isoform 2 [Apis mellifera]
ACSNU00056	45.7929	56.1237	40.0736	--	--	--	--	--	PREDICTED: plasmolipin-like isoformX1 [Apis mellifera]
ACSNU00057	19.5352	17.4098	19.1198	--	--	Cellular Component: nucleus (GO:0005634);;	--	Protein male-specific lethal-3 GN=msl-3 OS=Drosophila virilis (Fruit fly) PE=3 SV=1	PREDICTED: male-specific lethal 3 homolog isoform X1 [Apis dorsata]
ACSNU00058	17.0342	16.9762	14.4285	--	--	--	--	--	PREDICTED: F-box/WD repeat-containing protein 5-like [Apis dorsata]
ACSNU00059	42.9897	57.6612	43.1105	[C]	Energy production and conversion	Biological Process: metabolic process (GO:0008152);; Molecular Function: transferase activity (GO:0016740);;	--	CaiB/baiF CoA-transferase family protein DDB_G0269880 GN=DDB_G0269880 OS=Dictyostelium discoideum (Slime mold) PE=3 SV=1	PREDICTED: succinate--hydroxymethylglutarate CoA-transferase-like [Apis dorsata]
ACSNU00060	32.5021	35.9233	28.1964	--	--	Molecular Function: organic cyclic compound binding (GO:0097159);; Molecular Function: heterocyclic compound binding (GO:1901363);;	--	--	PREDICTED: probable RNA-binding protein 18-like isoform X1 [Apis mellifera]
ACSNU00061	8.44793	9.61033	7.47881	--	--	Molecular Function: structural constituent of ribosome (GO:0003735);; Cellular Component: mitochondrial small ribosomal subunit (GO:0005763);; Biological Process: translation (GO:0006412);;	--	Probable 28S ribosomal protein S25, mitochondrial GN=mRpS25 OS=Drosophila melanogaster (Fruit fly) PE=1 SV=1	PREDICTED: probable 28S ribosomal protein S25, mitochondrial-like [Apis florea]
ACSNU00062	59.4835	56.3141	33.8286	[J]	Translation, ribosomal structure and biogenesis	Molecular Function: nucleic acid binding (GO:0003676);; Molecular Function: alanine-tRNA ligase activity (GO:0004813);; Molecular Function: ATP binding (GO:0005524);; Cellular Component: cytoplasm (GO:0005737);; Biological Process: alanyl-tRNA aminoacylation (GO:0006419);;	--	Alanine--tRNA ligase, cytoplasmic {ECO:0000255|HAMAP-Rule:MF_03133} GN=CG13391 OS=Drosophila melanogaster (Fruit fly) PE=2 SV=1	PREDICTED: alanine--tRNA ligase, cytoplasmic-like isoform X2 [Apis mellifera]
ACSNU00063	48.2459	46.3414	41.2141	[R]	General function prediction only	Molecular Function: magnesium ion binding (GO:0000287);; Molecular Function: GTPase activity (GO:0003924);; Molecular Function: GTP binding (GO:0005525);; Biological Process: GTP catabolic process (GO:0006184);;	--	GTP-binding protein 10 homolog GN=GA10450 OS=Drosophila pseudoobscura pseudoobscura (Fruit fly) PE=3 SV=1	hypothetical protein SINV_04026 [Solenopsis invicta]
ACSNU00064	13.6392	14.831	18.0709	--	--	Cellular Component: integral component of membrane (GO:0016021);;	--	--	AGAP009703-PA-like protein [Anopheles sinensis]
ACSNU00065	42.426	40.6734	40.804	[J]	Translation, ribosomal structure and biogenesis	Molecular Function: nucleotide binding (GO:0000166);; Biological Process: translation (GO:0006412);; Molecular Function: ligase activity (GO:0016874);;	--	Aspartate--tRNA ligase, mitochondrial (Precursor) GN=maspS OS=Dictyostelium discoideum (Slime mold) PE=3 SV=1	PREDICTED: aspartate--tRNA ligase, mitochondrial-like [Apis mellifera]
ACSNU00066	26.6569	17.8398	28.2159	[K]	Transcription	--	--	Probable U6 snRNA-associated Sm-like protein LSm4 GN=lsm-4 OS=Caenorhabditis elegans PE=3 SV=1	PREDICTED: U6 snRNA-associated Sm-like protein LSm4-like [Apis mellifera]
ACSNU00067	116.581	119.195	122.698	--	--	--	--	--	PREDICTED: uncharacterized protein LOC100871284 [Apis florea]
ACSNU00068	40.4878	39.904	51.8005	[A]	RNA processing and modification	Molecular Function: zinc ion binding (GO:0008270);; Molecular Function: ligase activity (GO:0016874);;	--	--	PREDICTED: E3 ubiquitin-protein ligase MARCH8-like isoform X1 [Apis mellifera]
ACSNU00069	19.5247	18.3558	17.8026	--	--	Molecular Function: phospholipid binding (GO:0005543);; Molecular Function: kinase activity (GO:0016301);; Biological Process: phosphorylation (GO:0016310);;	--	Connector enhancer of kinase suppressor of ras {ECO:0000250|UniProtKB:Q8WXI2} OS=Caenorhabditis elegans PE=2 SV=1	PREDICTED: uncharacterized protein LOC102671978 isoform X1 [Apis dorsata]
ACSNU00070	51.5421	45.5728	37.8224	[M]	Cell wall/membrane/envelope biogenesis	Molecular Function: GDP-Man:Man1GlcNAc2-PP-Dol alpha-1,3-mannosyltransferase activity (GO:0004378);; Biological Process: biosynthetic process (GO:0009058);; Molecular Function: glycolipid 6-alpha-mannosyltransferase activity (GO:0033164);;	--	Alpha-1,3/1,6-mannosyltransferase ALG2 GN=alg2 OS=Dictyostelium discoideum (Slime mold) PE=3 SV=1	PREDICTED: alpha-1,3/1,6-mannosyltransferase ALG2-like [Apis florea]
ACSNU00071	238.712	198.156	216.602	--	--	Molecular Function: nucleic acid binding (GO:0003676);; Molecular Function: zinc ion binding (GO:0008270);;	--	CCHC-type zinc finger protein CG3800 GN=CG3800 OS=Drosophila melanogaster (Fruit fly) PE=1 SV=1	PREDICTED: CCHC-type zinc finger protein CG3800-like isoform X1 [Apis mellifera]
ACSNU00072	27.7276	25.1281	16.6959	--	--	Cellular Component: Golgi apparatus (GO:0005794);; Biological Process: transport (GO:0006810);;	--	Protein bicaudal D GN=BicD OS=Drosophila melanogaster (Fruit fly) PE=1 SV=2	PREDICTED: protein bicaudal D-like isoform X3 [Apis dorsata]
ACSNU00073	1.46769	1.98504	1.24128	[T]	Signal transduction mechanisms	Molecular Function: protein tyrosine phosphatase activity (GO:0004725);; Biological Process: peptidyl-tyrosine dephosphorylation (GO:0035335);; Molecular Function: rhodopsin kinase activity (GO:0050254);;	--	Tyrosine-protein phosphatase Lar (Precursor) GN=Lar OS=Drosophila melanogaster (Fruit fly) PE=1 SV=2	PREDICTED: receptor-type tyrosine-protein phosphatase kappa-like isoform X1 [Apis mellifera]
ACSNU00074	105.595	95.4772	113.937	--	--	--	--	--	PREDICTED: spermatogenesis-defective protein 39 homolog [Apis dorsata]
ACSNU00075	37.996	35.5607	42.9449	--	--	--	--	--	--
ACSNU00076	24.9221	21.0892	95.3333	--	--	--	--	--	PREDICTED: dentin sialophosphoprotein-like isoform X1 [Apis mellifera]
ACSNU00077	0.203996	2.05263	0.0668317	--	--	Molecular Function: sequence-specific DNA binding transcription factor activity (GO:0003700);; Cellular Component: nucleus (GO:0005634);; Biological Process: regulation of transcription, DNA-templated (GO:0006355);; Molecular Function: sequence-specific DNA binding (GO:0043565);;	--	Homeobox protein vnd GN=vnd OS=Drosophila melanogaster (Fruit fly) PE=1 SV=3	PREDICTED: homeobox protein Nkx-2.5-like isoform X2 [Apis mellifera]
ACSNU00078	19.6549	87.893	10.9278	--	--	--	--	--	PREDICTED: uncharacterized protein LOC102673167 isoform X5 [Apis dorsata]
ACSNU00079	25.954	30.2081	23.8942	[T]	Signal transduction mechanisms	Molecular Function: phosphoprotein phosphatase activity (GO:0004721);;	--	Serine/threonine-protein phosphatase beta isoform GN=flw OS=Drosophila melanogaster (Fruit fly) PE=1 SV=1	PREDICTED: serine/threonine-protein phosphatase PP1-beta catalytic subunit-like isoformX2 [Apis mellifera]
ACSNU00080	19.6006	21.3487	25.7153	--	--	Cellular Component: nucleus (GO:0005634);;	--	NuA4 complex subunit EAF3 homolog GN=MRG15 OS=Drosophila melanogaster (Fruit fly) PE=1 SV=1	PREDICTED: mortality factor 4-like protein 1-like isoform X1 [Apis mellifera]
ACSNU00081	5.07583	6.31242	5.01447	--	--	--	--	--	--
ACSNU00082	17.1517	18.3993	19.9855	[S]	Function unknown	Biological Process: neurogenesis (GO:0022008);;	--	Protein archease-like GN=CG6353 OS=Drosophila melanogaster (Fruit fly) PE=2 SV=1	PREDICTED: protein archease-like [Apis dorsata]
ACSNU00083	0.335572	0.838591	1.55288	--	--	--	--	Circadian clock-controlled protein (Precursor) GN=anon-3B1.2 OS=Drosophila melanogaster (Fruit fly) PE=2 SV=2	PREDICTED: circadian clock-controlled protein-like isoform 1 [Apis mellifera]
ACSNU00084	1.03686	26.7799	1.67992	--	--	--	--	Protein takeout (Precursor) GN=to OS=Drosophila melanogaster (Fruit fly) PE=2 SV=1	PREDICTED: protein takeout-like [Apis dorsata]
ACSNU00085	12.7432	39.7639	0.215352	--	--	--	--	--	PREDICTED: uncharacterized protein LOC102672455 [Apis dorsata]
ACSNU00086	207.27	72.7888	2.57957	--	--	--	--	Protein takeout (Precursor) GN=to OS=Drosophila melanogaster (Fruit fly) PE=2 SV=1	PREDICTED: circadian clock-controlled protein-like [Apis dorsata]
ACSNU00087	3.73226	3.1393	7.66143	--	--	--	--	Circadian clock-controlled protein (Precursor) GN=anon-3B1.2 OS=Drosophila melanogaster (Fruit fly) PE=2 SV=2	PREDICTED: protein takeout-like [Apis mellifera]
ACSNU00088	0	0	0	--	--	--	--	--	PREDICTED: uncharacterized protein LOC102671080 [Apis dorsata]
ACSNU00089	0.359819	2.47465	0.0533791	--	--	--	--	Protein takeout (Precursor) GN=to OS=Drosophila melanogaster (Fruit fly) PE=2 SV=1	PREDICTED: circadian clock-controlled protein-like [Apis dorsata]
ACSNU00090	77.6129	232.127	1.41201	--	--	--	--	Circadian clock-controlled protein (Precursor) GN=anon-3B1.2 OS=Drosophila melanogaster (Fruit fly) PE=2 SV=2	PREDICTED: uncharacterized protein LOC727010 [Apis mellifera]
ACSNU00091	0.51055	0.486878	0.437621	--	--	--	--	--	PREDICTED: uncharacterized protein LOC102674182 [Apis dorsata]
ACSNU00092	0.0470578	0.213044	0.266799	--	--	--	--	Protein takeout (Precursor) GN=to OS=Drosophila melanogaster (Fruit fly) PE=2 SV=1	PREDICTED: protein takeout-like [Apis florea]
ACSNU00093	12.7445	40.1825	2.01494	--	--	--	--	--	PREDICTED: protein takeout-like [Apis dorsata]
ACSNU00094	39.7192	24.2181	92.9746	--	--	Molecular Function: transporter activity (GO:0005215);; Cellular Component: plasma membrane (GO:0005886);; Cellular Component: integral component of membrane (GO:0016021);; Biological Process: transmembrane transport (GO:0055085);;	--	--	PREDICTED: MFS-type transporter SLC18B1-like isoform X2 [Apis mellifera]
ACSNU00095	0	0.286074	0.0338079	--	--	--	--	--	--
ACSNU00096	15.6246	20.3746	7.07676	--	--	Molecular Function: serine-type endopeptidase activity (GO:0004252);; Molecular Function: scavenger receptor activity (GO:0005044);; Biological Process: proteolysis (GO:0006508);; Cellular Component: membrane (GO:0016020);;	--	Low-density lipoprotein receptor-related protein (Precursor) GN=lrp-1 OS=Caenorhabditis elegans PE=1 SV=1	PREDICTED: microtubule-associated protein futsch isoform X1 [Apis mellifera]
ACSNU00097	19.5633	10.8286	16.6721	--	--	--	--	--	PREDICTED: dynactin subunit 3 [Apis mellifera]
ACSNU00098	15.9805	17.0511	15.6778	--	--	Molecular Function: sulfotransferase activity (GO:0008146);; Cellular Component: integral component of membrane (GO:0016021);;	--	--	PREDICTED: heparan-sulfate 6-O-sulfotransferase 2 [Apis mellifera]
ACSNU00099	240.724	254.492	214.592	--	--	--	--	--	PREDICTED: SPRY domain-containing protein 7-like isoform 1 [Apis mellifera]
ACSNU00100	0.634556	1.53749	1.11834	--	--	--	--	--	--
ACSNU00101	34.0245	26.111	22.4252	--	--	Biological Process: intracellular protein transport (GO:0006886);; Biological Process: vesicle-mediated transport (GO:0016192);; Cellular Component: clathrin adaptor complex (GO:0030131);;	--	AP-1 complex subunit mu-1-I GN=unc-101 OS=Caenorhabditis elegans PE=2 SV=2	PREDICTED: AP-1 complex subunit mu-1-like isoform 1 [Apis mellifera]
ACSNU00102	0.379885	0.531451	0.395829	--	--	--	--	Neuroligin-1 (Precursor) GN=nlg-1 OS=Caenorhabditis elegans PE=1 SV=1	PREDICTED: neuroligin 5 isoform X3 [Apis mellifera]
ACSNU00103	56.4257	51.0732	65.7347	[OJ]	--	Molecular Function: nucleotide binding (GO:0000166);; Molecular Function: RNA binding (GO:0003723);; Cellular Component: nucleus (GO:0005634);; Biological Process: RNA processing (GO:0006396);; Cellular Component: ribonucleoprotein complex (GO:0030529);;	--	La protein homolog OS=Aedes albopictus (Asian tiger mosquito) PE=1 SV=1	PREDICTED: la protein homolog [Apis mellifera]
ACSNU00104	9.84773	9.70189	10.1338	--	--	Molecular Function: sequence-specific DNA binding transcription factor activity (GO:0003700);; Molecular Function: steroid hormone receptor activity (GO:0003707);; Cellular Component: nucleus (GO:0005634);; Biological Process: regulation of transcription, DNA-templated (GO:0006355);; Molecular Function: zinc ion binding (GO:0008270);; Biological Process: steroid hormone mediated signaling pathway…	--	Retinoic acid receptor RXR {ECO:0000250|UniProtKB:Q8T5C6} OS=Lymnaea stagnalis (Great pond snail) PE=1 SV=1	ultraspiracle [Apis mellifera]
ACSNU00105	2411.7	2452.47	2020.54	--	--	Cellular Component: cytoplasm (GO:0005737);;	--	Translationally-controlled tumor protein homolog GN=Tctp OS=Bombyx mori (Silk moth) PE=2 SV=1	PREDICTED: translationally-controlled tumor protein homolog isoform 1 [Apis mellifera]
ACSNU00106	1.76942	3.06394	2.3455	--	--	--	--	--	PREDICTED: uncharacterized protein C7orf26 homolog [Apis mellifera]
ACSNU00107	28.1678	26.2388	26.5713	--	--	Molecular Function: nucleotide binding (GO:0000166);; Molecular Function: nucleic acid binding (GO:0003676);;	--	--	PREDICTED: ribosomal RNA-processing protein 7 homolog A-like [Apis mellifera]
ACSNU00108	12.2711	14.5237	14.0184	--	--	--	--	--	PREDICTED: uncharacterized protein LOC100869971 [Apis florea]
ACSNU00109	18.6593	19.6382	17.1228	--	--	Molecular Function: thiol oxidase activity (GO:0016972);; Biological Process: oxidation-reduction process (GO:0055114);;	--	--	PREDICTED: FAD-linked sulfhydryl oxidase ALR isoformX1 [Apis mellifera]
ACSNU00110	10.2749	10.2406	10.7295	--	--	Molecular Function: nucleic acid binding (GO:0003676);; Molecular Function: metal ion binding (GO:0046872);;	--	--	PREDICTED: uncharacterized protein LOC100577561 [Apis mellifera]
ACSNU00111	35.3375	39.159	23.5281	[P]	Inorganic ion transport and metabolism	Molecular Function: calcium-transporting ATPase activity (GO:0005388);; Molecular Function: ATP binding (GO:0005524);; Biological Process: calcium ion transport (GO:0006816);; Cellular Component: integral component of membrane (GO:0016021);; Molecular Function: metal ion binding (GO:0046872);;	--	Calcium-transporting ATPase sarcoplasmic/endoplasmic reticulum type OS=Anopheles gambiae (African malaria mosquito) PE=3 SV=5	PREDICTED: calcium-transporting ATPase type 2C member 1-like isoform X1 [Apis mellifera]
ACSNU00112	129.341	283.39	173.241	--	--	--	--	--	PREDICTED: uncharacterized protein LOC102681054 isoform X2 [Apis dorsata]
ACSNU00114	22.7849	144.667	31.872	--	--	--	--	--	PREDICTED: uncharacterized protein LOC100870450 [Apis florea]
ACSNU00115	15.6551	14.7505	12.8914	--	--	--	--	--	PREDICTED: microcephalin-like, partial [Apis florea]
ACSNU00116	67.0158	68.0708	60.7196	--	--	Cellular Component: integral component of membrane (GO:0016021);;	--	--	PREDICTED: transmembrane protein 63B-like isoform X3 [Apis mellifera]
ACSNU00117	19.1597	27.8552	31.6326	[R]	General function prediction only	Cellular Component: nucleus (GO:0005634);; Molecular Function: zinc ion binding (GO:0008270);; Molecular Function: histone-lysine N-methyltransferase activity (GO:0018024);; Biological Process: histone lysine methylation (GO:0034968);;	--	Probable histone-lysine N-methyltransferase Mes-4 GN=Mes-4 OS=Drosophila melanogaster (Fruit fly) PE=1 SV=2	PREDICTED: LOW QUALITY PROTEIN: histone-lysine N-methyltransferase NSD2-like [Apis dorsata]
ACSNU00118	20.0989	18.3869	18.8983	--	--	Biological Process: dephosphorylation (GO:0016311);; Molecular Function: phosphatase activity (GO:0016791);;	--	Myotubularin-related protein 3 GN=mtm-3 OS=Caenorhabditis elegans PE=1 SV=2	PREDICTED: myotubularin-related protein 9-like isoform X1 [Apis dorsata]
ACSNU00119	22.5766	22.5444	25.8892	[BK]	--	--	--	Nucleosome-remodeling factor subunit NURF301 GN=E(bx) OS=Drosophila melanogaster (Fruit fly) PE=1 SV=2	PREDICTED: protein kinase C-binding protein 1-like isoform X1 [Apis dorsata]
ACSNU00120	1624.8	1467.77	1285.59	[J]	Translation, ribosomal structure and biogenesis	Molecular Function: structural constituent of ribosome (GO:0003735);; Cellular Component: ribosome (GO:0005840);; Biological Process: translation (GO:0006412);;	--	40S ribosomal protein S8 GN=RpS8 OS=Apis mellifera (Honeybee) PE=2 SV=2	PREDICTED: 40S ribosomal protein S8-like [Apis florea]
ACSNU00121	17.9188	18.6088	19.5659	[R]	General function prediction only	Molecular Function: peptide alpha-N-acetyltransferase activity (GO:0004596);;	--	N-alpha-acetyltransferase 30 GN=CG11412 OS=Drosophila melanogaster (Fruit fly) PE=2 SV=1	PREDICTED: N-alpha-acetyltransferase 30-like [Apis mellifera]
ACSNU00122	25.742	22.5386	23.9185	--	--	Molecular Function: neuropeptide Y receptor activity (GO:0004983);; Biological Process: G-protein coupled receptor signaling pathway (GO:0007186);; Cellular Component: integral component of membrane (GO:0016021);;	--	Neuropeptide Y receptor GN=RYa-R OS=Drosophila melanogaster (Fruit fly) PE=2 SV=2	PREDICTED: prolactin-releasing peptide receptor-like [Apis florea]
ACSNU00123	14.5302	14.0638	16.8623	--	--	--	--	--	PREDICTED: autophagy-related protein 101-like isoform 1 [Bombus impatiens]
ACSNU00124	17.0033	19.911	22.5071	[R]	General function prediction only	Molecular Function: catalytic activity (GO:0003824);; Biological Process: cellular metabolic process (GO:0044237);; Molecular Function: coenzyme binding (GO:0050662);;	--	--	PREDICTED: epimerase family protein SDR39U1-like [Apis mellifera]
ACSNU00125	15.5224	20.0342	12.471	[G]	Carbohydrate transport and metabolism	Molecular Function: beta-N-acetylhexosaminidase activity (GO:0004563);; Biological Process: carbohydrate metabolic process (GO:0005975);;	--	Chitooligosaccharidolytic beta-N-acetylglucosaminidase (Precursor) OS=Bombyx mori (Silk moth) PE=1 SV=1	PREDICTED: chitooligosaccharidolytic beta-N-acetylglucosaminidase-like [Apis mellifera]
ACSNU00127	0.164429	0.187252	0.115719	[IQR]	--	Molecular Function: oxidoreductase activity (GO:0016491);; Biological Process: oxidation-reduction process (GO:0055114);;	--	3-ketodihydrosphingosine reductase (Precursor) GN=ksrA-2 OS=Dictyostelium discoideum (Slime mold) PE=3 SV=1	PREDICTED: short-chain dehydrogenase/reductase family 16C member 6-like [Apis mellifera]
ACSNU00128	10.6398	12.3795	10.6858	--	--	Molecular Function: metal ion binding (GO:0046872);;	--	Zinc finger CCCH domain-containing protein 14 GN=sut-2 OS=Caenorhabditis elegans PE=3 SV=2	PREDICTED: uncharacterized protein LOC100867511 [Apis florea]
ACSNU00129	0.770791	0.764015	1.14717	--	--	Molecular Function: DNA binding (GO:0003677);; Molecular Function: chromatin binding (GO:0003682);; Cellular Component: nucleus (GO:0005634);;	--	Egg-laying defective protein 27 GN=egl-27 OS=Caenorhabditis elegans PE=1 SV=2	PREDICTED: metastasis-associated protein MTA3-like isoform X1 [Apis mellifera]
ACSNU00130	7.48884	4.79057	6.20217	--	--	Cellular Component: proteinaceous extracellular matrix (GO:0005578);; Cellular Component: plasma membrane (GO:0005886);; Cellular Component: anchored component of membrane (GO:0031225);; Molecular Function: heparan sulfate proteoglycan binding (GO:0043395);;	--	Division abnormally delayed protein (Precursor) GN=dally OS=Drosophila melanogaster (Fruit fly) PE=1 SV=1	PREDICTED: glypican-4-like [Apis florea]
ACSNU00131	13.1151	12.8894	10.8434	[R]	General function prediction only	--	--	Tonsoku-like protein GN=CG7457 OS=Drosophila melanogaster (Fruit fly) PE=1 SV=1	PREDICTED: tonsoku-like protein-like, partial [Apis florea]
ACSNU00132	381.355	393.059	203.764	--	--	--	--	--	PREDICTED: guanine nucleotide exchange factor for Rab-3A-like isoform X5 [Apis mellifera]
ACSNU00134	24.2248	24.4901	18.989	[H]	Coenzyme transport and metabolism	Biological Process: biosynthetic process (GO:0009058);; Molecular Function: transferase activity (GO:0016740);; Molecular Function: pyridoxal phosphate binding (GO:0030170);;	--	Serine palmitoyltransferase 2 GN=sptl-2 OS=Caenorhabditis elegans PE=3 SV=1	PREDICTED: serine palmitoyltransferase 2-like [Apis mellifera]
ACSNU00136	0.014881	1.68987	4.13466	--	--	Molecular Function: cytochrome-c oxidase activity (GO:0004129);; Cellular Component: mitochondrion (GO:0005739);;	--	--	PREDICTED: uncharacterized protein LOC100867034 [Apis florea]
ACSNU00137	30.8484	27.892	25.1888	[R]	General function prediction only	Molecular Function: nucleotide binding (GO:0000166);; Molecular Function: RNA binding (GO:0003723);; Cellular Component: nucleus (GO:0005634);; Biological Process: mRNA processing (GO:0006397);;	--	Poly(U)-binding-splicing factor half pint GN=pUf68 OS=Drosophila melanogaster (Fruit fly) PE=1 SV=2	PREDICTED: RNA-binding protein 39-like isoform X1 [Apis mellifera]
ACSNU00138	43.0145	46.6885	47.6543	[A]	RNA processing and modification	--	--	--	PREDICTED: 2&apos;,5&apos;-phosphodiesterase 12-like [Apis florea]
ACSNU00139	5.37704	11.4767	0.296935	[R]	General function prediction only	Molecular Function: nucleic acid binding (GO:0003676);; Cellular Component: nucleus (GO:0005634);; Molecular Function: metal ion binding (GO:0046872);;	--	Protein glass GN=gl OS=Drosophila virilis (Fruit fly) PE=3 SV=1	PREDICTED: uncharacterized protein LOC100579026 isoform X2 [Apis mellifera]
ACSNU00140	79.0885	90.9894	60.9233	--	--	--	--	--	PREDICTED: leukocyte receptor cluster member 8 homolog isoform X1 [Apis dorsata]
ACSNU00141	81.276	80.923	64.2623	--	--	Biological Process: regulation of protein phosphorylation (GO:0001932);; Cellular Component: cAMP-dependent protein kinase complex (GO:0005952);; Biological Process: signal transduction (GO:0007165);; Molecular Function: cAMP-dependent protein kinase regulator activity (GO:0008603);; Molecular Function: kinase activity (GO:0016301);;	--	cAMP-dependent protein kinase type I regulatory subunit GN=Pka-R1 OS=Drosophila melanogaster (Fruit fly) PE=2 SV=2	PREDICTED: cAMP-dependent protein kinase type I regulatory subunit-like [Bombus terrestris]
ACSNU00143	56.8848	56.197	61.4488	[I]	Lipid transport and metabolism	Molecular Function: acyl-CoA dehydrogenase activity (GO:0003995);; Molecular Function: flavin adenine dinucleotide binding (GO:0050660);; Biological Process: oxidation-reduction process (GO:0055114);;	--	Isobutyryl-CoA dehydrogenase, mitochondrial (Precursor) GN=acad8 OS=Dictyostelium discoideum (Slime mold) PE=3 SV=1	PREDICTED: very long-chain specific acyl-CoA dehydrogenase, mitochondrial-like [Apis mellifera]
ACSNU00144	55.6594	67.5024	37.3786	--	--	Molecular Function: transferase activity, transferring glycosyl groups (GO:0016757);;	--	Glycogenin-1 {ECO:0000312|WormBase:F56B6.4a} OS=Caenorhabditis elegans PE=1 SV=1	PREDICTED: hypothetical protein LOC100747793 [Bombus impatiens]
ACSNU00145	12.3224	13.9963	9.72469	--	--	Molecular Function: Rho guanyl-nucleotide exchange factor activity (GO:0005089);; Molecular Function: phospholipid binding (GO:0005543);; Biological Process: regulation of Rho protein signal transduction (GO:0035023);;	--	Protein vav-1 GN=vav-1 OS=Caenorhabditis elegans PE=1 SV=1	PREDICTED: guanine nucleotide exchange factor DBS-like isoform X1 [Apis mellifera]
ACSNU00146	26.7058	28.4837	27.9206	[O]	Posttranslational modification, protein turnover, chaperones	Biological Process: ubiquitin-dependent protein catabolic process (GO:0006511);; Cellular Component: cullin-RING ubiquitin ligase complex (GO:0031461);; Molecular Function: ubiquitin protein ligase binding (GO:0031625);;	--	Cullin-4 GN=culD OS=Dictyostelium discoideum (Slime mold) PE=3 SV=1	PREDICTED: cullin-4B-like [Bombus terrestris]
ACSNU00147	25.8276	29.054	32.7203	--	--	Molecular Function: metalloendopeptidase activity (GO:0004222);; Biological Process: proteolysis (GO:0006508);; Molecular Function: metal ion binding (GO:0046872);;	--	Thimet-like oligopeptidase GN=DDB_G0292362 OS=Dictyostelium discoideum (Slime mold) PE=3 SV=1	PREDICTED: mitochondrial intermediate peptidase-like [Apis mellifera]
ACSNU00148	37.6957	36.4594	38.6862	[BQ]	--	Molecular Function: zinc ion binding (GO:0008270);; Molecular Function: hydrolase activity (GO:0016787);;	--	Histone deacetylase 6 GN=hda-6 OS=Caenorhabditis elegans PE=3 SV=2	PREDICTED: LOW QUALITY PROTEIN: histone deacetylase 6-like [Apis florea]
ACSNU00149	22.5706	23.9561	24.7762	--	--	Molecular Function: transferase activity, transferring glycosyl groups (GO:0016757);;	--	GPI mannosyltransferase 4 GN=CG45068 OS=Drosophila melanogaster (Fruit fly) PE=2 SV=1	PREDICTED: GPI mannosyltransferase 4-like [Apis mellifera]
ACSNU00150	97.6261	77.8391	95.1256	--	--	--	--	--	PREDICTED: transmembrane protein 214-A-like [Apis mellifera]
ACSNU00151	32.5882	28.0419	33.6605	--	--	Molecular Function: dolichyl-diphosphooligosaccharide-protein glycotransferase activity (GO:0004579);; Cellular Component: endoplasmic reticulum (GO:0005783);; Biological Process: protein glycosylation (GO:0006486);; Cellular Component: integral component of membrane (GO:0016021);;	--	Dolichyl-diphosphooligosaccharide--protein glycosyltransferase subunit 1 (Precursor) GN=ost1 OS=Dictyostelium discoideum (Slime mold) PE=2 SV=1	dolichyl-diphosphooligosaccharide--protein glycosyltransferase subunit 1 [Apis mellifera]
ACSNU00152	157.56	157.328	140.109	--	--	--	--	Dosage compensation regulator GN=mle OS=Drosophila melanogaster (Fruit fly) PE=2 SV=2	PREDICTED: putative ATP-dependent RNA helicase DHX30-like [Bombus terrestris]
ACSNU00153	1.9103	0.237035	0.53989	--	--	--	--	--	PREDICTED: uncharacterized protein LOC102672372 [Apis dorsata]
ACSNU00154	0	0	0	--	--	--	--	Odorant receptor 85c GN=Or85c OS=Drosophila melanogaster (Fruit fly) PE=3 SV=2	PREDICTED: putative odorant receptor 92a-like [Apis florea]
ACSNU00155	7.47411	6.85014	7.01258	--	--	Molecular Function: microtubule motor activity (GO:0003777);; Cellular Component: kinesin complex (GO:0005871);; Biological Process: microtubule-based movement (GO:0007018);;	--	Kinesin-like protein costa GN=cos OS=Drosophila pseudoobscura pseudoobscura (Fruit fly) PE=3 SV=2	PREDICTED: kinesin B [Apis mellifera]
ACSNU00156	8.72473	9.27412	12.1345	--	--	--	--	--	PREDICTED: lipopolysaccharide-induced tumor necrosis factor-alpha factor homolog isoform X1 [Apis mellifera]
ACSNU00157	5.96358	6.33032	5.39498	--	--	Molecular Function: acetylcholine-activated cation-selective channel activity (GO:0004889);; Cellular Component: plasma membrane (GO:0005886);; Biological Process: ion transport (GO:0006811);; Cellular Component: integral component of membrane (GO:0016021);; Cellular Component: cell junction (GO:0030054);; Cellular Component: postsynaptic membrane (GO:0045211);;	--	Acetylcholine receptor subunit alpha-like 2 (Precursor) GN=CG6844 OS=Drosophila melanogaster (Fruit fly) PE=2 SV=1	PREDICTED: acetylcholine receptor subunit alpha-like 2-like isoform 1 [Apis florea]
ACSNU00158	1.26274	1.19849	0.443398	--	--	Molecular Function: acetylcholine-activated cation-selective channel activity (GO:0004889);; Cellular Component: plasma membrane (GO:0005886);; Biological Process: ion transport (GO:0006811);; Cellular Component: integral component of membrane (GO:0016021);; Cellular Component: cell junction (GO:0030054);; Cellular Component: postsynaptic membrane (GO:0045211);;	--	Acetylcholine receptor subunit alpha-like 1 (Precursor) GN=CG5610 OS=Drosophila melanogaster (Fruit fly) PE=2 SV=2	PREDICTED: acetylcholine receptor subunit alpha-like 1-like, partial [Apis florea]
ACSNU00159	12.7159	3.9133	0.363931	--	--	--	--	--	PREDICTED: uncharacterized protein LOC100578091 [Apis mellifera]
ACSNU00160	13.3375	4.04526	0.880666	--	--	--	--	--	PREDICTED: uncharacterized protein LOC100578130 isoform X1 [Apis mellifera]
ACSNU00161	11.7899	6.75328	0.447971	--	--	--	--	--	PREDICTED: uncharacterized protein LOC100864458 [Apis florea]
ACSNU00162	7.3572	5.91357	1.07976	--	--	--	--	--	PREDICTED: uncharacterized protein LOC102676454 [Apis dorsata]
ACSNU00164	2.29352	1.38134	0.00926514	--	--	--	--	--	PREDICTED: uncharacterized protein LOC102679683 [Apis dorsata]
ACSNU00165	0.0123935	0.013248	0.00737001	--	--	--	--	--	PREDICTED: uncharacterized protein LOC102676713 isoform X2 [Apis dorsata]
ACSNU00166	0.970893	1.27021	2.37148	--	--	--	--	--	PREDICTED: uncharacterized protein LOC100578227 isoform X1 [Apis mellifera]
ACSNU00167	46.438	41.7605	24.7187	--	--	Cellular Component: mitochondrial inner membrane (GO:0005743);; Biological Process: mitochondrial transport (GO:0006839);; Molecular Function: folic acid transporter activity (GO:0008517);; Biological Process: folic acid transport (GO:0015884);; Cellular Component: integral component of membrane (GO:0016021);; Molecular Function: transmembrane transporter activity (GO:0022857);; Biological Proces…	--	Mitochondrial substrate carrier family protein M GN=mcfM OS=Dictyostelium discoideum (Slime mold) PE=3 SV=1	PREDICTED: mitochondrial folate transporter/carrier-like [Apis mellifera]
ACSNU00168	29.5854	31.2917	28.0231	--	--	Molecular Function: catalytic activity (GO:0003824);; Biological Process: metabolic process (GO:0008152);;	--	--	PREDICTED: uncharacterized protein LOC551880 [Apis mellifera]
ACSNU00169	0.07726	0.20368	0.216677	[C]	Energy production and conversion	Molecular Function: oxoglutarate dehydrogenase (succinyl-transferring) activity (GO:0004591);; Biological Process: tricarboxylic acid cycle (GO:0006099);; Molecular Function: thiamine pyrophosphate binding (GO:0030976);;	--	2-oxoglutarate dehydrogenase, mitochondrial (Precursor) GN=ogdh-1 OS=Caenorhabditis elegans PE=1 SV=2	PREDICTED: 2-oxoglutarate dehydrogenase, mitochondrial-like [Apis florea]
ACSNU00170	5.25867	5.01676	6.60677	--	--	--	--	--	PREDICTED: uncharacterized protein C11orf70 homolog [Bombus terrestris]
ACSNU00171	25.2769	28.1537	33.292	--	--	Molecular Function: transferase activity, transferring glycosyl groups (GO:0016757);;	--	Putative glycosyltransferase C14A4.3 GN=C14A4.3 OS=Caenorhabditis elegans PE=1 SV=2	PREDICTED: alpha-1,2-mannosyltransferase ALG9-like isoform X2 [Apis dorsata]
ACSNU00172	16.3471	19.5055	18.601	[H]	Coenzyme transport and metabolism	Molecular Function: pantothenate kinase activity (GO:0004594);; Molecular Function: ATP binding (GO:0005524);; Biological Process: coenzyme A biosynthetic process (GO:0015937);; Biological Process: phosphorylation (GO:0016310);;	--	--	PREDICTED: pantothenate kinase 4-like isoform X2 [Apis dorsata]
ACSNU00173	0	0	0	--	--	--	--	--	PREDICTED: uncharacterized protein LOC100577151 [Apis mellifera]
ACSNU00174	0	0	2.72696	--	--	--	--	--	PREDICTED: dorsal-ventral patterning protein Sog-like [Apis dorsata]
ACSNU00175	7.52854	9.53904	4.80612	--	--	Cellular Component: integral component of membrane (GO:0016021);;	--	--	PREDICTED: transmembrane protein 199-like [Apis mellifera]
ACSNU00176	34.8019	43.178	29.6786	[K]	Transcription	Cellular Component: nucleus (GO:0005634);; Molecular Function: sequence-specific DNA binding (GO:0043565);; Molecular Function: protein heterodimerization activity (GO:0046982);;	--	--	PREDICTED: chromatin accessibility complex protein 1-like [Apis florea]
ACSNU00177	95.2271	97.0141	49.3777	[J]	Translation, ribosomal structure and biogenesis	--	--	Probable elongation factor 1-delta GN=eEF1delta OS=Drosophila melanogaster (Fruit fly) PE=1 SV=1	PREDICTED: probable elongation factor 1-delta isoform X1 [Apis mellifera]
ACSNU00179	59.732	4.66178	22.3345	--	--	Molecular Function: calcium ion binding (GO:0005509);;	--	--	PREDICTED: uncharacterized protein LOC411330 [Apis mellifera]
ACSNU00180	680.746	567.997	318.428	--	--	--	--	--	PREDICTED: uncharacterized protein LOC726629 isoform X1 [Apis mellifera]
ACSNU00181	1.38116	6.11984	28.8198	--	--	--	--	--	PREDICTED: fibroin heavy chain isoform X4 [Apis mellifera]
ACSNU00182	0.00498215	0.0267245	0	--	--	--	--	--	PREDICTED: hydrocephalus-inducing protein-like [Apis florea]
ACSNU00183	0	0	0	--	--	--	--	--	PREDICTED: hydrocephalus-inducing protein-like [Apis mellifera]
ACSNU00184	32.206	27.5473	30.3975	[G]	Carbohydrate transport and metabolism	Molecular Function: beta-N-acetylhexosaminidase activity (GO:0004563);; Biological Process: carbohydrate metabolic process (GO:0005975);;	--	Beta-hexosaminidase A (Precursor) OS=Caenorhabditis briggsae PE=3 SV=2	PREDICTED: beta-hexosaminidase subunit beta-like [Apis mellifera]
ACSNU00185	3.30138	3.85102	0.988403	--	--	--	--	--	PREDICTED: bruchpilot isoform X2 [Apis mellifera]
ACSNU00186	8.56988	11.0518	2.41422	--	--	--	--	--	uncharacterized protein LOC100859932 [Apis mellifera]
ACSNU00187	0.984848	1.51442	0.269723	[T]	Signal transduction mechanisms	Biological Process: cellular process (GO:0009987);;	--	--	PREDICTED: LOW QUALITY PROTEIN: adenylate cyclase type 10-like, partial [Apis florea]
ACSNU00188	42.1137	38.1901	37.2547	[OU]	--	Molecular Function: serine-type endopeptidase activity (GO:0004252);; Biological Process: proteolysis (GO:0006508);;	--	ATP-dependent Clp protease proteolytic subunit 1, mitochondrial {ECO:0000250|UniProtKB:Q27539} (Precursor) OS=Caenorhabditis briggsae PE=3 SV=2	PREDICTED: putative ATP-dependent Clp protease proteolytic subunit, mitochondrial-like isoform X6 [Apis mellifera]
ACSNU00189	13.1441	19.1951	12.3625	--	--	--	--	--	PREDICTED: uncharacterized protein LOC102671740 [Apis dorsata]
ACSNU00190	24.2398	20.104	24.8135	--	--	--	--	--	PREDICTED: LIX1-like protein-like [Apis florea]
ACSNU00191	59.8323	75.0119	59.513	--	--	Biological Process: regulation of cyclin-dependent protein serine/threonine kinase activity (GO:0000079);; Cellular Component: nucleus (GO:0005634);; Molecular Function: protein kinase binding (GO:0019901);; Biological Process: cell division (GO:0051301);;	--	G1/S-specific cyclin-E GN=CycE OS=Drosophila melanogaster (Fruit fly) PE=1 SV=2	PREDICTED: G1/S-specific cyclin-E [Apis mellifera]
ACSNU00194	19.7265	15.7568	14.0111	--	--	--	--	--	PREDICTED: uncharacterized protein LOC102673186 isoform X1 [Apis dorsata]
ACSNU00195	1.1672	4.5641	0.160902	--	--	Molecular Function: structural constituent of cuticle (GO:0042302);;	--	Endocuticle structural glycoprotein SgAbd-8 OS=Schistocerca gregaria (Desert locust) PE=1 SV=1	PREDICTED: pupal cuticle protein 36-like [Apis dorsata]
ACSNU00196	42.0221	34.1738	44.4063	--	--	--	--	--	PREDICTED: polyamine-modulated factor 1-like [Apis dorsata]
ACSNU00197	42.9891	34.8877	22.8527	--	--	Molecular Function: RNA binding (GO:0003723);; Cellular Component: ribonucleoprotein complex (GO:0030529);;	--	--	PREDICTED: heterogeneous nuclear ribonucleoprotein K isoform X6 [Apis mellifera]
ACSNU00198	43.8341	38.2616	23.879	[CI]	--	Molecular Function: heme binding (GO:0020037);; Molecular Function: metal ion binding (GO:0046872);;	--	Cytochrome b5 GN=Cyt-b5 OS=Drosophila melanogaster (Fruit fly) PE=2 SV=1	PREDICTED: cytochrome b5-like isoform 1 [Apis mellifera]
ACSNU00199	15.3321	2.7442	0.489045	--	--	Biological Process: instar larval development (GO:0002168);; Cellular Component: mitochondrion (GO:0005739);; Cellular Component: lipid particle (GO:0005811);; Molecular Function: electron carrier activity (GO:0009055);; Cellular Component: membrane (GO:0016020);; Molecular Function: heme binding (GO:0020037);; Biological Process: regulation of hemocyte proliferation (GO:0035206);; Biological Pro…	--	Cytochrome b5 GN=Cyt-b5 OS=Drosophila melanogaster (Fruit fly) PE=2 SV=1	PREDICTED: cytochrome b5-like isoform X1 [Apis dorsata]
ACSNU00200	157.54	159.674	142.409	--	--	Molecular Function: serotonin receptor activity (GO:0004993);; Cellular Component: integral component of plasma membrane (GO:0005887);; Biological Process: serotonin receptor signaling pathway (GO:0007210);;	--	Probable G-protein coupled receptor No9 OS=Amphibalanus amphitrite (Striped barnacle) PE=3 SV=1	PREDICTED: 5-hydroxytryptamine receptor 2B-like isoform X1 [Apis dorsata]
ACSNU00201	0.345887	0.77599	0.106232	--	--	Molecular Function: serotonin receptor activity (GO:0004993);; Cellular Component: integral component of plasma membrane (GO:0005887);; Biological Process: serotonin receptor signaling pathway (GO:0007210);;	--	--	PREDICTED: 5-hydroxytryptamine receptor 2B-like isoform X2 [Apis dorsata]
ACSNU00202	12.6512	11.1894	6.94996	--	--	--	--	Probable beta-arrestin GN=arr-1 OS=Caenorhabditis elegans PE=3 SV=2	PREDICTED: beta-arrestin-1-like isoform X5 [Apis dorsata]
ACSNU00203	30.2755	29.7279	33.2895	--	--	--	--	--	PREDICTED: protein FAM8A1-like isoform X1 [Apis dorsata]
ACSNU00204	98.6657	93.5566	62.9767	[R]	General function prediction only	Molecular Function: GTP binding (GO:0005525);; Biological Process: small GTPase mediated signal transduction (GO:0007264);; Biological Process: protein transport (GO:0015031);;	--	Ras-related protein Rab6 {ECO:0000312|EMBL:AAF53168.1} OS=Drosophila melanogaster (Fruit fly) PE=1 SV=1	PREDICTED: ras-related protein Rab-6A-like isoform 2 [Bombus terrestris]
ACSNU00205	1.52157	0.981577	0.57821	[I]	Lipid transport and metabolism	Molecular Function: carboxylic ester hydrolase activity (GO:0004091);; Biological Process: cell adhesion (GO:0007155);; Cellular Component: membrane (GO:0016020);; Molecular Function: retinyl-palmitate esterase activity (GO:0050253);; Molecular Function: methyl indole-3-acetate esterase activity (GO:0080030);; Molecular Function: methyl salicylate esterase activity (GO:0080031);; Molecular Functi…	--	Neuroligin-1 (Precursor) GN=nlg-1 OS=Caenorhabditis elegans PE=1 SV=1	neuroligin 3 precursor [Apis mellifera]
ACSNU00206	1.16854	0.613659	0.983867	[I]	Lipid transport and metabolism	Biological Process: cell adhesion (GO:0007155);; Cellular Component: membrane (GO:0016020);;	--	Gut esterase 1 (Precursor) GN=ges-1 OS=Caenorhabditis briggsae PE=2 SV=1	Neuroligin-2 [Camponotus floridanus]
ACSNU00207	3.13044	3.33986	1.24922	[I]	Lipid transport and metabolism	--	--	Neuroligin-1 (Precursor) GN=nlg-1 OS=Caenorhabditis elegans PE=1 SV=1	PREDICTED: uncharacterized protein LOC724358 isoform X3 [Apis mellifera]
ACSNU00208	0.180129	1.31219	0.0663618	--	--	--	--	--	PREDICTED: uncharacterized protein LOC102676672 isoform X3 [Apis dorsata]
ACSNU00209	0	0	0	--	--	--	--	--	--
ACSNU00210	1.91106	1.85829	0.950602	--	--	--	--	--	PREDICTED: neuroligin 4 isoform X1 [Apis mellifera]
ACSNU00212	53.33	51.5895	71.3354	--	--	Molecular Function: lipopolysaccharide binding (GO:0001530);; Cellular Component: extracellular space (GO:0005615);; Biological Process: synaptic target recognition (GO:0008039);; Biological Process: sterol transport (GO:0015918);; Molecular Function: lipid antigen binding (GO:0030882);; Molecular Function: peptidoglycan binding (GO:0042834);; Biological Process: ecdysteroid biosynthetic process …	--	Protein NPC2 homolog (Precursor) GN=Npc2a OS=Drosophila melanogaster (Fruit fly) PE=1 SV=1	PREDICTED: protein NPC2 homolog isoform X1 [Apis dorsata]
ACSNU00213	22.4104	28.524	26.193	[T]	Signal transduction mechanisms	Biological Process: protein dephosphorylation (GO:0006470);; Molecular Function: protein tyrosine/serine/threonine phosphatase activity (GO:0008138);;	--	Probable rhodanese domain-containing dual specificity protein phosphatase GN=DDB_G0273729 OS=Dictyostelium discoideum (Slime mold) PE=3 SV=1	PREDICTED: serine/threonine/tyrosine-interacting protein-like [Apis mellifera]
ACSNU00214	81.1128	39.1923	0.280955	--	--	Molecular Function: metalloendopeptidase activity (GO:0004222);; Biological Process: proteolysis (GO:0006508);;	--	Neprilysin-1 GN=nep-1 OS=Caenorhabditis elegans PE=1 SV=3	PREDICTED: neprilysin-2 isoform X1 [Apis mellifera]
ACSNU00215	0.955858	2.05322	9.34023	--	--	Molecular Function: metalloendopeptidase activity (GO:0004222);; Biological Process: proteolysis (GO:0006508);;	--	Neprilysin-2 {ECO:0000312|WormBase:T05A8.4} OS=Caenorhabditis elegans PE=1 SV=2	PREDICTED: uncharacterized threonine-rich GPI-anchored glycoprotein PJ4664.02-like isoform X1 [Apis mellifera]
ACSNU00216	831.716	1214.97	5.98812	--	--	--	--	--	PREDICTED: hypothetical protein LOC100650288 [Bombus terrestris]
ACSNU00217	5.03184	10.9417	0.0383838	--	--	--	--	--	PREDICTED: zinc finger protein 512B-like [Apis florea]
ACSNU00218	147.797	14.4248	1.22261	--	--	--	--	Neurogenic locus protein delta (Precursor) GN=Dl OS=Drosophila melanogaster (Fruit fly) PE=1 SV=2	PREDICTED: protein jagged-1-like [Apis dorsata]
ACSNU00219	2.47242	2.31676	5.6851	--	--	--	--	--	PREDICTED: uncharacterized protein LOC102678614 [Apis dorsata]
ACSNU00220	24.9231	36.9914	3.63839	--	--	--	--	--	PREDICTED: organic solute transporter subunit alpha-like [Apis dorsata]
ACSNU00221	40.7548	21.1886	0.603141	--	--	--	--	--	PREDICTED: uncharacterized protein LOC102679004 [Apis dorsata]
ACSNU00222	1.75756	1.66129	0.0343356	--	--	--	--	--	PREDICTED: uncharacterized protein LOC100578699 [Apis mellifera]
ACSNU00223	0.398561	0.225437	0.0579446	[Z]	Cytoskeleton	Molecular Function: binding (GO:0005488);;	--	Kinesin-II 85 kDa subunit GN=KRP85 OS=Strongylocentrotus purpuratus (Purple sea urchin) PE=1 SV=1	PREDICTED: kinesin-like protein KIF6-like [Apis dorsata]
ACSNU00225	24.4731	6.40415	2.82352	--	--	Molecular Function: actin binding (GO:0003779);; Molecular Function: Rho GTPase binding (GO:0017048);; Biological Process: actin cytoskeleton organization (GO:0030036);;	--	Formin-B GN=forB OS=Dictyostelium discoideum (Slime mold) PE=1 SV=1	PREDICTED: disheveled-associated activator of morphogenesis 1-like isoform X1 [Apis dorsata]
ACSNU00226	0.69086	0.651637	0.228565	[K]	Transcription	Molecular Function: sequence-specific DNA binding transcription factor activity (GO:0003700);; Biological Process: regulation of transcription, DNA-templated (GO:0006355);; Molecular Function: sequence-specific DNA binding (GO:0043565);;	--	Homeobox protein ceh-10 GN=ceh-10 OS=Caenorhabditis elegans PE=2 SV=1	PREDICTED: visual system homeobox 2 isoform X2 [Apis mellifera]
ACSNU00227	111.598	121.288	120.216	--	--	--	--	--	PREDICTED: uncharacterized protein LOC102671183 [Apis dorsata]
ACSNU00228	1.30196	1.67445	0.63495	--	--	--	--	--	PREDICTED: trichohyalin-like isoform X1 [Apis mellifera]
ACSNU00229	1.89401	2.64058	1.15315	--	--	--	--	--	PREDICTED: uncharacterized protein LOC100871720 [Apis florea]
ACSNU00230	0.394321	0.753997	0.074251	--	--	--	--	--	PREDICTED: uncharacterized protein LOC102681884 [Apis dorsata]
ACSNU00231	0.843665	0.887889	0.175583	--	--	Molecular Function: transcription regulatory region sequence-specific DNA binding (GO:0000976);; Molecular Function: sequence-specific DNA binding transcription factor activity (GO:0003700);; Cellular Component: nucleus (GO:0005634);; Biological Process: regulation of transcription, DNA-templated (GO:0006355);;	--	Homeobox protein H2.0 GN=H2.0 OS=Drosophila melanogaster (Fruit fly) PE=2 SV=2	PREDICTED: H2.0-like homeobox protein-like [Apis mellifera]
ACSNU00233	0.069701	0.18367	0.0611365	--	--	--	--	--	PREDICTED: uncharacterized protein LOC102675344 [Apis dorsata]
ACSNU00234	6.9879	6.69997	17.6392	--	--	--	--	--	PREDICTED: hypothetical protein LOC100651722 [Bombus terrestris]
ACSNU00235	0.530687	0.137589	0	--	--	Molecular Function: structural constituent of cuticle (GO:0042302);;	--	Cuticle protein 8 OS=Locusta migratoria (Migratory locust) PE=1 SV=1	PREDICTED: adult-specific cuticule protein ACP-22 [Apis mellifera]
ACSNU00236	737.624	45.8418	0.20484	--	--	--	--	Cuticle protein 8 OS=Locusta migratoria (Migratory locust) PE=1 SV=1	PREDICTED: adult-specific cuticular protein ACP-22 [Apis mellifera]
ACSNU00237	1.19391	1.52284	0.0595316	--	--	Molecular Function: structural constituent of cuticle (GO:0042302);;	--	Cuticle protein 19 OS=Locusta migratoria (Migratory locust) PE=1 SV=1	cuticular protein 11 precursor [Apis mellifera]
ACSNU00238	22.2339	21.9286	1.38348	[IQR]	--	Molecular Function: oxidoreductase activity (GO:0016491);; Biological Process: oxidation-reduction process (GO:0055114);;	--	3 beta-hydroxysteroid dehydrogenase dhs-16 GN=dhs-16 OS=Caenorhabditis elegans PE=2 SV=1	PREDICTED: short-chain dehydrogenase/reductase family 9C member 7-like [Apis dorsata]
ACSNU00239	59.2622	47.5734	25.0636	[QR]	--	Molecular Function: methyltransferase activity (GO:0008168);; Biological Process: methylation (GO:0032259);;	--	Methyltransferase-like protein GN=metl OS=Drosophila melanogaster (Fruit fly) PE=1 SV=2	PREDICTED: methyltransferase-like protein 6-like isoform X1 [Apis dorsata]
ACSNU00240	18.7521	1122.75	198.884	--	--	--	--	--	PREDICTED: uncharacterized protein LOC100576161 [Apis mellifera]
ACSNU00241	1100.17	29.5209	0.447675	--	--	--	--	--	PREDICTED: uncharacterized protein LOC102671776 isoform X1 [Apis dorsata]
ACSNU00242	1.05658	0.144566	0.370014	--	--	--	--	--	PREDICTED: uncharacterized protein LOC102654008 [Apis mellifera]
ACSNU00243	267.84	1.64333	0.416334	--	--	--	--	--	hypothetical protein SINV_06620 [Solenopsis invicta]
ACSNU00244	1.26891	0.742893	0.42493	--	--	--	--	--	PREDICTED: repetitive proline-rich cell wall protein-like [Apis dorsata]
ACSNU00245	4.85035	4.07774	1.89528	--	--	Molecular Function: phosphatidylinositol phospholipase C activity (GO:0004435);; Molecular Function: signal transducer activity (GO:0004871);; Molecular Function: calcium ion binding (GO:0005509);; Biological Process: lipid metabolic process (GO:0006629);; Biological Process: intracellular signal transduction (GO:0035556);;	--	1-phosphatidylinositol 4,5-bisphosphate phosphodiesterase GN=norpA OS=Drosophila melanogaster (Fruit fly) PE=1 SV=4	PREDICTED: 1-phosphatidylinositol-4,5-bisphosphate phosphodiesterase-like [Megachile rotundata]
ACSNU00246	5.04998	1.99725	0	--	--	--	--	--	PREDICTED: uncharacterized protein LOC100870252 [Apis florea]
ACSNU00247	0.218183	0.118881	0.0637379	--	--	Molecular Function: G-protein coupled receptor activity (GO:0004930);; Biological Process: G-protein coupled receptor signaling pathway (GO:0007186);; Cellular Component: integral component of membrane (GO:0016021);;	--	Dopamine D2-like receptor GN=D2R OS=Drosophila melanogaster (Fruit fly) PE=2 SV=1	PREDICTED: dopamine D2-like receptor-like isoform X2 [Apis dorsata]
ACSNU00248	1.09279	0.384102	0.209192	--	--	--	--	--	--
ACSNU00249	0.685339	1.0466	0.273078	--	--	--	--	--	PREDICTED: limbic system-associated membrane protein-like [Apis mellifera]
ACSNU00250	0.831871	0.706058	0.220267	--	--	Molecular Function: kinase activity (GO:0016301);; Biological Process: phosphorylation (GO:0016310);;	--	--	PREDICTED: leucine-rich repeats and immunoglobulin-like domains protein 1-like [Apis florea]
ACSNU00251	15.4491	10.339	16.9964	--	--	--	--	--	PREDICTED: uncharacterized protein LOC724178 [Apis mellifera]
ACSNU00252	6.70899	5.91135	3.44035	--	--	Biological Process: startle response (GO:0001964);; Biological Process: inter-male aggressive behavior (GO:0002121);; Molecular Function: nucleic acid binding (GO:0003676);; Molecular Function: sequence-specific DNA binding transcription factor activity (GO:0003700);; Molecular Function: protein binding (GO:0005515);; Cellular Component: nucleus (GO:0005634);; Biological Process: regulation of tr…	--	Longitudinals lacking protein, isoforms A/B/D/L OS=Drosophila melanogaster (Fruit fly) PE=1 SV=1	PREDICTED: protein krueppel-like [Apis dorsata]
ACSNU00253	2.53716	2.42063	1.57394	--	--	--	--	Longitudinals lacking protein, isoforms F/I/K/T OS=Drosophila melanogaster (Fruit fly) PE=1 SV=1	PREDICTED: putative zinc finger protein ENSP00000344568-like [Apis mellifera]
ACSNU00254	6.47954	6.53447	4.72256	--	--	Molecular Function: binding (GO:0005488);;	--	Longitudinals lacking protein, isoforms A/B/D/L OS=Drosophila melanogaster (Fruit fly) PE=1 SV=1	PREDICTED: putative zinc finger protein 727-like [Apis florea]
ACSNU00256	9.38012	7.47019	6.17427	--	--	Biological Process: startle response (GO:0001964);; Biological Process: inter-male aggressive behavior (GO:0002121);; Molecular Function: protein binding (GO:0005515);; Cellular Component: nucleus (GO:0005634);; Biological Process: regulation of transcription, DNA-templated (GO:0006355);; Biological Process: R3/R4 cell fate commitment (GO:0007464);; Biological Process: gonad development (GO:00084…	--	Longitudinals lacking protein, isoforms A/B/D/L OS=Drosophila melanogaster (Fruit fly) PE=1 SV=1	hypothetical protein SINV_11651 [Solenopsis invicta]
ACSNU00257	2.40164	9.91008	3.66568	--	--	--	--	Longitudinals lacking protein, isoforms A/B/D/L OS=Drosophila melanogaster (Fruit fly) PE=1 SV=1	PREDICTED: longitudinals lacking protein, isoforms N/O/W/X/Y-like isoform X90 [Apis mellifera]
ACSNU00258	17.4434	19.9617	13.5351	--	--	Molecular Function: nucleic acid binding (GO:0003676);; Molecular Function: metal ion binding (GO:0046872);;	--	Longitudinals lacking protein, isoform G GN=lola OS=Drosophila melanogaster (Fruit fly) PE=1 SV=2	PREDICTED: LOW QUALITY PROTEIN: zinc finger protein 354C-like [Bombus terrestris]
ACSNU00261	9.21589	8.84691	6.38691	[R]	General function prediction only	Molecular Function: nucleic acid binding (GO:0003676);; Molecular Function: metal ion binding (GO:0046872);;	--	Longitudinals lacking protein, isoform G GN=lola OS=Drosophila melanogaster (Fruit fly) PE=1 SV=2	PREDICTED: longitudinals lacking protein, isoforms N/O/W/X/Y-like isoform X17 [Apis mellifera]
ACSNU00264	12.0862	13.5061	9.85752	--	--	Molecular Function: metal ion binding (GO:0046872);;	--	Longitudinals lacking protein, isoforms F/I/K/T OS=Drosophila melanogaster (Fruit fly) PE=1 SV=1	PREDICTED: longitudinals lacking protein, isoforms N/O/W/X/Y-like isoform X91 [Apis mellifera]
ACSNU00268	3.71726	4.55055	2.02066	--	--	Molecular Function: metal ion binding (GO:0046872);;	--	Longitudinals lacking protein, isoforms A/B/D/L OS=Drosophila melanogaster (Fruit fly) PE=1 SV=1	hypothetical protein SINV_00810 [Solenopsis invicta]
ACSNU00269	7.61895	6.75497	3.21275	--	--	Cellular Component: Golgi cis cisterna (GO:0000137);; Cellular Component: endoplasmic reticulum (GO:0005783);; Biological Process: glycosaminoglycan biosynthetic process (GO:0006024);; Biological Process: segment polarity determination (GO:0007367);; Biological Process: epithelial cell migration, open tracheal system (GO:0007427);; Biological Process: primary branching, open tracheal system (GO:0…	--	Heparan sulfate N-sulfotransferase GN=sfl OS=Drosophila melanogaster (Fruit fly) PE=1 SV=1	PREDICTED: bifunctional heparan sulfate N-deacetylase/N-sulfotransferase-like isoform X4 [Apis mellifera]
ACSNU00270	2.08028	2.17997	2.49728	--	--	--	--	--	PREDICTED: uncharacterized protein LOC724498 isoform X1 [Apis mellifera]
ACSNU00271	19.5288	24.035	22.886	--	--	--	--	--	PREDICTED: uncharacterized protein LOC410244 isoform 2 [Apis mellifera]
ACSNU00272	10.1649	9.28392	7.28229	--	--	Molecular Function: serine-type endopeptidase activity (GO:0004252);; Biological Process: proteolysis (GO:0006508);; Cellular Component: integral component of membrane (GO:0016021);;	--	Trypsin 5G1 (Precursor) GN=AAEL013712 OS=Aedes aegypti (Yellowfever mosquito) PE=2 SV=2	PREDICTED: prothrombin [Apis mellifera]
ACSNU00273	48.6215	48.076	47.5058	--	--	--	--	Nuclear movement protein nudC GN=nudc OS=Dictyostelium discoideum (Slime mold) PE=3 SV=1	PREDICTED: nuclear migration protein nudC-like [Apis mellifera]
ACSNU00274	3.92286	11.23	2.21724	--	--	--	--	--	--
ACSNU00275	0	0	0	--	--	--	--	--	--
ACSNU00276	5.03218	6.00787	1.48798	--	--	Biological Process: signal transduction (GO:0007165);;	--	Netrin receptor unc-5 (Precursor) GN=unc-5 OS=Drosophila melanogaster (Fruit fly) PE=1 SV=1	PREDICTED: netrin receptor UNC5B-like [Apis florea]
ACSNU00278	0.102915	0.0363996	0	--	--	--	--	--	--
ACSNU00279	0.0328842	0.00707429	0.0630382	--	--	--	--	--	--
ACSNU00280	0.390186	0.202857	0.379988	--	--	--	--	--	--
ACSNU00281	1.47637	2.76247	0.207464	--	--	--	--	--	--
ACSNU00282	0.546173	0.361042	0.244687	--	--	--	--	--	--
ACSNU00283	2.18612	1.31222	2.42746	--	--	--	--	--	--
ACSNU00284	50.1107	36.0554	20.9259	--	--	--	--	--	--
ACSNU00286	33.7794	32.1397	39.5992	--	--	Molecular Function: catalytic activity (GO:0003824);; Biological Process: metabolic process (GO:0008152);; Molecular Function: metal ion binding (GO:0046872);;	--	Aprataxin GN=APTX OS=Ciona intestinalis (Transparent sea squirt) PE=2 SV=1	PREDICTED: aprataxin-like isoform X1 [Apis dorsata]
ACSNU00287	7.43809	10.3419	3.02284	--	--	Molecular Function: nucleic acid binding (GO:0003676);;	--	--	PREDICTED: myocardin-related transcription factor A-like isoform X7 [Apis mellifera]
ACSNU00288	5.14898	16.752	34.6024	[E]	Amino acid transport and metabolism	Biological Process: alcohol metabolic process (GO:0006066);; Molecular Function: choline dehydrogenase activity (GO:0008812);; Molecular Function: flavin adenine dinucleotide binding (GO:0050660);; Biological Process: oxidation-reduction process (GO:0055114);;	--	Glucose dehydrogenase [FAD, quinone] short protein (Precursor) GN=Gld OS=Drosophila melanogaster (Fruit fly) PE=3 SV=3	PREDICTED: glucose dehydrogenase [FAD, quinone] isoform 3 [Apis mellifera]
ACSNU00289	99.0352	97.2174	91.1889	--	--	--	--	--	PREDICTED: uncharacterized protein LOC551318 [Apis mellifera]
ACSNU00290	0.354494	0.541172	0.144372	--	--	Molecular Function: GTPase activity (GO:0003924);; Molecular Function: GTP binding (GO:0005525);; Biological Process: GTP catabolic process (GO:0006184);; Biological Process: small GTPase mediated signal transduction (GO:0007264);; Cellular Component: membrane (GO:0016020);;	--	--	PREDICTED: dexamethasone-induced Ras-related protein 1-like [Apis florea]
ACSNU00291	14.25	11.1933	19.1707	--	--	Biological Process: mitochondrial transport (GO:0006839);; Cellular Component: integral component of membrane (GO:0016021);; Cellular Component: mitochondrial membrane (GO:0031966);;	--	Mitochondrial substrate carrier family protein Q GN=mcfQ OS=Dictyostelium discoideum (Slime mold) PE=2 SV=1	PREDICTED: peroxisomal membrane protein PMP34-like isoform X1 [Apis mellifera]
ACSNU00292	4.53231	4.31382	5.38126	--	--	Molecular Function: diacylglycerol O-acyltransferase activity (GO:0004144);;	--	--	PREDICTED: uncharacterized protein LOC100577082 isoform X1 [Apis mellifera]
ACSNU00293	14.4768	13.991	14.5801	[L]	Replication, recombination and repair	Molecular Function: nucleotide binding (GO:0000166);; Molecular Function: nucleoside-triphosphatase activity (GO:0017111);;	--	Probable replication factor C subunit 1 GN=rfc1 OS=Dictyostelium discoideum (Slime mold) PE=3 SV=1	PREDICTED: chromosome transmission fidelity protein 18 homolog isoform X1 [Apis mellifera]
ACSNU00294	35.2085	39.0705	60.1767	[R]	General function prediction only	Molecular Function: Rab GTPase activator activity (GO:0005097);; Biological Process: positive regulation of Rab GTPase activity (GO:0032851);;	--	TBC1 domain family member 5 homolog A GN=tbc1d5A OS=Dictyostelium discoideum (Slime mold) PE=1 SV=1	PREDICTED: TBC1 domain family member 13-like [Apis florea]
ACSNU00295	9.79366	10.8696	6.98995	--	--	Molecular Function: protein dimerization activity (GO:0046983);;	--	Helix-loop-helix protein 11 GN=hlh-11 OS=Caenorhabditis elegans PE=3 SV=3	PREDICTED: helix-loop-helix protein 11 [Apis mellifera]
ACSNU00296	10.1579	11.266	13.344	--	--	Cellular Component: nucleus (GO:0005634);; Biological Process: regulation of transcription, DNA-templated (GO:0006355);; Molecular Function: zinc ion binding (GO:0008270);;	--	Polycomb protein Sfmbt OS=Drosophila melanogaster (Fruit fly) PE=1 SV=2	PREDICTED: polycomb protein Sfmbt-like isoform X2 [Apis dorsata]
ACSNU00297	0	0	0.186621	[R]	General function prediction only	--	--	Probable serine hydrolase GN=kraken OS=Drosophila melanogaster (Fruit fly) PE=2 SV=1	PREDICTED: serine hydrolase-like protein 2-like isoform X2 [Apis mellifera]
ACSNU00298	15.7483	17.7287	18.3939	[QR]	--	Cellular Component: cytoplasm (GO:0005737);; Biological Process: protein methylation (GO:0006479);; Molecular Function: protein methyltransferase activity (GO:0008276);;	--	Protein arginine N-methyltransferase 7 GN=Art7 OS=Drosophila mojavensis (Fruit fly) PE=3 SV=1	PREDICTED: putative protein arginine N-methyltransferase 10-like isoform X1 [Apis mellifera]
ACSNU00299	0.993303	2.31567	1.22099	--	--	Molecular Function: transcription regulatory region sequence-specific DNA binding (GO:0000976);; Molecular Function: sequence-specific DNA binding transcription factor activity (GO:0003700);; Molecular Function: aspartate carbamoyltransferase activity (GO:0004070);; Molecular Function: ATP binding (GO:0005524);; Cellular Component: nucleus (GO:0005634);; Biological Process: 'de novo' pyrimidine n…	--	Homeotic protein caudal GN=cad OS=Drosophila melanogaster (Fruit fly) PE=1 SV=4	PREDICTED: uncharacterized protein LOC100866555 isoform 1 [Apis florea]
ACSNU00300	13.4228	11.643	14.3009	[TDBLU]	--	Molecular Function: ATP binding (GO:0005524);; Molecular Function: kinase activity (GO:0016301);; Molecular Function: phosphotransferase activity, alcohol group as acceptor (GO:0016773);; Molecular Function: phosphatidylinositol binding (GO:0035091);; Biological Process: phosphatidylinositol phosphorylation (GO:0046854);; Biological Process: phosphatidylinositol-mediated signaling (GO:0048015);;	--	Phosphatidylinositol 3-kinase 1 GN=pikA OS=Dictyostelium discoideum (Slime mold) PE=2 SV=2	PREDICTED: phosphatidylinositol 4-phosphate 3-kinase C2 domain-containing subunit beta-like isoform X1 [Apis dorsata]
ACSNU00301	17.183	18.3276	15.9724	[Q]	Secondary metabolites biosynthesis, transport and catabolism	Molecular Function: monooxygenase activity (GO:0004497);; Molecular Function: iron ion binding (GO:0005506);; Molecular Function: electron carrier activity (GO:0009055);; Molecular Function: oxidoreductase activity, acting on paired donors, with incorporation or reduction of molecular oxygen (GO:0016705);; Molecular Function: heme binding (GO:0020037);; Biological Process: oxidation-reduction pro…	--	Cytochrome P450 6j1 GN=CYP6J1 OS=Blattella germanica (German cockroach) PE=2 SV=1	PREDICTED: probable cytochrome P450 6a13-like [Apis dorsata]
ACSNU00302	2.65016	1.72091	2.37324	--	--	Molecular Function: RNA polymerase II transcription cofactor activity (GO:0001104);; Biological Process: regulation of transcription from RNA polymerase II promoter (GO:0006357);; Cellular Component: mediator complex (GO:0016592);;	--	Mediator of RNA polymerase II transcription subunit 18 GN=MED18 OS=Aedes aegypti (Yellowfever mosquito) PE=3 SV=1	PREDICTED: mediator of RNA polymerase II transcription subunit 18 isoform X2 [Apis mellifera]
ACSNU00303	0.738879	0.758614	0.23191	--	--	--	--	Nose resistant to fluoxetine protein 6 (Precursor) GN=nrf-6 OS=Caenorhabditis elegans PE=1 SV=3	PREDICTED: uncharacterized protein LOC410736 [Apis mellifera]
ACSNU00304	0.109666	0.116872	0.206251	--	--	--	--	--	--
ACSNU00305	14	12.7303	10.4545	--	--	--	--	--	PREDICTED: uncharacterized protein LOC102671016 [Apis dorsata]
ACSNU00306	0.0089346	0	0	[GEPR]	--	Cellular Component: integral component of membrane (GO:0016021);; Biological Process: transmembrane transport (GO:0055085);;	--	Putative inorganic phosphate cotransporter GN=Picot OS=Drosophila melanogaster (Fruit fly) PE=1 SV=1	PREDICTED: putative inorganic phosphate cotransporter-like [Apis dorsata]
ACSNU00307	12.1751	14.2671	7.65689	--	--	--	--	Teneurin-m GN=Ten-m OS=Drosophila melanogaster (Fruit fly) PE=1 SV=2	PREDICTED: teneurin-m isoform X1 [Apis mellifera]
ACSNU00308	11.903	13.5	8.5252	--	--	--	--	Teneurin-m GN=Ten-m OS=Drosophila melanogaster (Fruit fly) PE=1 SV=2	PREDICTED: teneurin-m isoform X1 [Apis mellifera]
ACSNU00310	48.7559	58.369	34.0063	--	--	Molecular Function: zinc ion binding (GO:0008270);;	--	RING finger protein 121 GN=rnf-121 OS=Caenorhabditis elegans PE=3 SV=1	PREDICTED: RING finger protein 121-like isoformX1 [Apis mellifera]
ACSNU00311	18.6564	18.6319	8.7118	--	--	--	--	Antigen EG13 GN=EG13 OS=Echinococcus granulosus (Hydatid tapeworm) PE=2 SV=1	PREDICTED: protein kinase C and casein kinase substrate in neurons protein 2-like isoform X5 [Apis dorsata]
ACSNU00312	29.7865	50.7488	24.1526	--	--	Cellular Component: nucleus (GO:0005634);; Molecular Function: zinc ion binding (GO:0008270);;	--	Protein suppressor of hairy wing GN=su(Hw) OS=Drosophila virilis (Fruit fly) PE=2 SV=1	PREDICTED: uncharacterized protein LOC413055 [Apis mellifera]
ACSNU00314	24.8435	27.6006	28.5408	[R]	General function prediction only	Molecular Function: RNA polymerase II transcription cofactor activity (GO:0001104);; Biological Process: regulation of transcription, DNA-templated (GO:0006355);; Cellular Component: mediator complex (GO:0016592);;	--	Mediator of RNA polymerase II transcription subunit 31 GN=MED31 OS=Aedes aegypti (Yellowfever mosquito) PE=3 SV=1	PREDICTED: mediator of RNA polymerase II transcription subunit 31-A isoform X2 [Apis mellifera]
ACSNU00315	18.7479	6.95396	9.84172	[GEPR]	--	--	--	Organic cation transporter protein GN=Orct OS=Drosophila melanogaster (Fruit fly) PE=1 SV=1	PREDICTED: solute carrier family 22 member 8-like [Apis dorsata]
ACSNU00316	52.4943	11.4379	1.78285	--	--	Molecular Function: metal ion binding (GO:0046872);;	--	--	PREDICTED: uncharacterized protein LOC100576961 isoform X1 [Apis mellifera]
ACSNU00317	9.20166	7.50044	12.491	--	--	--	--	SET and MYND domain-containing protein DDB_G0284059 GN=DDB_G0284059 OS=Dictyostelium discoideum (Slime mold) PE=3 SV=1	PREDICTED: SET and MYND domain-containing protein 4-like, partial [Apis mellifera]
ACSNU00318	20.331	26.5473	24.7139	--	--	--	--	--	PREDICTED: uncharacterized protein LOC551416 [Apis mellifera]
ACSNU00319	115.21	112.488	119.994	--	--	Molecular Function: ubiquitin thiolesterase activity (GO:0004221);; Cellular Component: intracellular (GO:0005622);; Biological Process: ubiquitin-dependent protein catabolic process (GO:0006511);; Molecular Function: omega peptidase activity (GO:0008242);;	--	Probable ubiquitin carboxyl-terminal hydrolase ubh-4 GN=ubh-4 OS=Caenorhabditis elegans PE=3 SV=2	PREDICTED: ubiquitin carboxyl-terminal hydrolase isozyme L5 [Apis mellifera]
ACSNU00320	16.7396	15.4704	15.7478	--	--	--	--	Autophagy-related protein 13 homolog GN=Atg13 OS=Drosophila melanogaster (Fruit fly) PE=1 SV=1	PREDICTED: autophagy-related protein 13 homolog isoform X1 [Apis dorsata]
ACSNU00321	0.389022	0.266156	0.107983	--	--	--	--	--	--
ACSNU00322	26.5419	41.3835	22.5742	--	--	Cellular Component: integral component of membrane (GO:0016021);;	--	Putative amino acid permease F59B2.2 GN=F59B2.2 OS=Caenorhabditis elegans PE=3 SV=2	PREDICTED: proton-coupled amino acid transporter 4-like isoform X1 [Apis mellifera]
ACSNU00323	19.669	19.5934	21.96	--	--	--	--	Coiled-coil domain-containing protein 93 homolog GN=DDB_G0292680 OS=Dictyostelium discoideum (Slime mold) PE=3 SV=1	PREDICTED: coiled-coil domain-containing protein 93 isoform X3 [Apis mellifera]
ACSNU00324	6.88649	6.06102	3.28198	--	--	Molecular Function: nucleotide binding (GO:0000166);; Molecular Function: protein serine/threonine kinase activity (GO:0004674);; Molecular Function: protein binding (GO:0005515);; Biological Process: phosphorylation (GO:0016310);; Biological Process: primary metabolic process (GO:0044238);; Biological Process: cellular macromolecule metabolic process (GO:0044260);;	--	--	PREDICTED: hypothetical protein LOC100745483 [Bombus impatiens]
ACSNU00326	7.96988	7.62086	4.63024	--	--	Molecular Function: phosphorylase kinase activity (GO:0004689);; Molecular Function: calmodulin binding (GO:0005516);; Molecular Function: ATP binding (GO:0005524);; Cellular Component: phosphorylase kinase complex (GO:0005964);; Biological Process: glycogen biosynthetic process (GO:0005978);; Biological Process: protein phosphorylation (GO:0006468);; Molecular Function: protein dimerization acti…	--	--	PREDICTED: uncharacterized protein LOC100876773 [Megachile rotundata]
ACSNU00327	4.86201	5.75585	2.9402	[S]	Function unknown	--	--	Flotillin-2 GN=Flo-2 OS=Drosophila melanogaster (Fruit fly) PE=2 SV=3	PREDICTED: flotillin-2 isoform X1 [Apis mellifera]
ACSNU00328	37.1614	13.2987	9.29979	[E]	Amino acid transport and metabolism	Biological Process: alcohol metabolic process (GO:0006066);; Molecular Function: choline dehydrogenase activity (GO:0008812);; Molecular Function: flavin adenine dinucleotide binding (GO:0050660);; Biological Process: oxidation-reduction process (GO:0055114);;	--	Glucose dehydrogenase [FAD, quinone] short protein (Precursor) GN=Gld OS=Drosophila melanogaster (Fruit fly) PE=3 SV=3	PREDICTED: glucose dehydrogenase [FAD, quinone] isoform X1 [Apis mellifera]
ACSNU00330	1.9078	1.4014	0.18287	[E]	Amino acid transport and metabolism	Biological Process: alcohol metabolic process (GO:0006066);; Molecular Function: choline dehydrogenase activity (GO:0008812);; Molecular Function: flavin adenine dinucleotide binding (GO:0050660);; Biological Process: oxidation-reduction process (GO:0055114);;	--	Glucose dehydrogenase [FAD, quinone] short protein (Precursor) GN=Gld OS=Drosophila melanogaster (Fruit fly) PE=3 SV=3	PREDICTED: glucose dehydrogenase [FAD, quinone] isoform X3 [Apis mellifera]
ACSNU00331	4.69405	2.4818	0.0512585	[E]	Amino acid transport and metabolism	Molecular Function: glucose dehydrogenase activity (GO:0004344);; Biological Process: alcohol metabolic process (GO:0006066);; Molecular Function: choline dehydrogenase activity (GO:0008812);; Molecular Function: flavin adenine dinucleotide binding (GO:0050660);; Biological Process: oxidation-reduction process (GO:0055114);;	--	Glucose dehydrogenase [FAD, quinone] short protein (Precursor) GN=Gld OS=Drosophila pseudoobscura pseudoobscura (Fruit fly) PE=3 SV=4	PREDICTED: glucose dehydrogenase [FAD, quinone]-like isoform 2 [Apis mellifera]
ACSNU00332	0.148834	0.0225793	0.00756644	[E]	Amino acid transport and metabolism	Biological Process: alcohol metabolic process (GO:0006066);; Molecular Function: choline dehydrogenase activity (GO:0008812);; Molecular Function: flavin adenine dinucleotide binding (GO:0050660);; Biological Process: oxidation-reduction process (GO:0055114);;	--	Glucose dehydrogenase [FAD, quinone] short protein (Precursor) GN=Gld OS=Drosophila pseudoobscura pseudoobscura (Fruit fly) PE=3 SV=4	PREDICTED: glucose dehydrogenase [FAD, quinone] [Apis mellifera]
ACSNU00333	12.048	11.2576	15.0327	--	--	Molecular Function: DNA binding (GO:0003677);; Cellular Component: spliceosomal complex (GO:0005681);; Biological Process: regulation of transcription, DNA-templated (GO:0006355);; Biological Process: mRNA processing (GO:0006397);; Biological Process: RNA splicing (GO:0008380);;	--	Septin-interacting protein 1 GN=sip1 OS=Drosophila melanogaster (Fruit fly) PE=1 SV=1	Sip1/TFIP11 interacting protein [Apis mellifera]
ACSNU00334	0.791702	0.562124	0.678467	--	--	--	--	--	--
ACSNU00335	6.75839	4.97853	1.66365	--	--	--	--	--	PREDICTED: uncharacterized protein LOC725775 isoform X1 [Apis mellifera]
ACSNU00336	0.320781	0.112474	0.13175	--	--	Molecular Function: voltage-gated potassium channel activity (GO:0005249);; Cellular Component: voltage-gated potassium channel complex (GO:0008076);; Biological Process: potassium ion transmembrane transport (GO:0071805);;	--	--	PREDICTED: potassium voltage-gated channel subfamily KQT member 1-like isoform X9 [Apis mellifera]
ACSNU00337	0.0929684	0.127786	0.28091	--	--	Molecular Function: voltage-gated potassium channel activity (GO:0005249);; Biological Process: potassium ion transport (GO:0006813);; Biological Process: G-protein coupled acetylcholine receptor signaling pathway (GO:0007213);; Cellular Component: membrane (GO:0016020);;	--	--	PREDICTED: potassium voltage-gated channel subfamily KQT member 1-like isoform X1 [Apis mellifera]
ACSNU00338	21.6025	24.1449	20.6303	--	--	--	--	Arrestin domain-containing protein 15 GN=arrd-15 OS=Caenorhabditis elegans PE=3 SV=2	PREDICTED: arrestin domain-containing protein 3-like [Apis dorsata]
ACSNU00339	0.658386	0.521986	0.106202	[R]	General function prediction only	Molecular Function: transporter activity (GO:0005215);; Biological Process: transport (GO:0006810);; Cellular Component: synaptic vesicle (GO:0008021);; Cellular Component: membrane (GO:0016020);;	--	Synaptotagmin 1 GN=Syt1 OS=Drosophila melanogaster (Fruit fly) PE=1 SV=3	PREDICTED: synaptotagmin-4-like [Apis florea]
ACSNU00340	1.6839	2.33803	0.814123	--	--	--	--	--	--
ACSNU00341	43.1228	48.8593	42.7244	[I]	Lipid transport and metabolism	Molecular Function: dolichol kinase activity (GO:0004168);; Cellular Component: integral component of endoplasmic reticulum membrane (GO:0030176);; Biological Process: dolichyl monophosphate biosynthetic process (GO:0043048);;	--	--	PREDICTED: dolichol kinase-like [Apis dorsata]
ACSNU00342	105.519	107.108	94.5543	[G]	Carbohydrate transport and metabolism	Molecular Function: glucose-6-phosphate isomerase activity (GO:0004347);; Cellular Component: cytoplasm (GO:0005737);; Biological Process: gluconeogenesis (GO:0006094);; Biological Process: glycolytic process (GO:0006096);;	--	Glucose-6-phosphate isomerase GN=Pgi OS=Drosophila yakuba (Fruit fly) PE=3 SV=1	PREDICTED: glucose-6-phosphate isomerase-like [Apis mellifera]
ACSNU00343	92.8567	85.0521	93.0883	--	--	Biological Process: cell cycle (GO:0007049);;	--	Enhancer of rudimentary homolog OS=Aedes aegypti (Yellowfever mosquito) PE=3 SV=1	PREDICTED: enhancer of rudimentary homolog [Apis mellifera]
ACSNU00344	10.7899	9.86325	11.3959	--	--	Molecular Function: metal ion binding (GO:0046872);;	--	Protein retinal degeneration B GN=rdgB OS=Drosophila melanogaster (Fruit fly) PE=1 SV=2	PREDICTED: phospholipase DDHD1-like isoform X1 [Apis mellifera]
ACSNU00345	33.9288	30.2429	33.7354	--	--	--	--	Regulator of microtubule dynamics protein 1 GN=rmd-1 OS=Caenorhabditis elegans PE=1 SV=2	PREDICTED: regulator of microtubule dynamics protein 2-like [Apis dorsata]
ACSNU00346	40.472	39.4064	42.6058	[I]	Lipid transport and metabolism	Biological Process: metabolic process (GO:0008152);; Molecular Function: transferase activity, transferring acyl groups (GO:0016746);;	--	--	PREDICTED: lysocardiolipin acyltransferase 1-like [Apis mellifera]
ACSNU00347	77.4943	79.626	81.3064	--	--	Biological Process: rRNA processing (GO:0006364);; Cellular Component: preribosome, small subunit precursor (GO:0030688);;	--	Ribosomal RNA processing protein 1 homolog GN=Nnp-1 OS=Drosophila melanogaster (Fruit fly) PE=1 SV=1	PREDICTED: ribosomal RNA processing protein 1 homolog [Apis mellifera]
ACSNU00349	41.6986	44.2836	32.36	[R]	General function prediction only	--	--	Ankyrin repeat, PH and SEC7 domain containing protein secG GN=secG OS=Dictyostelium discoideum (Slime mold) PE=2 SV=1	PREDICTED: protein HOS4-like isoform X1 [Apis mellifera]
ACSNU00350	165.355	134.742	126.049	--	--	Cellular Component: signal peptidase complex (GO:0005787);; Biological Process: signal peptide processing (GO:0006465);; Molecular Function: peptidase activity (GO:0008233);; Cellular Component: integral component of membrane (GO:0016021);;	--	Signal peptidase complex subunit 3 GN=Spase22-23 OS=Drosophila melanogaster (Fruit fly) PE=2 SV=1	PREDICTED: signal peptidase complex subunit 3 [Apis mellifera]
ACSNU00351	40.5678	39.519	42.2244	--	--	Cellular Component: nucleus (GO:0005634);; Molecular Function: zinc ion binding (GO:0008270);;	--	Zinc finger protein 330 homolog GN=Noa36 OS=Drosophila melanogaster (Fruit fly) PE=1 SV=1	PREDICTED: zinc finger protein 330 homolog [Apis mellifera]
ACSNU00352	6.63838	5.36114	7.58181	--	--	Molecular Function: insulin receptor binding (GO:0005158);;	--	--	PREDICTED: fibroblast growth factor receptor substrate 2-like [Apis mellifera]
ACSNU00353	68.3203	82.8499	74.2815	[G]	Carbohydrate transport and metabolism	Molecular Function: sedoheptulose-7-phosphate:D-glyceraldehyde-3-phosphate glyceronetransferase activity (GO:0004801);; Cellular Component: cytoplasm (GO:0005737);; Biological Process: pentose-phosphate shunt (GO:0006098);;	--	Probable transaldolase GN=Tal OS=Drosophila melanogaster (Fruit fly) PE=2 SV=2	PREDICTED: transaldolase [Apis mellifera]
ACSNU00354	63.5059	59.775	49.8416	[GER]	--	Cellular Component: Golgi membrane (GO:0000139);; Molecular Function: nucleotide-sugar transmembrane transporter activity (GO:0005338);; Molecular Function: sugar:proton symporter activity (GO:0005351);; Biological Process: carbohydrate transport (GO:0008643);; Biological Process: nucleotide-sugar transport (GO:0015780);; Cellular Component: integral component of membrane (GO:0016021);;	--	UDP-galactose/UDP-N-acetylglucosamine transporter srf-3 GN=srf-3 OS=Caenorhabditis elegans PE=1 SV=5	PREDICTED: UDP-galactose translocator [Apis mellifera]
ACSNU00355	47.6415	51.1191	40.2127	--	--	--	--	--	PREDICTED: protein broad-minded-like isoform X1 [Nasonia vitripennis]
ACSNU00356	664.445	615.224	561.217	[J]	Translation, ribosomal structure and biogenesis	Molecular Function: RNA binding (GO:0003723);; Molecular Function: structural constituent of ribosome (GO:0003735);; Biological Process: translation (GO:0006412);; Cellular Component: large ribosomal subunit (GO:0015934);;	--	60S ribosomal protein L10a GN=RpL10A OS=Spodoptera frugiperda (Fall armyworm) PE=2 SV=1	PREDICTED: 60S ribosomal protein L10a-like [Apis florea]
ACSNU00357	0	0.162733	0	--	--	--	--	--	PREDICTED: protein broad-minded-like [Acromyrmex echinatior]
ACSNU00358	54.9984	61.9563	58.6763	[R]	General function prediction only	Molecular Function: oxidoreductase activity (GO:0016491);;	--	Putative apoptosis-inducing factor 1, mitochondrial (Precursor) GN=AIF OS=Drosophila melanogaster (Fruit fly) PE=2 SV=2	PREDICTED: apoptosis-inducing factor 1, mitochondrial-like [Apis dorsata]
ACSNU00359	66.3731	68.0687	47.4862	--	--	--	--	--	PREDICTED: T-complex protein 11-like protein 1-like isoformX1 [Apis mellifera]
ACSNU00360	32.4994	30.9324	36.5453	[KL]	--	Molecular Function: DNA binding (GO:0003677);; Molecular Function: ATP-dependent DNA helicase activity (GO:0004003);; Molecular Function: ATP binding (GO:0005524);; Cellular Component: nucleus (GO:0005634);; Biological Process: regulation of double-strand break repair via homologous recombination (GO:0010569);;	--	Regulator of telomere elongation helicase 1 homolog {ECO:0000255|HAMAP-Rule:MF_03065} GN=AAEL008960 OS=Aedes aegypti (Yellowfever mosquito) PE=3 SV=1	PREDICTED: regulator of telomere elongation helicase 1 homolog [Apis mellifera]
ACSNU00361	54.9026	51.4487	61.5242	[G]	Carbohydrate transport and metabolism	Molecular Function: glucosamine-6-phosphate deaminase activity (GO:0004342);; Cellular Component: cytoplasm (GO:0005737);; Biological Process: carbohydrate metabolic process (GO:0005975);; Biological Process: glucosamine catabolic process (GO:0006043);; Biological Process: N-acetylglucosamine metabolic process (GO:0006044);; Biological Process: generation of precursor metabolites and energy (GO:0…	--	Glucosamine-6-phosphate isomerase GN=Gnpda1 OS=Aedes aegypti (Yellowfever mosquito) PE=3 SV=1	PREDICTED: glucosamine-6-phosphate isomerase isoformX1 [Apis mellifera]
ACSNU00362	97.4786	85.026	93.1998	--	--	--	--	--	PREDICTED: uncharacterized protein LOC724585 [Apis mellifera]
ACSNU00363	180.405	157.84	329.982	--	--	Molecular Function: iron ion binding (GO:0005506);; Biological Process: fatty acid biosynthetic process (GO:0006633);; Cellular Component: integral component of membrane (GO:0016021);; Molecular Function: oxidoreductase activity (GO:0016491);; Biological Process: oxidation-reduction process (GO:0055114);;	--	Putative methylsterol monooxygenase DDB_G0269788 GN=DDB_G0269788 OS=Dictyostelium discoideum (Slime mold) PE=3 SV=1	PREDICTED: fatty acid hydroxylase domain-containing protein 2-like isoformX1 [Apis mellifera]
ACSNU00364	1.37381	0.926978	0.842166	--	--	--	--	Protein lava lamp GN=lva OS=Drosophila melanogaster (Fruit fly) PE=1 SV=2	PREDICTED: golgin subfamily B member 1-like [Apis dorsata]
ACSNU00365	28.9704	26.8133	21.2948	[P]	Inorganic ion transport and metabolism	Biological Process: metabolic process (GO:0008152);; Molecular Function: sulfuric ester hydrolase activity (GO:0008484);;	--	Arylsulfatase (Precursor) OS=Hemicentrotus pulcherrimus (Sea urchin) PE=1 SV=1	PREDICTED: arylsulfatase B-like isoform X1 [Apis dorsata]
ACSNU00366	1.24631	1.25377	15.3255	[R]	General function prediction only	Molecular Function: oxidoreductase activity (GO:0016491);; Biological Process: oxidation-reduction process (GO:0055114);;	--	L-xylulose reductase {ECO:0000250|UniProtKB:Q7Z4W1} OS=Caenorhabditis elegans PE=1 SV=2	PREDICTED: dehydrogenase/reductase SDR family member 11-like [Apis dorsata]
ACSNU00367	219.799	217.15	333.751	[R]	General function prediction only	Molecular Function: oxidoreductase activity (GO:0016491);; Biological Process: oxidation-reduction process (GO:0055114);;	--	Dehydrogenase/reductase SDR family member 4 {ECO:0000250|UniProtKB:Q9BTZ2} OS=Caenorhabditis elegans PE=1 SV=1	PREDICTED: dehydrogenase/reductase SDR family member 11-like [Apis dorsata]
ACSNU00368	12.7279	15.8873	5.54295	--	--	Molecular Function: GABA-A receptor activity (GO:0004890);; Molecular Function: extracellular ligand-gated ion channel activity (GO:0005230);; Cellular Component: plasma membrane (GO:0005886);; Biological Process: ion transport (GO:0006811);; Cellular Component: integral component of membrane (GO:0016021);; Cellular Component: cell junction (GO:0030054);; Cellular Component: postsynaptic membrane…	--	Gamma-aminobutyric acid receptor alpha-like (Precursor) GN=Grd OS=Drosophila melanogaster (Fruit fly) PE=1 SV=1	gamma-aminobutyric acid receptor GRD subunit [Apis mellifera]
ACSNU00369	30.5018	39.1689	31.8025	[G]	Carbohydrate transport and metabolism	Biological Process: dephosphorylation (GO:0016311);; Molecular Function: phosphatase activity (GO:0016791);;	--	Putative NipSnap protein K02D10.1 GN=K02D10.1 OS=Caenorhabditis elegans PE=2 SV=4	PREDICTED: phosphoglycolate phosphatase-like [Apis dorsata]
ACSNU00370	13.2964	12.6101	12.877	--	--	--	--	--	PREDICTED: reticulocyte-binding protein 2 homolog a-like isoform X1 [Apis mellifera]
ACSNU00371	3.13637	2.78552	3.78714	--	--	--	--	Transmembrane protein 70 homolog, mitochondrial (Precursor) GN=CG7506 OS=Drosophila melanogaster (Fruit fly) PE=2 SV=1	PREDICTED: transmembrane protein 70 homolog, mitochondrial-like [Apis dorsata]
ACSNU00372	23.2834	25.1874	19.6933	--	--	Molecular Function: 3',5'-cyclic-nucleotide phosphodiesterase activity (GO:0004114);; Biological Process: signal transduction (GO:0007165);; Biological Process: metabolic process (GO:0008152);; Molecular Function: metal ion binding (GO:0046872);;	--	Probable 3&apos;,5&apos;-cyclic phosphodiesterase pde-4 GN=pde-4 OS=Caenorhabditis elegans PE=3 SV=2	PREDICTED: uncharacterized protein LOC414021 isoform X8 [Apis mellifera]
ACSNU00373	0.804382	1.13141	0.937377	--	--	Molecular Function: 3',5'-cyclic-nucleotide phosphodiesterase activity (GO:0004114);; Biological Process: signal transduction (GO:0007165);; Biological Process: metabolic process (GO:0008152);; Molecular Function: metal ion binding (GO:0046872);;	--	--	PREDICTED: uncharacterized protein LOC102680500 isoform X5 [Apis dorsata]
ACSNU00374	0	0	2.37983	--	--	--	--	--	PREDICTED: uncharacterized protein LOC102680500 isoform X3 [Apis dorsata]
ACSNU00375	28.7527	27.5956	24.0572	--	--	--	--	Transport and Golgi organization protein 1 (Precursor) GN=Tango1 OS=Drosophila melanogaster (Fruit fly) PE=1 SV=2	PREDICTED: transport and Golgi organization protein 1-like isoform X2 [Apis dorsata]
ACSNU00376	35.1869	41.2602	30.3035	--	--	Molecular Function: SNAP receptor activity (GO:0005484);; Biological Process: intracellular protein transport (GO:0006886);; Cellular Component: membrane (GO:0016020);; Biological Process: vesicle-mediated transport (GO:0016192);;	--	Syntaxin-5 GN=CG4214 OS=Drosophila melanogaster (Fruit fly) PE=2 SV=2	PREDICTED: syntaxin-5-like [Apis mellifera]
ACSNU00377	501.392	489.476	310.264	--	--	Cellular Component: extracellular region (GO:0005576);;	--	Icarapin-like (Precursor) OS=Apis mellifera (Honeybee) PE=2 SV=1	icarapin precursor [Apis cerana]
ACSNU00378	1.37807	2.01248	0.468218	--	--	Molecular Function: ion channel activity (GO:0005216);; Biological Process: ion transport (GO:0006811);; Cellular Component: integral component of membrane (GO:0016021);; Biological Process: transmembrane transport (GO:0055085);;	--	Transient receptor potential cation channel subfamily A member 1 GN=TrpA1 OS=Drosophila melanogaster (Fruit fly) PE=2 SV=4	PREDICTED: transient receptor potential cation channel subfamily V member 6-like isoform X1 [Apis dorsata]
ACSNU00379	0	0	0	--	--	Molecular Function: ion channel activity (GO:0005216);; Biological Process: ion transport (GO:0006811);; Cellular Component: integral component of membrane (GO:0016021);; Biological Process: transmembrane transport (GO:0055085);;	--	--	PREDICTED: uncharacterized protein LOC100868270 [Apis florea]
ACSNU00380	0.357704	0.3337	0.0896511	--	--	--	--	--	PREDICTED: uncharacterized protein LOC100578978 isoform X1 [Apis mellifera]
ACSNU00381	0.495463	0.314794	0.603837	--	--	Molecular Function: ATP binding (GO:0005524);; Molecular Function: kinase activity (GO:0016301);; Biological Process: phosphorylation (GO:0016310);;	--	Arginine kinase GN=ARGK OS=Plodia interpunctella (Indianmeal moth) PE=1 SV=1	PREDICTED: arginine kinase-like isoform X3 [Apis mellifera]
ACSNU00382	48.7229	50.9939	43.8571	[LKJ]	--	Molecular Function: nucleic acid binding (GO:0003676);; Molecular Function: ATP binding (GO:0005524);; Molecular Function: ATP-dependent helicase activity (GO:0008026);;	--	Putative ATP-dependent RNA helicase me31b GN=me31B OS=Drosophila melanogaster (Fruit fly) PE=1 SV=3	PREDICTED: putative ATP-dependent RNA helicase me31b-like isoform 1 [Apis mellifera]
ACSNU00383	0.301416	0.108755	0.100133	[R]	General function prediction only	--	--	Protein snail GN=sna OS=Drosophila melanogaster (Fruit fly) PE=1 SV=2	PREDICTED: zinc finger protein 558-like isoform X1 [Apis dorsata]
ACSNU00384	0.633997	0.489463	0.383308	--	--	Molecular Function: receptor activity (GO:0004872);; Biological Process: receptor-mediated endocytosis (GO:0006898);;	--	Vitellogenin receptor {ECO:0000312|EMBL:AAP92450.1} (Precursor) OS=Solenopsis invicta (Red imported fire ant) PE=2 SV=1	PREDICTED: vitellogenin receptor-like [Apis dorsata]
ACSNU00385	38.0839	31.5774	39.156	--	--	Molecular Function: glutathione synthase activity (GO:0004363);; Molecular Function: ATP binding (GO:0005524);; Biological Process: glutathione biosynthetic process (GO:0006750);;	--	Glutathione synthetase GN=gshB OS=Dictyostelium discoideum (Slime mold) PE=3 SV=1	PREDICTED: glutathione synthetase-like [Apis mellifera]
ACSNU00386	29.689	27.2213	25.7163	--	--	Molecular Function: RNA binding (GO:0003723);;	--	--	PREDICTED: far upstream element-binding protein 1-like isoform X2 [Apis mellifera]
ACSNU00387	110.854	108.059	120.269	[O]	Posttranslational modification, protein turnover, chaperones	Biological Process: protein folding (GO:0006457);;	--	FK506-binding protein 59 OS=Drosophila melanogaster (Fruit fly) PE=1 SV=1	PREDICTED: peptidyl-prolyl cis-trans isomerase FKBP4 isoform X1 [Apis mellifera]
ACSNU00388	33.497	31.2517	34.1859	--	--	--	--	Soluble NSF attachment protein 29 GN=snap-29 OS=Caenorhabditis elegans PE=3 SV=1	PREDICTED: synaptosomal-associated protein 29 [Apis mellifera]
ACSNU00389	42.2436	31.7474	47.0122	--	--	Cellular Component: viral capsid (GO:0019028);;	--	--	PREDICTED: uncharacterized protein LOC100865177 [Apis florea]
ACSNU00390	126.82	28.6845	20.5195	--	--	Biological Process: translational initiation (GO:0006413);; Cellular Component: viral capsid (GO:0019028);; Cellular Component: macromolecular complex (GO:0032991);; Cellular Component: cytoplasmic part (GO:0044444);;	--	--	PREDICTED: uncharacterized protein LOC725682 isoform X1 [Apis mellifera]
ACSNU00391	14.1883	14.4604	14.7201	[R]	General function prediction only	Molecular Function: nucleotide binding (GO:0000166);; Molecular Function: nucleic acid binding (GO:0003676);; Cellular Component: intracellular (GO:0005622);; Biological Process: RNA processing (GO:0006396);;	--	RNA-binding protein 4F OS=Drosophila melanogaster (Fruit fly) PE=1 SV=1	PREDICTED: squamous cell carcinoma antigen recognized by T-cells 3 [Apis mellifera]
ACSNU00392	0.730718	0.998106	0.26784	--	--	Molecular Function: peptidase activity (GO:0008233);;	--	Serine protease gd (Precursor) GN=gd OS=Drosophila melanogaster (Fruit fly) PE=1 SV=2	PREDICTED: serine protease gd-like [Apis dorsata]
ACSNU00393	7.16284	7.64565	7.20033	--	--	--	--	--	PREDICTED: uncharacterized protein LOC100867428 [Apis florea]
ACSNU00394	0.554888	0.580398	0.329806	--	--	--	--	Cyclic nucleotide-gated cation channel GN=tax-4 OS=Caenorhabditis elegans PE=2 SV=3	PREDICTED: microtubule-associated protein futsch-like [Apis dorsata]
ACSNU00395	12.0533	9.35743	14.4745	--	--	--	--	--	--
ACSNU00396	0.107531	0	0	--	--	--	--	--	--
ACSNU00398	265.966	292.097	147.699	[G]	Carbohydrate transport and metabolism	Molecular Function: fructose-bisphosphate aldolase activity (GO:0004332);; Biological Process: glycolytic process (GO:0006096);;	--	Fructose-bisphosphate aldolase GN=Ald OS=Drosophila melanogaster (Fruit fly) PE=1 SV=5	PREDICTED: fructose-bisphosphate aldolase-like isoform X2 [Apis mellifera]
ACSNU00399	0.926169	1.06561	1.25774	[G]	Carbohydrate transport and metabolism	Molecular Function: fructose-bisphosphate aldolase activity (GO:0004332);; Biological Process: glycolytic process (GO:0006096);;	--	Fructose-bisphosphate aldolase GN=Ald OS=Drosophila melanogaster (Fruit fly) PE=1 SV=5	PREDICTED: fructose-bisphosphate aldolase-like [Apis dorsata]
ACSNU00400	26.8494	24.0378	25.283	--	--	--	--	--	PREDICTED: UPF0396 protein CG6066-like isoform X1 [Apis dorsata]
ACSNU00401	55.1654	50.0555	55.448	--	--	Molecular Function: zinc ion binding (GO:0008270);; Cellular Component: integral component of membrane (GO:0016021);;	--	E3 ubiquitin-protein ligase RNF181 homolog GN=CG7694 OS=Drosophila melanogaster (Fruit fly) PE=2 SV=1	ring finger protein, transmembrane 2 [Apis mellifera]
ACSNU00404	0.212212	0.253823	0.0857021	--	--	Molecular Function: olfactory receptor activity (GO:0004984);; Molecular Function: odorant binding (GO:0005549);; Cellular Component: membrane (GO:0016020);; Biological Process: detection of chemical stimulus involved in sensory perception of smell (GO:0050911);;	--	Odorant receptor coreceptor GN=Orco OS=Anopheles gambiae (African malaria mosquito) PE=1 SV=3	odorant receptor 2 [Apis cerana]
ACSNU00405	0.334823	0.878007	0.899705	--	--	Molecular Function: olfactory receptor activity (GO:0004984);; Molecular Function: odorant binding (GO:0005549);; Cellular Component: membrane (GO:0016020);; Biological Process: detection of chemical stimulus involved in sensory perception of smell (GO:0050911);;	--	Odorant receptor coreceptor GN=Orco OS=Anopheles gambiae (African malaria mosquito) PE=1 SV=3	putative chemosensory receptor 2 [Apis mellifera]
ACSNU00406	0.314817	1.20686	0.0953356	--	--	--	--	--	PREDICTED: uncharacterized protein LOC100576126 [Apis mellifera]
ACSNU00407	55.206	111.377	28.8195	--	--	Molecular Function: transporter activity (GO:0005215);; Cellular Component: intracellular (GO:0005622);; Biological Process: transport (GO:0006810);; Molecular Function: hydrolase activity (GO:0016787);;	--	--	PREDICTED: alpha-tocopherol transfer protein-like isoform X2 [Apis mellifera]
ACSNU00408	74.8465	81.4876	40.8997	--	--	Biological Process: carbohydrate metabolic process (GO:0005975);; Molecular Function: cellulase activity (GO:0008810);;	--	Endoglucanase (Precursor) GN=celA OS=Dictyostelium discoideum (Slime mold) PE=2 SV=1	PREDICTED: endoglucanase 15-like [Apis mellifera]
ACSNU00409	0.0632855	0	0	--	--	--	--	--	PREDICTED: uncharacterized protein LOC102671928 isoform X1 [Apis dorsata]
ACSNU00410	0.168686	0.228431	0.311593	--	--	--	--	--	PREDICTED: uncharacterized protein LOC102671928 isoform X1 [Apis dorsata]
ACSNU00411	22.3144	55.4528	4.45913	[E]	Amino acid transport and metabolism	Biological Process: alcohol metabolic process (GO:0006066);; Molecular Function: choline dehydrogenase activity (GO:0008812);; Molecular Function: flavin adenine dinucleotide binding (GO:0050660);; Biological Process: oxidation-reduction process (GO:0055114);;	--	Glucose dehydrogenase [FAD, quinone] short protein (Precursor) GN=Gld OS=Drosophila pseudoobscura pseudoobscura (Fruit fly) PE=3 SV=4	PREDICTED: glucose dehydrogenase [FAD, quinone]-like isoform X2 [Apis dorsata]
ACSNU00412	0.966192	3.74591	0.231019	--	--	Molecular Function: metalloendopeptidase activity (GO:0004222);; Biological Process: proteolysis (GO:0006508);; Molecular Function: zinc ion binding (GO:0008270);;	--	Zinc metalloproteinase nas-4 (Precursor) GN=nas-4 OS=Caenorhabditis elegans PE=2 SV=4	PREDICTED: zinc metalloproteinase nas-15-like isoform 2 [Apis mellifera]
ACSNU00413	24.7816	29.7615	34.3339	[J]	Translation, ribosomal structure and biogenesis	Molecular Function: aminoacyl-tRNA ligase activity (GO:0004812);;	--	Phenylalanine--tRNA ligase beta subunit GN=frs-2 OS=Caenorhabditis elegans PE=1 SV=2	PREDICTED: leucine-rich repeat-containing protein 47-like [Apis mellifera]
ACSNU00414	78.3276	69.6254	74.6979	[I]	Lipid transport and metabolism	Biological Process: phospholipid biosynthetic process (GO:0008654);; Cellular Component: membrane (GO:0016020);; Molecular Function: phosphotransferase activity, for other substituted phosphate groups (GO:0016780);;	--	--	PREDICTED: CDP-diacylglycerol--inositol 3-phosphatidyltransferase-like [Apis mellifera]
ACSNU00415	50.0416	49.519	44.803	--	--	--	--	--	PREDICTED: dentin sialophosphoprotein-like isoform X2 [Apis mellifera]
ACSNU00416	13.3392	15.5329	15.5126	--	--	--	--	--	PREDICTED: probable cyclin-dependent serine/threonine-protein kinase DDB_G0292550-like isoform X6 [Apis dorsata]
ACSNU00417	26.308	24.7763	18.3404	--	--	Molecular Function: metal ion binding (GO:0046872);;	--	15 kDa peptide (Precursor) OS=Hemicentrotus pulcherrimus (Sea urchin) PE=1 SV=1	PREDICTED: matrix metalloproteinase-14-like isoform X1 [Apis dorsata]
ACSNU00418	0.269554	0.141713	0.410757	--	--	--	--	--	PREDICTED: uncharacterized protein LOC100866329 [Apis florea]
ACSNU00419	60.6029	64.7308	53.0289	[H]	Coenzyme transport and metabolism	Molecular Function: catalytic activity (GO:0003824);; Biological Process: metabolic process (GO:0008152);;	--	Putative phosphopantothenoylcysteine decarboxylase GN=ppcdc OS=Dictyostelium discoideum (Slime mold) PE=3 SV=1	PREDICTED: phosphopantothenoylcysteine decarboxylase-like isoform X1 [Apis mellifera]
ACSNU00420	39.6717	38.845	36.2539	[LKJ]	--	Molecular Function: nucleic acid binding (GO:0003676);; Molecular Function: ATP binding (GO:0005524);; Molecular Function: ATP-dependent helicase activity (GO:0008026);;	--	Putative ATP-dependent RNA helicase T26G10.1 GN=T26G10.1 OS=Caenorhabditis elegans PE=3 SV=1	PREDICTED: probable ATP-dependent RNA helicase DDX47-like [Apis dorsata]
ACSNU00421	20.9803	20.166	18.5742	[K]	Transcription	Cellular Component: nucleus (GO:0005634);; Biological Process: regulation of transcription, DNA-templated (GO:0006355);;	--	Regulator of gene activity GN=Rga OS=Drosophila melanogaster (Fruit fly) PE=1 SV=2	PREDICTED: CCR4-NOT transcription complex subunit 3-like isoform X1 [Apis mellifera]
ACSNU00422	1.70714	0.377972	0.932962	--	--	Molecular Function: nucleic acid binding (GO:0003676);; Molecular Function: zinc ion binding (GO:0008270);;	--	Testis-specific zinc finger protein topi GN=topi OS=Drosophila melanogaster (Fruit fly) PE=1 SV=1	PREDICTED: uncharacterized protein LOC102679315 isoform X1 [Apis dorsata]
ACSNU00423	0.970859	2.0217	0.534984	--	--	--	--	--	PREDICTED: WD repeat-containing protein 66-like isoform X3 [Apis dorsata]
ACSNU00424	0	0.191609	0.374768	--	--	--	--	--	PREDICTED: WD repeat-containing protein 66-like isoform X2 [Apis dorsata]
ACSNU00425	1.83056	2.71635	2.57022	--	--	Molecular Function: peptidase activity (GO:0008233);; Molecular Function: metal ion binding (GO:0046872);;	--	Hatching enzyme 18 kDa form (Precursor) OS=Paracentrotus lividus (Common sea urchin) PE=1 SV=1	PREDICTED: matrix metalloproteinase-25-like isoform X1 [Apis mellifera]
ACSNU00426	169.724	241.606	168.59	[C]	Energy production and conversion	Molecular Function: thioredoxin-disulfide reductase activity (GO:0004791);; Biological Process: cell redox homeostasis (GO:0045454);; Molecular Function: flavin adenine dinucleotide binding (GO:0050660);; Molecular Function: NADP binding (GO:0050661);; Biological Process: oxidation-reduction process (GO:0055114);;	--	Thioredoxin reductase 1, mitochondrial (Precursor) GN=Trxr-1 OS=Drosophila melanogaster (Fruit fly) PE=1 SV=2	thioredoxin reductase 1 [Apis cerana cerana]
ACSNU00427	12.6818	16.2301	11.1008	[IQR]	--	--	--	--	PREDICTED: uncharacterized oxidoreductase C663.09c-like [Apis dorsata]
ACSNU00428	12.4792	10.9661	12.181	--	--	--	--	--	PREDICTED: B-cell CLL/lymphoma 7 protein family member B-like isoform X1 [Apis mellifera]
ACSNU00429	31.5061	28.8101	31.6765	--	--	--	--	--	PREDICTED: UPF0545 protein C22orf39 homolog [Apis dorsata]
ACSNU00430	1045.78	1192.47	1317.31	[T]	Signal transduction mechanisms	Molecular Function: protein serine/threonine phosphatase activity (GO:0004722);; Biological Process: protein dephosphorylation (GO:0006470);; Molecular Function: metal ion binding (GO:0046872);;	--	Ca(2+)/calmodulin-dependent protein kinase phosphatase GN=fem-2 OS=Caenorhabditis elegans PE=1 SV=2	PREDICTED: titin-like [Apis mellifera]
ACSNU00431	15.718	17.4636	17.2724	--	--	--	--	--	fatty acid-binding protein [Apis cerana cerana]
ACSNU00432	0.398815	0	0.0684699	--	--	--	--	--	--
ACSNU00434	118.891	120.635	125.883	--	--	--	--	--	PREDICTED: titin-like [Apis mellifera]
ACSNU00435	19.6359	21.8585	20.5671	--	--	--	--	--	PREDICTED: malectin-like [Apis florea]
ACSNU00437	347.542	365.539	344.029	--	--	Molecular Function: metal ion binding (GO:0046872);;	--	--	PREDICTED: RING finger protein 10-like [Apis dorsata]
ACSNU00438	0.652605	0.936939	0.460015	[R]	General function prediction only	Molecular Function: neurotransmitter:sodium symporter activity (GO:0005328);; Biological Process: neurotransmitter transport (GO:0006836);; Molecular Function: N-acetyltransferase activity (GO:0008080);; Cellular Component: integral component of membrane (GO:0016021);;	--	Sodium-dependent dopamine transporter GN=dat-1 OS=Caenorhabditis elegans PE=2 SV=3	PREDICTED: sodium-dependent dopamine transporter-like [Apis florea]
ACSNU00439	1.10234	2.06727	1.08208	--	--	--	--	--	--
ACSNU00440	37.0836	38.6347	56.2605	--	--	Molecular Function: zinc ion binding (GO:0008270);; Molecular Function: ligase activity (GO:0016874);;	--	--	PREDICTED: uncharacterized protein LOC102675719 isoform X1 [Apis dorsata]
ACSNU00441	156.18	160.447	169.114	--	--	--	--	Serine/threonine-protein phosphatase PP2A 65 kDa regulatory subunit GN=Pp2A-29B OS=Drosophila melanogaster (Fruit fly) PE=2 SV=4	PREDICTED: serine/threonine-protein phosphatase 2A 65 kDa regulatory subunit A alpha isoform-like isoform X1 [Apis mellifera]
ACSNU00443	17.3754	22.5718	16.0201	--	--	--	--	--	PREDICTED: homologous-pairing protein 2 homolog [Apis florea]
ACSNU00444	21.2474	48.4889	7.66765	--	--	Molecular Function: metalloendopeptidase activity (GO:0004222);; Biological Process: proteolysis (GO:0006508);; Biological Process: integrin-mediated signaling pathway (GO:0007229);;	--	Venom metalloproteinase 3 OS=Eulophus pennicornis (Parasitoid wasp) PE=2 SV=1	PREDICTED: A disintegrin and metalloproteinase with thrombospondin motifs 18-like isoform X1 [Apis dorsata]
ACSNU00445	0.356523	4.26639	0	--	--	--	--	--	--
ACSNU00446	0.154371	0.348567	0.111743	--	--	--	--	--	--
ACSNU00447	0.542114	1.25646	0.270805	--	--	--	--	--	--
ACSNU00448	0.28719	1.3606	0.439381	--	--	--	--	--	--
ACSNU00449	112.606	112.055	135.391	[E]	Amino acid transport and metabolism	Biological Process: polyamine biosynthetic process (GO:0006596);; Molecular Function: lyase activity (GO:0016829);;	--	Ornithine decarboxylase OS=Trypanosoma brucei brucei PE=1 SV=2	PREDICTED: ornithine decarboxylase-like isoform X2 [Apis mellifera]
ACSNU00450	82.7969	89.8155	87.9556	--	--	--	--	--	--
ACSNU00451	0.0541553	0.183861	0.0363228	--	--	--	--	--	hypothetical protein EAG_13251 [Camponotus floridanus]
ACSNU00452	0	0	0	--	--	--	--	--	PREDICTED: uncharacterized protein LOC100866063 [Apis florea]
ACSNU00453	1.2609	1.00508	2.11643	--	--	--	--	--	--
ACSNU00454	0.384068	0.904717	0.288427	--	--	--	--	--	--
ACSNU00455	1.66445	2.33776	1.79081	--	--	--	--	--	--
ACSNU00457	7.72765	10.0806	9.59448	--	--	--	--	Out at first protein GN=oaf OS=Drosophila virilis (Fruit fly) PE=3 SV=1	PREDICTED: out at first protein-like isoform X2 [Apis mellifera]
ACSNU00458	0.758594	0.291268	0	--	--	Molecular Function: hydrolase activity (GO:0016787);;	--	--	PREDICTED: uncharacterized protein LOC102655057 isoform X1 [Apis mellifera]
ACSNU00459	5.3295	6.70016	2.67867	--	--	Molecular Function: transporter activity (GO:0005215);; Biological Process: transport (GO:0006810);; Cellular Component: synaptic vesicle (GO:0008021);; Cellular Component: membrane (GO:0016020);;	--	--	synaptotagmin 1 [Apis mellifera]
ACSNU00460	0	0.575458	0.249673	--	--	--	--	--	--
ACSNU00461	107.986	62.6576	1.50339	--	--	Cellular Component: extracellular region (GO:0005576);; Biological Process: lipid metabolic process (GO:0006629);; Molecular Function: carboxylic ester hydrolase activity (GO:0052689);;	--	Phospholipase A1 2 (Precursor; Fragment) OS=Polistes dominula (European paper wasp) PE=2 SV=1	PREDICTED: phospholipase A1 member A-like isoform 1 [Apis mellifera]
ACSNU00462	0.876214	0.879839	0.343042	[GEPR]	--	Cellular Component: integral component of membrane (GO:0016021);; Biological Process: transmembrane transport (GO:0055085);;	--	Probable vesicular glutamate transporter eat-4 GN=eat-4 OS=Caenorhabditis elegans PE=2 SV=2	PREDICTED: putative leucine-rich repeat-containing protein DDB_G0290503-like isoform X1 [Apis dorsata]
ACSNU00463	0.110556	0.122554	0	--	--	--	--	--	--
ACSNU00464	5.42952	9.29733	2.34343	--	--	Biological Process: neuropeptide signaling pathway (GO:0007218);; Cellular Component: secretory granule (GO:0030141);;	--	--	PREDICTED: uncharacterized protein LOC102670741 isoform X1 [Apis dorsata]
ACSNU00465	10.8624	9.78962	11.6264	[K]	Transcription	Molecular Function: DNA binding (GO:0003677);; Biological Process: DNA-templated transcription, initiation (GO:0006352);; Molecular Function: 2-alkenal reductase [NAD(P)] activity (GO:0032440);; Biological Process: oxidation-reduction process (GO:0055114);;	--	TATA-box-binding protein OS=Strongylocentrotus purpuratus (Purple sea urchin) PE=2 SV=1	PREDICTED: TATA-box-binding protein-like [Apis florea]
ACSNU00466	12.8753	14.3811	13.4551	--	--	--	--	--	PREDICTED: intraflagellar transport protein 52 homolog [Apis mellifera]
ACSNU00467	17.9659	17.1167	18.5642	--	--	Molecular Function: sequence-specific DNA binding transcription factor activity (GO:0003700);; Biological Process: regulation of transcription, DNA-templated (GO:0006355);; Cellular Component: CCAAT-binding factor complex (GO:0016602);; Molecular Function: sequence-specific DNA binding (GO:0043565);; Molecular Function: protein heterodimerization activity (GO:0046982);;	--	Nuclear transcription factor Y subunit gamma GN=nfyc-2 OS=Dictyostelium discoideum (Slime mold) PE=3 SV=1	PREDICTED: nuclear transcription factor Y subunit gamma-like isoform X1 [Apis mellifera]
ACSNU00468	3.20176	4.62324	6.78793	--	--	Biological Process: multicellular organismal development (GO:0007275);;	--	Developmental protein eyes absent GN=eya OS=Drosophila melanogaster (Fruit fly) PE=1 SV=1	PREDICTED: eyes absent homolog 4 isoform X3 [Apis mellifera]
ACSNU00469	100.055	110.826	124.914	--	--	Biological Process: proteolysis (GO:0006508);; Molecular Function: cysteine-type peptidase activity (GO:0008234);;	--	Digestive cysteine proteinase 1 (Precursor) GN=LCP1 OS=Homarus americanus (American lobster) PE=1 SV=2	PREDICTED: counting factor associated protein D-like [Apis dorsata]
ACSNU00470	10.2122	9.31617	10.1702	[R]	General function prediction only	--	--	Protein MAK16 homolog GN=mak16l OS=Dictyostelium discoideum (Slime mold) PE=3 SV=1	PREDICTED: protein MAK16 homolog A-like [Apis mellifera]
ACSNU00471	8.5173	7.27345	5.69964	--	--	--	--	--	PREDICTED: integrator complex subunit 12-like isoform X1 [Apis dorsata]
ACSNU00472	4.89738	4.61803	2.455	--	--	--	--	--	--
ACSNU00473	0.600328	0.666873	0.280664	--	--	--	--	--	PREDICTED: uncharacterized protein LOC100577822 isoform X1 [Apis mellifera]
ACSNU00474	1.40451	0.648448	0.168717	--	--	--	--	--	--
ACSNU00475	2.73402	2.27632	0.37489	--	--	--	--	--	--
ACSNU00476	0.241796	0.531153	0.0268065	--	--	--	--	--	--
ACSNU00477	23.1956	22.9318	16.035	--	--	Molecular Function: sequence-specific DNA binding transcription factor activity (GO:0003700);; Cellular Component: nucleus (GO:0005634);; Biological Process: regulation of transcription, DNA-templated (GO:0006355);;	--	Protein scalloped GN=sd OS=Drosophila melanogaster (Fruit fly) PE=1 SV=1	PREDICTED: transcriptional enhancer factor TEF-1 isoform X7 [Apis mellifera]
ACSNU00478	79.2903	67.2368	67.5334	[J]	Translation, ribosomal structure and biogenesis	Molecular Function: arginine-tRNA ligase activity (GO:0004814);; Molecular Function: ATP binding (GO:0005524);; Cellular Component: cytoplasm (GO:0005737);; Biological Process: arginyl-tRNA aminoacylation (GO:0006420);;	--	Probable arginine--tRNA ligase, cytoplasmic GN=Aats-arg OS=Drosophila melanogaster (Fruit fly) PE=2 SV=1	PREDICTED: LOW QUALITY PROTEIN: arginine--tRNA ligase, cytoplasmic-like [Apis florea]
ACSNU00480	31.3514	38.6715	60.0431	[E]	Amino acid transport and metabolism	Molecular Function: S-adenosylmethionine-homocysteine S-methyltransferase activity (GO:0008898);; Biological Process: methylation (GO:0032259);;	--	--	PREDICTED: homocysteine S-methyltransferase 2-like [Apis mellifera]
ACSNU00481	59.3281	52.6358	46.5534	[E]	Amino acid transport and metabolism	Molecular Function: S-adenosylmethionine-homocysteine S-methyltransferase activity (GO:0008898);;	--	Methionine synthase GN=mtr OS=Dictyostelium discoideum (Slime mold) PE=3 SV=1	PREDICTED: selenocysteine Se-methyltransferase-like [Apis mellifera]
ACSNU00482	181.268	209.264	192.385	--	--	Cellular Component: proteasome complex (GO:0000502);;	--	--	PREDICTED: proteasome maturation protein-like [Apis mellifera]
ACSNU00484	25.5799	27.6928	23.677	[RTKL]	--	Molecular Function: nucleotide binding (GO:0000166);; Molecular Function: protein tyrosine kinase activity (GO:0004713);; Cellular Component: membrane (GO:0016020);; Biological Process: phosphorylation (GO:0016310);;	--	Fibroblast growth factor receptor homolog 2 (Precursor) GN=btl OS=Drosophila melanogaster (Fruit fly) PE=2 SV=3	PREDICTED: vascular endothelial growth factor receptor 1-like [Apis florea]
ACSNU00485	49.4527	52.5001	57.692	[P]	Inorganic ion transport and metabolism	Biological Process: cation transport (GO:0006812);; Molecular Function: cation transmembrane transporter activity (GO:0008324);; Cellular Component: integral component of membrane (GO:0016021);; Biological Process: transmembrane transport (GO:0055085);;	--	Probable zinc transporter protein DDB_G0282067 GN=DDB_G0282067 OS=Dictyostelium discoideum (Slime mold) PE=2 SV=1	PREDICTED: zinc transporter 1-like isoform X4 [Apis dorsata]
ACSNU00486	41.4419	42.4048	47.7672	--	--	Cellular Component: membrane (GO:0016020);;	--	Polyprenol reductase GN=CG7840 OS=Drosophila melanogaster (Fruit fly) PE=1 SV=1	PREDICTED: polyprenol reductase-like isoform X1 [Apis mellifera]
ACSNU00487	106.52	103.532	84.9556	--	--	--	--	Probable dolichyl-diphosphooligosaccharide--protein glycosyltransferase subunit 3 (Precursor) GN=ZK686.3 OS=Caenorhabditis elegans PE=3 SV=2	PREDICTED: tumor suppressor candidate 3-like [Apis dorsata]
ACSNU00488	16.3506	17.5771	35.2195	--	--	--	--	--	PREDICTED: putative leucine-rich repeat-containing protein DDB_G0290503-like isoform X1 [Apis mellifera]
ACSNU00489	28.0894	26.8585	32.0936	[R]	General function prediction only	Molecular Function: GTP binding (GO:0005525);; Biological Process: small GTPase mediated signal transduction (GO:0007264);;	--	GPN-loop GTPase 1 {ECO:0000250|UniProtKB:Q9HCN4} OS=Dictyostelium discoideum (Slime mold) PE=3 SV=1	PREDICTED: GPN-loop GTPase 1-like [Apis dorsata]
ACSNU00490	0.805357	1.05566	4.05735	[K]	Transcription	Molecular Function: sequence-specific DNA binding transcription factor activity (GO:0003700);; Cellular Component: nucleus (GO:0005634);; Biological Process: regulation of transcription, DNA-templated (GO:0006355);; Biological Process: response to stress (GO:0006950);; Molecular Function: sequence-specific DNA binding (GO:0043565);;	--	Heat shock factor protein GN=Hsf OS=Drosophila melanogaster (Fruit fly) PE=1 SV=1	PREDICTED: heat shock factor protein 5-like [Apis dorsata]
ACSNU00491	12.834	11.181	11.145	[RTKL]	--	Molecular Function: protein tyrosine kinase activity (GO:0004713);; Molecular Function: ATP binding (GO:0005524);; Biological Process: protein phosphorylation (GO:0006468);; Cellular Component: integral component of membrane (GO:0016021);;	--	Tyrosine-protein kinase transmembrane receptor Ror (Precursor) GN=Ror OS=Drosophila melanogaster (Fruit fly) PE=1 SV=1	PREDICTED: muscle, skeletal receptor tyrosine protein kinase-like isoform X1 [Apis mellifera]
ACSNU00492	0.111068	0.317202	0.201598	--	--	--	--	Sodium channel protein Nach GN=Nach OS=Drosophila ananassae (Fruit fly) PE=3 SV=1	PREDICTED: sodium channel protein Nach-like isoform X1 [Apis mellifera]
ACSNU00493	64.487	55.1758	70.3519	[U]	Intracellular trafficking, secretion, and vesicular transport	Cellular Component: nucleus (GO:0005634);; Cellular Component: cytoplasm (GO:0005737);; Biological Process: protein import into nucleus (GO:0006606);; Molecular Function: protein transporter activity (GO:0008565);;	--	Importin subunit alpha-3 GN=ima-3 OS=Caenorhabditis elegans PE=1 SV=2	PREDICTED: importin subunit alpha-3-like [Apis dorsata]
ACSNU00494	69.4853	67.4238	76.2368	[J]	Translation, ribosomal structure and biogenesis	Molecular Function: structural constituent of ribosome (GO:0003735);; Cellular Component: ribosome (GO:0005840);; Biological Process: translation (GO:0006412);;	--	Putative 39S ribosomal protein L3, mitochondrial GN=mrps-18C OS=Caenorhabditis elegans PE=3 SV=3	PREDICTED: 39S ribosomal protein L3, mitochondrial-like [Apis florea]
ACSNU00495	0	0.0461233	0.0275363	--	--	--	--	--	--
ACSNU00496	0.0804745	0	0	--	--	--	--	--	--
ACSNU00497	0.703524	0.724556	1.32774	[K]	Transcription	Molecular Function: sequence-specific DNA binding transcription factor activity (GO:0003700);; Cellular Component: nucleus (GO:0005634);; Biological Process: regulation of transcription, DNA-templated (GO:0006355);; Molecular Function: zinc ion binding (GO:0008270);; Molecular Function: sequence-specific DNA binding (GO:0043565);;	--	LIM/homeobox protein Awh OS=Drosophila melanogaster (Fruit fly) PE=1 SV=1	PREDICTED: LIM/homeobox protein Awh-like [Bombus terrestris]
ACSNU00498	1.23028	1.07742	1.16708	[K]	Transcription	Molecular Function: sequence-specific DNA binding transcription factor activity (GO:0003700);; Cellular Component: nucleus (GO:0005634);; Biological Process: regulation of transcription, DNA-templated (GO:0006355);; Molecular Function: zinc ion binding (GO:0008270);; Molecular Function: sequence-specific DNA binding (GO:0043565);;	--	LIM/homeobox protein Awh OS=Drosophila melanogaster (Fruit fly) PE=1 SV=1	PREDICTED: LIM/homeobox protein Awh-like isoform X1 [Apis mellifera]
ACSNU00499	0	0	0	--	--	--	--	--	--
ACSNU00500	27.9085	31.8528	32.1268	[R]	General function prediction only	Molecular Function: nucleotide binding (GO:0000166);;	--	GPN-loop GTPase 3 {ECO:0000250|UniProtKB:Q9UHW5} GN=DDB_G0285197 OS=Dictyostelium discoideum (Slime mold) PE=3 SV=1	PREDICTED: GPN-loop GTPase 3-like [Apis mellifera]
ACSNU00501	16.4582	15.3158	17.8345	--	--	Molecular Function: zinc ion binding (GO:0008270);;	--	Chromodomain-helicase-DNA-binding protein Mi-2 homolog GN=Mi-2 OS=Drosophila melanogaster (Fruit fly) PE=1 SV=2	PREDICTED: PHD finger protein 12-like isoform X1 [Apis dorsata]
ACSNU00502	61.0824	55.9815	50.2079	--	--	--	--	39S ribosomal protein L18, mitochondrial GN=mrpl-18 OS=Caenorhabditis elegans PE=3 SV=1	PREDICTED: 39S ribosomal protein L18, mitochondrial-like [Apis dorsata]
ACSNU00503	15.6024	9.71774	5.42109	--	--	Molecular Function: receptor binding (GO:0005102);; Cellular Component: proteinaceous extracellular matrix (GO:0005578);; Biological Process: multicellular organismal development (GO:0007275);; Biological Process: Wnt signaling pathway (GO:0016055);;	--	Protein Wnt-2 (Precursor) GN=wnt-2 OS=Caenorhabditis elegans PE=2 SV=2	PREDICTED: protein Wnt-5b isoform X8 [Apis mellifera]
ACSNU00504	5.83182	3.91356	1.9727	--	--	--	--	--	--
ACSNU00505	183.869	174.775	113.671	--	--	Biological Process: transport (GO:0006810);; Cellular Component: integral component of membrane (GO:0016021);;	--	Transmembrane emp24 domain-containing protein (Precursor) GN=v1g194562 OS=Nematostella vectensis (Starlet sea anemone) PE=3 SV=1	PREDICTED: transmembrane emp24 domain-containing protein-like [Apis mellifera]
ACSNU00506	17.5725	18.2781	13.5901	[R]	General function prediction only	Biological Process: metabolic process (GO:0008152);; Molecular Function: hydrolase activity (GO:0016787);;	--	--	PREDICTED: alpha/beta hydrolase domain-containing protein 11-like isoform X2 [Apis mellifera]
ACSNU00507	45.281	46.328	38.6234	--	--	Molecular Function: 3',5'-cyclic-nucleotide phosphodiesterase activity (GO:0004114);;	--	Protein unc-119 homolog GN=unc-119 OS=Drosophila melanogaster (Fruit fly) PE=2 SV=1	PREDICTED: protein unc-119 homolog B [Apis mellifera]
ACSNU00508	43.3715	52.8373	43.6002	[GEPR]	--	Cellular Component: integral component of membrane (GO:0016021);; Molecular Function: transmembrane transporter activity (GO:0022857);; Biological Process: transmembrane transport (GO:0055085);;	--	Putative transporter ZK637.1 GN=ZK637.1 OS=Caenorhabditis elegans PE=3 SV=5	PREDICTED: synaptic vesicle 2-related protein-like isoform X1 [Apis dorsata]
ACSNU00509	59.2645	62.305	53.1417	--	--	--	--	--	PREDICTED: UBX domain-containing protein 6 [Apis mellifera]
ACSNU00510	16.1505	17.7391	18.1225	--	--	--	--	--	PREDICTED: pre-mRNA-splicing factor CWC25 homolog [Apis dorsata]
ACSNU00511	28.9388	32.1239	28.4753	--	--	Molecular Function: hydrolase activity, hydrolyzing O-glycosyl compounds (GO:0004553);; Molecular Function: calmodulin binding (GO:0005516);; Biological Process: glycogen metabolic process (GO:0005977);; Molecular Function: kinase activity (GO:0016301);; Biological Process: phosphorylation (GO:0016310);;	--	Probable phosphorylase b kinase regulatory subunit beta GN=CG8475 OS=Drosophila melanogaster (Fruit fly) PE=2 SV=2	PREDICTED: probable phosphorylase b kinase regulatory subunit beta-like isoform X1 [Apis dorsata]
ACSNU00512	26.5419	22.5315	18.8338	--	--	--	--	--	PREDICTED: nuclear mitotic apparatus protein 1-like [Apis mellifera]
ACSNU00513	72.8802	72.6694	58.8581	--	--	--	--	Tyrosine-protein kinase isoform SRK1 GN=SRK1 OS=Spongilla lacustris (Freshwater sponge) PE=2 SV=1	PREDICTED: cytoplasmic protein NCK1-like isoform 2 [Megachile rotundata]
ACSNU00514	9.08263	10.3031	9.4572	[RTKL]	--	Molecular Function: zinc ion binding (GO:0008270);; Molecular Function: ligase activity (GO:0016874);;	--	--	PREDICTED: E3 ubiquitin-protein ligase RNF25-like isoformX1 [Apis mellifera]
ACSNU00515	47.0717	52.8257	55.4117	--	--	--	--	Uncharacterized protein F37A4.2 GN=F37A4.2 OS=Caenorhabditis elegans PE=4 SV=1	PREDICTED: PRKR-interacting protein 1 homolog [Apis dorsata]
ACSNU00516	25.6133	27.9708	27.2016	--	--	--	--	Putative uncharacterized protein DDB_G0272456 GN=DDB_G0272456 OS=Dictyostelium discoideum (Slime mold) PE=4 SV=1	PREDICTED: HEAT repeat-containing protein 6-like [Apis mellifera]
ACSNU00517	475.394	477.508	400.414	--	--	Cellular Component: nucleus (GO:0005634);;	--	Protein Aatf GN=Aatf OS=Drosophila melanogaster (Fruit fly) PE=1 SV=1	PREDICTED: LOW QUALITY PROTEIN: protein AATF-like [Apis florea]
ACSNU00518	24.5597	21.6338	21.2135	--	--	--	--	Protein KBP homolog GN=CG14043 OS=Drosophila melanogaster (Fruit fly) PE=2 SV=1	PREDICTED: KIF1-binding protein homolog [Apis dorsata]
ACSNU00519	6.38446	7.09151	8.95713	[S]	Function unknown	--	--	--	PREDICTED: uncharacterized protein LOC412107 [Apis mellifera]
ACSNU00520	28.1685	32.9992	33.3506	[R]	General function prediction only	Cellular Component: nucleus (GO:0005634);; Biological Process: rRNA processing (GO:0006364);;	--	Ribosome biogenesis protein BOP1 homolog {ECO:0000255|HAMAP-Rule:MF_03027} GN=GK22227 OS=Drosophila willistoni (Fruit fly) PE=3 SV=1	PREDICTED: ribosome biogenesis protein BOP1 homolog [Apis dorsata]
ACSNU00521	11.4534	13.538	13.866	--	--	--	--	--	PREDICTED: retrograde Golgi transport protein RGP1 homolog isoform X2 [Apis mellifera]
ACSNU00522	6.08121	6.03547	10.7319	--	--	--	--	--	PREDICTED: DNA repair protein xrcc4-like [Apis mellifera]
ACSNU00523	4.23275	3.65561	7.07058	--	--	Cellular Component: nucleus (GO:0005634);; Biological Process: negative regulation of transcription, DNA-templated (GO:0045892);;	--	NGFI-A-binding protein homolog GN=nab OS=Drosophila melanogaster (Fruit fly) PE=1 SV=3	PREDICTED: NGFI-A-binding protein homolog [Bombus impatiens]
ACSNU00524	21.9095	21.5061	27.1464	--	--	Molecular Function: actin binding (GO:0003779);; Biological Process: cell migration (GO:0016477);; Biological Process: regulation of actin cytoskeleton organization (GO:0032956);;	--	Protein Hook homolog GN=BRAFLDRAFT_281537 OS=Branchiostoma floridae (Florida lancelet) PE=3 SV=1	PREDICTED: protein Daple-like [Bombus terrestris]
ACSNU00525	28.08	25.0801	26.7839	[M]	Cell wall/membrane/envelope biogenesis	Molecular Function: polypeptide N-acetylgalactosaminyltransferase activity (GO:0004653);; Cellular Component: Golgi apparatus (GO:0005794);; Biological Process: protein glycosylation (GO:0006486);; Cellular Component: integral component of membrane (GO:0016021);;	--	N-acetylgalactosaminyltransferase 7 GN=GalNAc-T2 OS=Drosophila melanogaster (Fruit fly) PE=2 SV=2	PREDICTED: N-acetylgalactosaminyltransferase 7-like [Apis dorsata]
ACSNU00526	10.3665	9.35528	10.483	--	--	Molecular Function: actin binding (GO:0003779);;	--	WAS protein family homolog 1 GN=wash OS=Drosophila melanogaster (Fruit fly) PE=1 SV=1	PREDICTED: WAS protein family homolog 1-like [Apis florea]
ACSNU00527	0	0	0	[O]	Posttranslational modification, protein turnover, chaperones	--	--	Cysteine string protein GN=Csp OS=Drosophila melanogaster (Fruit fly) PE=1 SV=1	PREDICTED: chaperone protein dnaJ 1, mitochondrial-like [Apis mellifera]
ACSNU00528	69.314	66.8761	78.6132	--	--	--	--	--	PREDICTED: vacuolar protein sorting-associated protein 37B-like [Apis mellifera]
ACSNU00529	47.7193	53.9087	58.3647	--	--	Molecular Function: RNA binding (GO:0003723);; Molecular Function: ribonuclease III activity (GO:0004525);; Biological Process: RNA processing (GO:0006396);;	--	--	PREDICTED: 39S ribosomal protein L44, mitochondrial [Apis mellifera]
ACSNU00530	0.818352	0.594465	0.941787	--	--	--	--	--	--
ACSNU00531	18.9467	16.3797	13.6882	--	--	Molecular Function: DNA binding (GO:0003677);; Molecular Function: chromatin binding (GO:0003682);; Cellular Component: nucleus (GO:0005634);;	--	Nuclear receptor corepressor 1 GN=gei-8 OS=Caenorhabditis elegans PE=1 SV=4	PREDICTED: uncharacterized protein LOC102677460 isoform X1 [Apis dorsata]
ACSNU00532	0.589784	0.6291	0.269396	--	--	--	--	--	PREDICTED: putative GPI-anchored protein PB15E9.01c-like [Apis dorsata]
ACSNU00533	39.3067	37.6171	32.9954	[R]	General function prediction only	Molecular Function: serine-type endopeptidase activity (GO:0004252);; Molecular Function: calcium ion binding (GO:0005509);; Biological Process: proteolysis (GO:0006508);; Cellular Component: integral component of membrane (GO:0016021);;	--	Protein rhomboid GN=rho OS=Drosophila melanogaster (Fruit fly) PE=1 SV=2	PREDICTED: rhomboid-related protein 3-like isoform X1 [Apis dorsata]
ACSNU00534	1.84086	1.32618	1.73693	--	--	--	--	--	PREDICTED: Meckel syndrome type 1 protein-like [Apis mellifera]
ACSNU00535	9.55601	9.09272	10.4003	[R]	General function prediction only	Molecular Function: nucleotide binding (GO:0000166);; Molecular Function: nucleic acid binding (GO:0003676);;	--	Polyadenylate-binding protein 1-A GN=pabpc1A OS=Dictyostelium discoideum (Slime mold) PE=1 SV=1	PREDICTED: RNA-binding protein 42-like isoformX1 [Apis mellifera]
ACSNU00536	41.9558	66.2675	101.716	--	--	--	--	--	PREDICTED: uncharacterized protein LOC102676358 [Apis dorsata]
ACSNU00537	29.5209	27.1464	20.9695	--	--	Molecular Function: ubiquitin thiolesterase activity (GO:0004221);; Biological Process: ubiquitin-dependent protein catabolic process (GO:0006511);; Molecular Function: cysteine-type peptidase activity (GO:0008234);; Molecular Function: zinc ion binding (GO:0008270);;	--	Ubiquitin carboxyl-terminal hydrolase 36 GN=Usp36 OS=Drosophila grimshawi (Fruit fly) PE=3 SV=1	PREDICTED: ubiquitin carboxyl-terminal hydrolase 3-like isoform X2 [Apis mellifera]
ACSNU00538	811.282	777.325	685.423	[J]	Translation, ribosomal structure and biogenesis	Molecular Function: structural constituent of ribosome (GO:0003735);; Cellular Component: ribosome (GO:0005840);; Biological Process: translation (GO:0006412);;	--	40S ribosomal protein S17 GN=RpS17 OS=Spodoptera frugiperda (Fall armyworm) PE=2 SV=3	PREDICTED: 40S ribosomal protein S17-like [Bombus impatiens]
ACSNU00539	0	0	0	--	--	--	--	--	--
ACSNU00540	15.3973	15.6529	5.28525	--	--	--	--	--	--
ACSNU00541	0.203057	0.213592	0.142328	--	--	--	--	--	--
ACSNU00542	1.83187	1.40845	2.08718	--	--	--	--	--	--
ACSNU00543	2.56279	0.809621	1.6293	--	--	--	--	--	--
ACSNU00544	0	0	0	--	--	--	--	--	--
ACSNU00545	1.29749	0.923278	1.82097	--	--	--	--	--	--
ACSNU00546	0.186751	0.20667	0	--	--	--	--	--	--
ACSNU00547	1.2682	0.423488	0.291492	--	--	--	--	--	--
ACSNU00549	0.0842766	0.520366	0.469024	--	--	--	--	Nose resistant to fluoxetine protein 6 (Precursor) GN=nrf-6 OS=Caenorhabditis elegans PE=1 SV=3	PREDICTED: nose resistant to fluoxetine protein 6-like isoform X1 [Apis mellifera]
ACSNU00550	0.150919	0.192826	0.0190612	--	--	--	--	--	PREDICTED: uncharacterized protein LOC100577895, partial [Apis mellifera]
ACSNU00551	10.7844	8.44827	5.72144	[R]	General function prediction only	--	--	--	PREDICTED: CUGBP Elav-like family member 2-like [Apis florea]
ACSNU00553	9.17003	11.9638	10.2479	--	--	Cellular Component: nucleus (GO:0005634);;	--	Histone-lysine N-methyltransferase trr GN=trr OS=Drosophila melanogaster (Fruit fly) PE=1 SV=2	PREDICTED: transforming growth factor beta regulator 1-like [Apis mellifera]
ACSNU00554	22.1685	28.255	36.7602	--	--	--	--	Ectopic P granules protein 4 OS=Caenorhabditis elegans PE=2 SV=1	PREDICTED: etoposide-induced protein 2.4-like [Apis dorsata]
ACSNU00555	1.70173	1.63762	1.2633	[S]	Function unknown	--	--	--	PREDICTED: radial spoke head 1 homolog isoform X4 [Apis mellifera]
ACSNU00556	0.112748	0.0978023	0	--	--	--	--	--	--
ACSNU00557	0	0	0	--	--	--	--	--	PREDICTED: uncharacterized protein LOC100871635 [Apis florea]
ACSNU00558	22.6503	19.9301	12.1747	--	--	Biological Process: retrograde transport, endosome to Golgi (GO:0042147);;	--	Vacuolar protein sorting-associated protein 54 GN=scat OS=Drosophila melanogaster (Fruit fly) PE=1 SV=1	PREDICTED: vacuolar protein sorting-associated protein 54 [Apis mellifera]
ACSNU00559	0.275115	0.168551	0.138344	--	--	--	--	--	PREDICTED: uncharacterized protein LOC102676956 [Apis dorsata]
ACSNU00560	0.489459	0.637592	3.54992	--	--	--	--	Kelch-like protein diablo {ECO:0000250|UniProtKB:Q9VUU5} OS=Drosophila mojavensis (Fruit fly) PE=3 SV=1	PREDICTED: kelch-like protein 10 [Apis mellifera]
ACSNU00561	0.232972	0.268021	0.326787	--	--	--	--	--	--
ACSNU00562	50.7475	56.3504	133.009	--	--	Biological Process: transport (GO:0006810);; Cellular Component: integral component of membrane (GO:0016021);;	--	Mitochondrial substrate carrier family protein G GN=mcfG OS=Dictyostelium discoideum (Slime mold) PE=2 SV=1	PREDICTED: mitochondrial carnitine/acylcarnitine carrier protein CACL-like isoform X1 [Apis dorsata]
ACSNU00563	26.5057	33.5753	58.3182	[E]	Amino acid transport and metabolism	Molecular Function: phenylalanine 4-monooxygenase activity (GO:0004505);; Molecular Function: iron ion binding (GO:0005506);; Biological Process: L-phenylalanine catabolic process (GO:0006559);; Molecular Function: amino acid binding (GO:0016597);; Biological Process: oxidation-reduction process (GO:0055114);;	--	Protein henna GN=Hn OS=Drosophila melanogaster (Fruit fly) PE=2 SV=3	PREDICTED: protein henna-like isoform X1 [Apis dorsata]
ACSNU00564	10.0489	8.54838	4.59741	--	--	Molecular Function: DNA binding (GO:0003677);; Molecular Function: sequence-specific DNA binding transcription factor activity (GO:0003700);; Molecular Function: signal transducer activity (GO:0004871);; Cellular Component: nucleus (GO:0005634);; Cellular Component: transcription factor complex (GO:0005667);; Cellular Component: cytoplasm (GO:0005737);; Biological Process: regulation of transcrip…	--	Circadian locomoter output cycles protein kaput GN=Clk OS=Drosophila melanogaster (Fruit fly) PE=1 SV=3	PREDICTED: circadian locomoter output cycles protein kaput [Apis mellifera]
ACSNU00565	0.289045	0	0.106884	--	--	--	--	--	--
ACSNU00566	13.0631	12.8986	9.04263	--	--	--	--	--	--
ACSNU00567	5.88359	4.7749	3.34609	--	--	Molecular Function: zinc ion binding (GO:0008270);;	--	LIM/homeobox protein Lhx3 GN=LHX3 OS=Halocynthia roretzi (Sea squirt) PE=2 SV=2	PREDICTED: LIM domain only protein 3-like isoform X1 [Apis mellifera]
ACSNU00568	0.667406	0.616335	0.144678	--	--	Molecular Function: zinc ion binding (GO:0008270);;	--	LIM/homeobox protein Lhx3 GN=LHX3 OS=Halocynthia roretzi (Sea squirt) PE=2 SV=2	PREDICTED: LIM domain only protein 3-like [Apis mellifera]
ACSNU00569	195.412	233.92	215.345	--	--	--	--	--	PREDICTED: putative leucine-rich repeat-containing protein DDB_G0290503-like isoform X1 [Apis mellifera]
ACSNU00570	9.09762	13.0303	14.7078	--	--	Biological Process: DNA damage checkpoint (GO:0000077);; Cellular Component: nucleus (GO:0005634);; Biological Process: DNA repair (GO:0006281);;	--	--	PREDICTED: cell cycle checkpoint protein RAD1-like [Apis florea]
ACSNU00571	248.684	261.116	190.777	--	--	Molecular Function: transporter activity (GO:0005215);; Biological Process: transport (GO:0006810);; Molecular Function: lipid binding (GO:0008289);;	--	Fatty acid-binding protein, muscle OS=Locusta migratoria (Migratory locust) PE=1 SV=2	PREDICTED: fatty acid-binding protein, muscle-like isoform 2 [Apis florea]
ACSNU00572	3.82575	2.09788	3.85037	--	--	Molecular Function: DNA binding (GO:0003677);;	--	--	PREDICTED: uncharacterized protein LOC100578801 [Apis mellifera]
ACSNU00573	50.1171	28.2373	155.235	--	--	Molecular Function: calcium ion binding (GO:0005509);;	--	--	PREDICTED: probable calcium-binding protein CML11-like isoformX1 [Apis mellifera]
ACSNU00575	32.8013	20.5746	11.9863	[E]	Amino acid transport and metabolism	Molecular Function: catalytic activity (GO:0003824);; Biological Process: metabolic process (GO:0008152);; Molecular Function: pyridoxal phosphate binding (GO:0030170);;	--	--	PREDICTED: uncharacterized protein LOC410867 [Apis mellifera]
ACSNU00576	21.4403	19.9412	19.3938	--	--	--	--	--	PREDICTED: putative leucine-rich repeat-containing protein DDB_G0290503-like isoform X2 [Apis mellifera]
ACSNU00577	23.443	26.0875	32.7906	--	--	--	--	Vacuolar-sorting protein SNF8 GN=snf8 OS=Dictyostelium discoideum (Slime mold) PE=3 SV=1	PREDICTED: vacuolar-sorting protein SNF8 isoform X1 [Apis mellifera]
ACSNU00578	0.0638594	0	0.0137619	--	--	--	--	--	PREDICTED: uncharacterized protein LOC102673585 [Apis dorsata]
ACSNU00579	0.697649	0.949673	0.504556	--	--	Molecular Function: sequence-specific DNA binding transcription factor activity (GO:0003700);; Cellular Component: nucleus (GO:0005634);; Biological Process: regulation of transcription, DNA-templated (GO:0006355);; Molecular Function: sequence-specific DNA binding (GO:0043565);;	--	Protein Optix GN=Optix OS=Drosophila melanogaster (Fruit fly) PE=2 SV=1	PREDICTED: uncharacterized protein LOC100866364 [Apis florea]
ACSNU00580	66.2897	65.2762	222.011	--	--	--	--	--	PREDICTED: uncharacterized protein C12orf4 homolog [Apis dorsata]
ACSNU00581	43.8676	42.1736	64.7186	[H]	Coenzyme transport and metabolism	Biological Process: cellular protein modification process (GO:0006464);; Molecular Function: small protein activating enzyme activity (GO:0008641);;	--	SUMO-activating enzyme subunit 1 GN=sae1 OS=Dictyostelium discoideum (Slime mold) PE=3 SV=1	PREDICTED: SUMO-activating enzyme subunit 1 [Apis mellifera]
ACSNU00582	0	0.054585	0	--	--	--	--	--	--
ACSNU00583	0	0	0	--	--	--	--	--	PREDICTED: uncharacterized protein LOC102672285 isoform X2 [Apis dorsata]
ACSNU00584	60.7957	68.5187	4.85035	--	--	--	--	--	PREDICTED: uncharacterized protein LOC726987 isoform X2 [Apis mellifera]
ACSNU00585	46.1623	131.38	0.106132	--	--	--	--	--	PREDICTED: uncharacterized protein LOC102671784 [Apis dorsata]
ACSNU00586	3.02132	1.1793	2.53189	--	--	--	--	--	PREDICTED: uncharacterized protein LOC100864062 [Apis florea]
ACSNU00587	0.129313	0.424266	0.735908	--	--	--	--	--	--
ACSNU00588	0.151052	0.416508	1.5026	--	--	--	--	--	--
ACSNU00589	33.444	25.4116	44.7765	--	--	--	--	--	PREDICTED: apoptotic protease-activating factor 1-like isoform X1 [Apis dorsata]
ACSNU00590	19.3686	22.3272	28.794	--	--	Cellular Component: mitochondrial inner membrane (GO:0005743);; Biological Process: mitochondrial pyruvate transport (GO:0006850);;	--	Probable mitochondrial pyruvate carrier 2 GN=F53F10.3 OS=Caenorhabditis elegans PE=3 SV=2	PREDICTED: mitochondrial pyruvate carrier 2-like [Apis dorsata]
ACSNU00591	40.912	43.2578	44.2124	--	--	--	--	--	PREDICTED: protein CASC4-like isoform X1 [Apis mellifera]
ACSNU00592	9.69485	9.66881	6.62751	[R]	General function prediction only	Molecular Function: GTPase activity (GO:0003924);; Molecular Function: GTP binding (GO:0005525);; Biological Process: GTP catabolic process (GO:0006184);; Biological Process: small GTPase mediated signal transduction (GO:0007264);; Cellular Component: membrane (GO:0016020);;	--	Ras-like protein rasG (Precursor) GN=rasG OS=Dictyostelium discoideum (Slime mold) PE=1 SV=1	PREDICTED: GTP-binding protein Rit2-like isoform X1 [Apis dorsata]
ACSNU00593	51.4714	46.6965	45.8365	[Z]	Cytoskeleton	Molecular Function: binding (GO:0005488);; Cellular Component: intracellular organelle (GO:0043229);;	--	Protein DENND6 homolog GN=DDB_G0280481 OS=Dictyostelium discoideum (Slime mold) PE=3 SV=1	PREDICTED: kinesin A [Apis mellifera]
ACSNU00594	35.7933	27.9086	35.0712	--	--	--	--	--	hypothetical protein SINV_06266 [Solenopsis invicta]
ACSNU00596	11.7994	12.9834	11.5089	--	--	--	--	Apoptosis 1 inhibitor GN=th OS=Drosophila melanogaster (Fruit fly) PE=1 SV=2	PREDICTED: baculoviral IAP repeat-containing protein 2-like [Apis dorsata]
ACSNU00597	23.0124	20.7643	23.4007	--	--	--	--	HCF C-terminal chain OS=Drosophila melanogaster (Fruit fly) PE=1 SV=2	PREDICTED: host cell factor 1-like [Apis florea]
ACSNU00598	52.2491	41.3432	34.4189	[R]	General function prediction only	Molecular Function: structural molecule activity (GO:0005198);; Biological Process: intracellular protein transport (GO:0006886);; Biological Process: vesicle-mediated transport (GO:0016192);; Molecular Function: myosin heavy chain kinase activity (GO:0016905);; Cellular Component: COPI vesicle coat (GO:0030126);;	--	Coatomer subunit alpha GN=copa OS=Dictyostelium discoideum (Slime mold) PE=3 SV=1	PREDICTED: coatomer subunit alpha isoform 1 [Apis mellifera]
ACSNU00599	6.63907	5.48458	11.2927	[L]	Replication, recombination and repair	--	--	--	PREDICTED: THUMP domain-containing protein 3-like isoform X2 [Apis mellifera]
ACSNU00600	36.7936	37.0397	33.45	[JA]	--	--	--	Probable ribosome production factor 1 GN=CG6712 OS=Drosophila melanogaster (Fruit fly) PE=2 SV=1	PREDICTED: probable ribosome production factor 1-like [Apis dorsata]
ACSNU00601	25.2909	13.7933	12.0572	[R]	General function prediction only	--	--	Ankyrin repeat and KH domain-containing protein CBG24701 GN=CBG24701 OS=Caenorhabditis briggsae PE=3 SV=3	PREDICTED: KN motif and ankyrin repeat domain-containing protein 1-like isoform X1 [Apis dorsata]
ACSNU00602	4.68435	3.69857	4.24008	--	--	--	--	--	Ataxin-7-like protein 1 [Camponotus floridanus]
ACSNU00604	1.07578	1.39869	0.738688	--	--	Molecular Function: lipid transporter activity (GO:0005319);; Biological Process: lipid transport (GO:0006869);;	--	--	PREDICTED: uncharacterized protein LOC726793 [Apis mellifera]
ACSNU00605	5.88153	8.33787	2.50026	--	--	Molecular Function: lipid transporter activity (GO:0005319);; Biological Process: lipid transport (GO:0006869);;	--	--	PREDICTED: uncharacterized protein LOC100871845 [Apis florea]
ACSNU00606	19.0525	23.0399	11.7094	--	--	--	--	--	PREDICTED: uncharacterized protein LOC102679862 [Apis dorsata]
ACSNU00607	30.3642	29.9456	21.2995	[Z]	Cytoskeleton	Molecular Function: actin binding (GO:0003779);; Molecular Function: calcium ion binding (GO:0005509);;	--	Fimbrin GN=fimA OS=Dictyostelium discoideum (Slime mold) PE=2 SV=2	PREDICTED: plastin-3 [Apis florea]
ACSNU00608	13.4772	11.8444	9.30913	--	--	Molecular Function: DNA binding (GO:0003677);; Cellular Component: nucleus (GO:0005634);; Molecular Function: methyltransferase activity (GO:0008168);; Molecular Function: zinc ion binding (GO:0008270);; Molecular Function: oxidoreductase activity, acting on paired donors, with incorporation or reduction of molecular oxygen, 2-oxoglutarate as one donor, and incorporation of one atom each of oxyge…	--	Lysine-specific demethylase lid GN=lid OS=Drosophila melanogaster (Fruit fly) PE=1 SV=1	PREDICTED: lysine-specific demethylase lid-like isoform X1 [Apis dorsata]
ACSNU00609	128.835	155.361	124.956	--	--	Molecular Function: ubiquinol-cytochrome-c reductase activity (GO:0008121);;	--	--	PREDICTED: cytochrome b-c1 complex subunit 8-like [Apis mellifera]
ACSNU00610	24.1005	16.9038	15.2722	--	--	Molecular Function: kinase activity (GO:0016301);; Biological Process: phosphorylation (GO:0016310);;	--	--	PREDICTED: epidermal growth factor receptor kinase substrate 8-like protein 1-like [Apis mellifera]
ACSNU00611	26.7662	24.734	12.7845	[F]	Nucleotide transport and metabolism	Molecular Function: hydrolase activity, acting on carbon-nitrogen (but not peptide) bonds (GO:0016810);;	--	Dihydropyrimidinase GN=pyd2 OS=Dictyostelium discoideum (Slime mold) PE=1 SV=1	PREDICTED: LOW QUALITY PROTEIN: dihydropyrimidinase-like [Apis dorsata]
ACSNU00612	51.2348	49.9168	62.8868	--	--	--	--	--	PREDICTED: ribonuclease H2 subunit C-like [Apis mellifera]
ACSNU00613	20.4069	18.3292	24.1418	--	--	Cellular Component: integral component of membrane (GO:0016021);;	--	Transmembrane channel-like protein 2 GN=tmc-2 OS=Caenorhabditis elegans PE=1 SV=2	PREDICTED: transmembrane channel-like protein 7-like [Apis mellifera]
ACSNU00614	17.1457	13.1595	12.3637	--	--	--	--	--	PREDICTED: protein FAM98A-like [Apis mellifera]
ACSNU00615	1.96973	1.30313	1.64244	--	--	--	--	--	PREDICTED: protein lines-like [Apis florea]
ACSNU00616	13.037	16.0488	12.9128	--	--	--	--	Protein lines OS=Drosophila melanogaster (Fruit fly) PE=1 SV=1	PREDICTED: protein lines isoform 1 [Apis mellifera]
ACSNU00617	20.6846	19.9958	18.8619	[RTKL]	--	Molecular Function: protein serine/threonine kinase activity (GO:0004674);; Molecular Function: small GTPase regulator activity (GO:0005083);; Molecular Function: ATP binding (GO:0005524);; Molecular Function: phospholipid binding (GO:0005543);; Biological Process: protein phosphorylation (GO:0006468);; Biological Process: actin cytoskeleton reorganization (GO:0031532);; Biological Process: intra…	--	Serine/threonine-protein kinase Genghis Khan GN=gek OS=Drosophila melanogaster (Fruit fly) PE=1 SV=1	Serine/threonine-protein kinase MRCK beta [Camponotus floridanus]
ACSNU00618	53.1743	46.3118	49.0673	--	--	--	--	--	PREDICTED: desumoylating isopeptidase 2-like isoformX1 [Apis mellifera]
ACSNU00619	52.7067	71.2692	69.7034	[K]	Transcription	Cellular Component: nucleus (GO:0005634);; Molecular Function: sequence-specific DNA binding (GO:0043565);; Molecular Function: protein heterodimerization activity (GO:0046982);;	--	Dr1-associated corepressor homolog GN=drap1 OS=Dictyostelium discoideum (Slime mold) PE=3 SV=1	PREDICTED: dr1-associated corepressor-like [Apis dorsata]
ACSNU00620	11.4597	10.5611	10.9764	[L]	Replication, recombination and repair	--	--	DNA polymerase kappa GN=polk-1 OS=Caenorhabditis elegans PE=3 SV=3	PREDICTED: DNA polymerase eta [Apis mellifera]
ACSNU00622	20.5085	19.3642	24.1446	--	--	Biological Process: sensory perception of smell (GO:0007608);;	--	--	PREDICTED: spatacsin-like isoform X2 [Apis dorsata]
ACSNU00624	0.332726	0.297776	0.0653097	--	--	Molecular Function: olfactory receptor activity (GO:0004984);; Molecular Function: odorant binding (GO:0005549);; Cellular Component: membrane (GO:0016020);; Biological Process: detection of chemical stimulus involved in sensory perception of smell (GO:0050911);;	--	Odorant receptor 85b GN=Or85b OS=Drosophila melanogaster (Fruit fly) PE=1 SV=2	PREDICTED: odorant receptor 57 isoform X1 [Apis mellifera]
ACSNU00625	0	0	0	--	--	Molecular Function: olfactory receptor activity (GO:0004984);; Molecular Function: odorant binding (GO:0005549);; Cellular Component: membrane (GO:0016020);; Biological Process: detection of chemical stimulus involved in sensory perception of smell (GO:0050911);;	--	--	PREDICTED: putative odorant receptor 85b-like [Apis dorsata]
ACSNU00626	0.13927	0.215776	0.0351179	--	--	Molecular Function: olfactory receptor activity (GO:0004984);; Molecular Function: odorant binding (GO:0005549);; Cellular Component: membrane (GO:0016020);; Biological Process: detection of chemical stimulus involved in sensory perception of smell (GO:0050911);;	--	Odorant receptor 22c GN=Or22c OS=Drosophila melanogaster (Fruit fly) PE=2 SV=2	PREDICTED: uncharacterized protein LOC100576783 isoform X3 [Apis mellifera]
ACSNU00627	0.40759	0	0	--	--	Molecular Function: olfactory receptor activity (GO:0004984);; Molecular Function: odorant binding (GO:0005549);; Cellular Component: membrane (GO:0016020);; Biological Process: detection of chemical stimulus involved in sensory perception of smell (GO:0050911);;	--	Odorant receptor 85b GN=Or85b OS=Drosophila melanogaster (Fruit fly) PE=1 SV=2	PREDICTED: putative odorant receptor 67c-like [Apis dorsata]
ACSNU00628	0.140582	0.408126	0	--	--	Molecular Function: olfactory receptor activity (GO:0004984);; Molecular Function: odorant binding (GO:0005549);; Cellular Component: membrane (GO:0016020);; Biological Process: detection of chemical stimulus involved in sensory perception of smell (GO:0050911);;	--	--	PREDICTED: odorant receptor 51 isoform X2 [Apis mellifera]
ACSNU00629	0.496406	0.424087	0	--	--	Molecular Function: olfactory receptor activity (GO:0004984);; Molecular Function: odorant binding (GO:0005549);; Cellular Component: membrane (GO:0016020);; Biological Process: detection of chemical stimulus involved in sensory perception of smell (GO:0050911);;	--	Odorant receptor coreceptor GN=Orco OS=Anopheles gambiae (African malaria mosquito) PE=1 SV=3	PREDICTED: uncharacterized protein LOC102670623 [Apis dorsata]
ACSNU00630	0.908193	0.427156	0	--	--	Molecular Function: olfactory receptor activity (GO:0004984);; Molecular Function: odorant binding (GO:0005549);; Cellular Component: membrane (GO:0016020);; Biological Process: detection of chemical stimulus involved in sensory perception of smell (GO:0050911);;	--	Odorant receptor 22a GN=Or22a OS=Drosophila melanogaster (Fruit fly) PE=1 SV=1	PREDICTED: putative odorant receptor 69a, isoform A-like [Apis mellifera]
ACSNU00631	0.200389	0	0	--	--	--	--	--	--
ACSNU00632	0.518954	1.46767	0.0795918	--	--	Molecular Function: olfactory receptor activity (GO:0004984);; Molecular Function: odorant binding (GO:0005549);; Cellular Component: membrane (GO:0016020);; Biological Process: detection of chemical stimulus involved in sensory perception of smell (GO:0050911);;	--	Putative odorant receptor 69a, isoform A GN=Or69a OS=Drosophila melanogaster (Fruit fly) PE=2 SV=2	PREDICTED: putative odorant receptor 69a, isoform A-like [Apis dorsata]
ACSNU00633	1.249	0.582308	0.124658	--	--	Molecular Function: olfactory receptor activity (GO:0004984);; Molecular Function: odorant binding (GO:0005549);; Cellular Component: membrane (GO:0016020);; Biological Process: detection of chemical stimulus involved in sensory perception of smell (GO:0050911);;	--	Putative odorant receptor 69a, isoform A GN=Or69a OS=Drosophila melanogaster (Fruit fly) PE=2 SV=2	PREDICTED: odorant receptor Or1-like isoform X1 [Apis mellifera]
ACSNU00634	0.120105	0.0459899	0	--	--	Molecular Function: olfactory receptor activity (GO:0004984);; Molecular Function: odorant binding (GO:0005549);; Cellular Component: membrane (GO:0016020);; Biological Process: detection of chemical stimulus involved in sensory perception of smell (GO:0050911);;	--	Odorant receptor 83a GN=Or83a OS=Drosophila melanogaster (Fruit fly) PE=3 SV=2	PREDICTED: putative odorant receptor 69a, isoform A-like isoform X2 [Apis dorsata]
ACSNU00635	0.112871	0	0.0777715	--	--	Molecular Function: olfactory receptor activity (GO:0004984);; Molecular Function: odorant binding (GO:0005549);; Cellular Component: membrane (GO:0016020);; Biological Process: detection of chemical stimulus involved in sensory perception of smell (GO:0050911);;	--	--	PREDICTED: putative odorant receptor 13a-like [Apis florea]
ACSNU00636	0.148731	0.356886	0.136803	--	--	Molecular Function: olfactory receptor activity (GO:0004984);; Molecular Function: odorant binding (GO:0005549);; Cellular Component: membrane (GO:0016020);; Biological Process: detection of chemical stimulus involved in sensory perception of smell (GO:0050911);;	--	--	PREDICTED: putative odorant receptor 13a-like isoform X2 [Apis dorsata]
ACSNU00637	0	0	0	--	--	Molecular Function: olfactory receptor activity (GO:0004984);; Molecular Function: odorant binding (GO:0005549);; Cellular Component: membrane (GO:0016020);; Biological Process: detection of chemical stimulus involved in sensory perception of smell (GO:0050911);;	--	--	PREDICTED: uncharacterized protein LOC102680893 [Apis dorsata]
ACSNU00638	0.158869	0.292361	0	--	--	Molecular Function: olfactory receptor activity (GO:0004984);; Molecular Function: odorant binding (GO:0005549);; Cellular Component: membrane (GO:0016020);; Biological Process: detection of chemical stimulus involved in sensory perception of smell (GO:0050911);;	--	Odorant receptor 22c GN=Or22c OS=Drosophila melanogaster (Fruit fly) PE=2 SV=2	PREDICTED: odorant receptor 43a-like [Apis florea]
ACSNU00639	0.320463	0.297682	0	--	--	Molecular Function: olfactory receptor activity (GO:0004984);; Molecular Function: odorant binding (GO:0005549);; Cellular Component: membrane (GO:0016020);; Biological Process: detection of chemical stimulus involved in sensory perception of smell (GO:0050911);;	--	Odorant receptor 83a GN=Or83a OS=Drosophila melanogaster (Fruit fly) PE=3 SV=2	odorant receptor 27 [Apis mellifera]
ACSNU00640	0.124569	0.566001	0	--	--	Molecular Function: olfactory receptor activity (GO:0004984);; Molecular Function: odorant binding (GO:0005549);; Cellular Component: membrane (GO:0016020);; Biological Process: detection of chemical stimulus involved in sensory perception of smell (GO:0050911);;	--	--	odorant receptor 26 [Apis mellifera]
ACSNU00641	0	0	0	--	--	Molecular Function: olfactory receptor activity (GO:0004984);; Molecular Function: odorant binding (GO:0005549);; Cellular Component: membrane (GO:0016020);; Biological Process: detection of chemical stimulus involved in sensory perception of smell (GO:0050911);;	--	Odorant receptor 22c GN=Or22c OS=Drosophila melanogaster (Fruit fly) PE=2 SV=2	PREDICTED: odorant receptor Or1-like [Apis mellifera]
ACSNU00642	0	0	0	--	--	--	--	--	PREDICTED: putative odorant receptor 85b-like [Apis dorsata]
ACSNU00643	0.133895	0.290976	0	--	--	Molecular Function: olfactory receptor activity (GO:0004984);; Molecular Function: odorant binding (GO:0005549);; Cellular Component: membrane (GO:0016020);; Biological Process: detection of chemical stimulus involved in sensory perception of smell (GO:0050911);;	--	Odorant receptor 83a GN=Or83a OS=Drosophila melanogaster (Fruit fly) PE=3 SV=2	PREDICTED: putative odorant receptor 82a isoform X1 [Apis mellifera]
ACSNU00644	0	0	0	--	--	Molecular Function: olfactory receptor activity (GO:0004984);; Molecular Function: odorant binding (GO:0005549);; Cellular Component: membrane (GO:0016020);; Biological Process: detection of chemical stimulus involved in sensory perception of smell (GO:0050911);;	--	Odorant receptor 22c GN=Or22c OS=Drosophila melanogaster (Fruit fly) PE=2 SV=2	PREDICTED: uncharacterized protein LOC100866722 [Apis florea]
ACSNU00645	0.043735	0.0493461	0	--	--	Molecular Function: olfactory receptor activity (GO:0004984);; Molecular Function: odorant binding (GO:0005549);; Cellular Component: membrane (GO:0016020);; Biological Process: detection of chemical stimulus involved in sensory perception of smell (GO:0050911);;	--	--	PREDICTED: odorant receptor 43a-like [Apis florea]
ACSNU00646	0	0.0489957	0	--	--	Molecular Function: olfactory receptor activity (GO:0004984);; Molecular Function: odorant binding (GO:0005549);; Cellular Component: membrane (GO:0016020);; Biological Process: detection of chemical stimulus involved in sensory perception of smell (GO:0050911);;	--	Odorant receptor 22c GN=Or22c OS=Drosophila melanogaster (Fruit fly) PE=2 SV=2	PREDICTED: odorant receptor 43a-like [Apis dorsata]
ACSNU00647	0	0	0	--	--	Molecular Function: olfactory receptor activity (GO:0004984);; Molecular Function: odorant binding (GO:0005549);; Cellular Component: membrane (GO:0016020);; Biological Process: detection of chemical stimulus involved in sensory perception of smell (GO:0050911);;	--	Odorant receptor 85b GN=Or85b OS=Drosophila melanogaster (Fruit fly) PE=1 SV=2	PREDICTED: putative odorant receptor 82a [Apis mellifera]
ACSNU00648	0	0	0	--	--	Molecular Function: olfactory receptor activity (GO:0004984);; Molecular Function: odorant binding (GO:0005549);; Cellular Component: membrane (GO:0016020);; Biological Process: detection of chemical stimulus involved in sensory perception of smell (GO:0050911);;	--	Odorant receptor 85b GN=Or85b OS=Drosophila melanogaster (Fruit fly) PE=1 SV=2	PREDICTED: putative odorant receptor 85b [Apis mellifera]
ACSNU00649	0	0	0	--	--	--	--	--	PREDICTED: uncharacterized protein LOC100577715 [Apis mellifera]
ACSNU00650	0.191264	0	0.0647411	--	--	Molecular Function: olfactory receptor activity (GO:0004984);; Molecular Function: odorant binding (GO:0005549);; Cellular Component: membrane (GO:0016020);; Biological Process: detection of chemical stimulus involved in sensory perception of smell (GO:0050911);;	--	Odorant receptor Or2 GN=OR2 OS=Anopheles gambiae (African malaria mosquito) PE=2 SV=1	PREDICTED: uncharacterized protein LOC100577715 [Apis mellifera]
ACSNU00652	0	0.0571006	0	--	--	Molecular Function: olfactory receptor activity (GO:0004984);; Molecular Function: odorant binding (GO:0005549);; Cellular Component: membrane (GO:0016020);; Biological Process: detection of chemical stimulus involved in sensory perception of smell (GO:0050911);;	--	Putative odorant receptor 92a GN=Or92a OS=Drosophila melanogaster (Fruit fly) PE=3 SV=3	PREDICTED: putative odorant receptor 49a-like [Apis dorsata]
ACSNU00653	0	0	0.0298142	--	--	Molecular Function: olfactory receptor activity (GO:0004984);; Molecular Function: odorant binding (GO:0005549);; Cellular Component: membrane (GO:0016020);; Biological Process: detection of chemical stimulus involved in sensory perception of smell (GO:0050911);;	--	--	odorant receptor 12 [Apis mellifera]
ACSNU00654	0	0	0	--	--	Molecular Function: olfactory receptor activity (GO:0004984);; Molecular Function: odorant binding (GO:0005549);; Cellular Component: membrane (GO:0016020);; Biological Process: detection of chemical stimulus involved in sensory perception of smell (GO:0050911);;	--	Odorant receptor 33a GN=Or33a OS=Drosophila melanogaster (Fruit fly) PE=2 SV=1	PREDICTED: putative odorant receptor 85b-like [Apis dorsata]
ACSNU00655	0	0	0	--	--	Molecular Function: olfactory receptor activity (GO:0004984);; Molecular Function: odorant binding (GO:0005549);; Cellular Component: membrane (GO:0016020);; Biological Process: detection of chemical stimulus involved in sensory perception of smell (GO:0050911);;	--	--	PREDICTED: uncharacterized protein LOC102672253 [Apis dorsata]
ACSNU00656	0	0	0	--	--	Molecular Function: olfactory receptor activity (GO:0004984);; Molecular Function: odorant binding (GO:0005549);; Cellular Component: membrane (GO:0016020);; Biological Process: detection of chemical stimulus involved in sensory perception of smell (GO:0050911);;	--	--	PREDICTED: putative odorant receptor 30a-like [Apis dorsata]
ACSNU00657	0.040935	0.0458102	0	--	--	Molecular Function: olfactory receptor activity (GO:0004984);; Molecular Function: odorant binding (GO:0005549);; Cellular Component: membrane (GO:0016020);; Biological Process: detection of chemical stimulus involved in sensory perception of smell (GO:0050911);;	--	--	PREDICTED: uncharacterized protein LOC102655553 [Apis mellifera]
ACSNU00658	0	0.0776343	0	--	--	Molecular Function: olfactory receptor activity (GO:0004984);; Molecular Function: odorant binding (GO:0005549);; Cellular Component: membrane (GO:0016020);; Biological Process: detection of chemical stimulus involved in sensory perception of smell (GO:0050911);;	--	--	PREDICTED: putative odorant receptor 85f-like isoform X2 [Apis mellifera]
ACSNU00659	0	0	0	--	--	Molecular Function: olfactory receptor activity (GO:0004984);; Molecular Function: odorant binding (GO:0005549);; Cellular Component: membrane (GO:0016020);; Biological Process: detection of chemical stimulus involved in sensory perception of smell (GO:0050911);;	--	--	PREDICTED: putative odorant receptor 85f-like isoform X2 [Apis mellifera]
ACSNU00660	0	0	0	--	--	Molecular Function: olfactory receptor activity (GO:0004984);; Molecular Function: odorant binding (GO:0005549);; Cellular Component: membrane (GO:0016020);; Biological Process: detection of chemical stimulus involved in sensory perception of smell (GO:0050911);;	--	--	odorant receptor 5 [Apis mellifera]
ACSNU00661	0	0.30659	0	--	--	Molecular Function: olfactory receptor activity (GO:0004984);; Molecular Function: odorant binding (GO:0005549);; Cellular Component: membrane (GO:0016020);; Biological Process: detection of chemical stimulus involved in sensory perception of smell (GO:0050911);;	--	--	odorant receptor 4 [Apis mellifera]
ACSNU00662	0	0.108359	0.0340017	--	--	Molecular Function: olfactory receptor activity (GO:0004984);; Molecular Function: odorant binding (GO:0005549);; Cellular Component: membrane (GO:0016020);; Biological Process: detection of chemical stimulus involved in sensory perception of smell (GO:0050911);;	--	Odorant receptor 13a GN=Or13a OS=Drosophila melanogaster (Fruit fly) PE=2 SV=2	odorant receptor 1 [Apis cerana]
ACSNU00663	0.568779	0.763835	0.397064	--	--	Molecular Function: transporter activity (GO:0005215);; Biological Process: transport (GO:0006810);; Cellular Component: integral component of membrane (GO:0016021);;	--	Aquaporin AQPAe.a GN=AAEL003512 OS=Aedes aegypti (Yellowfever mosquito) PE=2 SV=2	PREDICTED: aquaporin-2-like [Apis florea]
ACSNU00664	40.6244	38.3248	31.4673	--	--	--	--	Protein Cep78 homolog GN=CG7886 OS=Drosophila melanogaster (Fruit fly) PE=1 SV=2	PREDICTED: uncharacterized protein LOC102679199 [Apis dorsata]
ACSNU00665	67.2716	70.2757	57.0524	--	--	Molecular Function: signal transducer activity (GO:0004871);; Biological Process: response to stress (GO:0006950);; Biological Process: signal transduction (GO:0007165);; Molecular Function: phosphoric diester hydrolase activity (GO:0008081);; Biological Process: metabolic process (GO:0008152);;	--	Probable 3&apos;,5&apos;-cyclic phosphodiesterase pde-6 GN=pde-6 OS=Caenorhabditis elegans PE=3 SV=1	PREDICTED: high affinity cAMP-specific and IBMX-insensitive 3&apos;,5&apos;-cyclic phosphodiesterase 8A-like, partial [Apis dorsata]
ACSNU00666	0.629983	0.735898	0.606301	--	--	Cellular Component: sarcoglycan complex (GO:0016012);; Cellular Component: integral component of membrane (GO:0016021);;	--	--	PREDICTED: zeta-sarcoglycan-like [Apis florea]
ACSNU00669	0.397872	0.17889	0.152463	--	--	--	--	--	--
ACSNU00670	18.5236	18.9157	24.5598	[R]	General function prediction only	Biological Process: metabolic process (GO:0008152);; Molecular Function: hydrolase activity (GO:0016787);;	--	Probable serine hydrolase GN=kraken OS=Drosophila melanogaster (Fruit fly) PE=2 SV=1	PREDICTED: epoxide hydrolase 4-like isoform X4 [Apis mellifera]
ACSNU00671	26.1898	23.8016	24.099	[R]	General function prediction only	--	--	--	PREDICTED: WD repeat and HMG-box DNA-binding protein 1-like isoform X1 [Apis mellifera]
ACSNU00672	137.879	141.535	161.269	--	--	Cellular Component: mitochondrial outer membrane translocase complex (GO:0005742);; Biological Process: protein targeting (GO:0006605);;	--	Mitochondrial import receptor subunit TOM20 homolog {ECO:0000250|UniProtKB:Q19766} GN=tomm-20 OS=Caenorhabditis briggsae PE=3 SV=1	PREDICTED: mitochondrial import receptor subunit TOM20 homolog [Apis florea]
ACSNU00673	80.8942	98.363	30.3956	[H]	Coenzyme transport and metabolism	Molecular Function: hydroxymethylbilane synthase activity (GO:0004418);; Biological Process: peptidyl-pyrromethane cofactor linkage (GO:0018160);; Biological Process: tetrapyrrole biosynthetic process (GO:0033014);;	--	Porphobilinogen deaminase GN=hemC OS=Dictyostelium discoideum (Slime mold) PE=3 SV=1	PREDICTED: porphobilinogen deaminase-like [Apis mellifera]
ACSNU00674	14.7065	16.2016	15.074	--	--	--	--	BRO1 domain-containing protein BROX homolog GN=B0507.2 OS=Caenorhabditis elegans PE=3 SV=2	PREDICTED: BRO1 domain-containing protein BROX-like [Apis mellifera]
ACSNU00675	27.3368	26.1893	27.6673	[E]	Amino acid transport and metabolism	Molecular Function: lactoylglutathione lyase activity (GO:0004462);; Molecular Function: hydrolase activity (GO:0016787);; Molecular Function: metal ion binding (GO:0046872);;	--	Tubulin-specific chaperone E GN=tbce OS=Dictyostelium discoideum (Slime mold) PE=3 SV=1	PREDICTED: tubulin-specific chaperone E-like [Apis mellifera]
ACSNU00676	30.5239	34.7911	31.2794	[KL]	--	Molecular Function: DNA binding (GO:0003677);; Molecular Function: ATP-dependent DNA helicase activity (GO:0004003);; Molecular Function: ATP binding (GO:0005524);; Cellular Component: nucleus (GO:0005634);; Biological Process: nucleotide-excision repair (GO:0006289);;	--	TFIIH basal transcription factor complex helicase repD subunit GN=repD OS=Dictyostelium discoideum (Slime mold) PE=2 SV=1	PREDICTED: TFIIH basal transcription factor complex helicase XPD subunit-like [Apis florea]
ACSNU00677	35.0935	27.1096	32.2949	[J]	Translation, ribosomal structure and biogenesis	Cellular Component: dense fibrillar component (GO:0001651);; Molecular Function: mRNA binding (GO:0003729);; Cellular Component: small nucleolar ribonucleoprotein complex (GO:0005732);; Biological Process: rRNA processing (GO:0006364);; Biological Process: tRNA processing (GO:0008033);; Molecular Function: methyltransferase activity (GO:0008168);; Cellular Component: Cajal body (GO:0015030);; Cel…	--	rRNA 2&apos;-O-methyltransferase fibrillarin OS=Drosophila erecta (Fruit fly) PE=3 SV=1	PREDICTED: rRNA 2&apos;-O-methyltransferase fibrillarin [Apis mellifera]
ACSNU00678	4.3034	3.76777	3.14733	--	--	--	--	--	PREDICTED: uncharacterized protein LOC100577939 isoform X1 [Apis mellifera]
ACSNU00679	34.523	47.1746	54.3007	[H]	Coenzyme transport and metabolism	Molecular Function: GTP cyclohydrolase I activity (GO:0003934);; Cellular Component: cytoplasm (GO:0005737);; Molecular Function: oxidoreductase activity (GO:0016491);; Biological Process: tetrahydrofolate biosynthetic process (GO:0046654);; Biological Process: oxidation-reduction process (GO:0055114);;	--	GTP cyclohydrolase 1 GN=Pu OS=Drosophila melanogaster (Fruit fly) PE=2 SV=3	PREDICTED: saccharopine dehydrogenase-like oxidoreductase-like isoform 1 [Apis mellifera]
ACSNU00680	38.3842	35.7198	27.9201	[KL]	--	Molecular Function: DNA binding (GO:0003677);; Molecular Function: ATP binding (GO:0005524);; Cellular Component: nucleus (GO:0005634);; Molecular Function: ATP-dependent helicase activity (GO:0008026);;	--	Chromodomain-helicase-DNA-binding protein 1 GN=CHD1 OS=Bombyx mori (Silk moth) PE=1 SV=1	PREDICTED: chromodomain-helicase-DNA-binding protein 1-like isoform X2 [Apis dorsata]
ACSNU00681	0.0750065	0.0879057	0	--	--	Cellular Component: cytoplasm (GO:0005737);; Molecular Function: protein kinase binding (GO:0019901);;	--	Hsp90 co-chaperone Cdc37 GN=Cdc37 OS=Drosophila virilis (Fruit fly) PE=3 SV=1	PREDICTED: LOW QUALITY PROTEIN: hsp90 co-chaperone Cdc37-like [Apis florea]
ACSNU00682	12.1774	12.6675	13.9679	--	--	--	--	Integrator complex subunit 7 homolog GN=ints7 OS=Dictyostelium discoideum (Slime mold) PE=3 SV=1	PREDICTED: integrator complex subunit 7-like isoform X2 [Apis dorsata]
ACSNU00683	1.28135	1.05447	0.294848	--	--	--	--	Lachesin (Precursor) GN=Lac OS=Drosophila melanogaster (Fruit fly) PE=1 SV=2	PREDICTED: lachesin-like isoform X5 [Apis mellifera]
ACSNU00684	24.5301	36.9254	21.7029	--	--	--	--	Chaoptin (Fragment) GN=CHP OS=Tribolium castaneum (Red flour beetle) PE=2 SV=1	PREDICTED: leucine-rich repeat-containing protein 70-like [Apis dorsata]
ACSNU00685	0.0599341	0.0706305	0.220813	[R]	General function prediction only	Molecular Function: nucleotide binding (GO:0000166);; Molecular Function: nucleic acid binding (GO:0003676);;	--	Polyadenylate-binding protein 1-A GN=pabpc1A OS=Dictyostelium discoideum (Slime mold) PE=1 SV=1	PREDICTED: APOBEC1 complementation factor-like [Apis florea]
ACSNU00686	48.3264	44.2123	19.2092	--	--	--	--	Muscle M-line assembly protein unc-89 GN=unc-89 OS=Caenorhabditis elegans PE=1 SV=3	PREDICTED: neurotrimin [Apis mellifera]
ACSNU00687	34.7542	30.9697	36.9061	--	--	--	--	Enhancer of mRNA-decapping protein 3 GN=Edc3 OS=Drosophila melanogaster (Fruit fly) PE=1 SV=1	PREDICTED: enhancer of mRNA-decapping protein 3-like isoform X1 [Apis dorsata]
ACSNU00688	27.1481	27.605	27.5042	--	--	Molecular Function: sequence-specific DNA binding transcription factor activity (GO:0003700);; Molecular Function: steroid hormone receptor activity (GO:0003707);; Molecular Function: protein serine/threonine kinase activity (GO:0004674);; Molecular Function: ATP binding (GO:0005524);; Cellular Component: nucleus (GO:0005634);; Biological Process: regulation of transcription, DNA-templated (GO:00…	--	Orphan steroid hormone receptor 2 OS=Strongylocentrotus purpuratus (Purple sea urchin) PE=1 SV=1	PREDICTED: uncharacterized protein LOC100870376 [Apis florea]
ACSNU00689	3.96869	4.61193	6.5128	--	--	--	--	--	--
ACSNU00690	12.0306	10.3484	8.90012	[RTKL]	--	Molecular Function: protein serine/threonine kinase activity (GO:0004674);; Molecular Function: protein serine/threonine/tyrosine kinase activity (GO:0004712);; Molecular Function: ATP binding (GO:0005524);; Biological Process: protein phosphorylation (GO:0006468);;	--	Dual specificity tyrosine-phosphorylation-regulated kinase mbk-2 {ECO:0000250|UniProtKB:Q13627} OS=Caenorhabditis briggsae PE=3 SV=2	PREDICTED: dual specificity tyrosine-phosphorylation-regulated kinase 2-like isoform X1 [Apis dorsata]
ACSNU00691	9.65685	14.5957	9.8878	--	--	Molecular Function: glucose-6-phosphate dehydrogenase activity (GO:0004345);; Biological Process: pentose-phosphate shunt (GO:0006098);; Molecular Function: NADP binding (GO:0050661);;	--	Glucose-6-phosphate 1-dehydrogenase GN=Zw OS=Drosophila melanogaster (Fruit fly) PE=1 SV=2	PREDICTED: glucose-6-phosphate 1-dehydrogenase-like isoform X1 [Apis dorsata]
ACSNU00692	20.4869	30.7462	36.2311	--	--	--	--	--	PREDICTED: coiled-coil-helix-coiled-coil-helix domain-containing protein 1-like isoformX1 [Apis mellifera]
ACSNU00693	14.735	14.4726	14.4243	--	--	--	--	Striatin-interacting protein homolog GN=fam40 OS=Dictyostelium discoideum (Slime mold) PE=3 SV=1	PREDICTED: striatin-interacting proteins 2-like isoform X3 [Apis mellifera]
ACSNU00694	29.6299	27.9405	43.5872	--	--	Biological Process: Wnt signaling pathway (GO:0016055);; Molecular Function: Wnt-protein binding (GO:0017147);;	--	Protein wntless {ECO:0000250|UniProtKB:Q95ST2} (Precursor) OS=Drosophila mojavensis (Fruit fly) PE=3 SV=1	PREDICTED: protein wntless-like [Apis florea]
ACSNU00695	49.7782	46.8487	42.1863	[O]	Posttranslational modification, protein turnover, chaperones	Molecular Function: ubiquitin-protein transferase activity (GO:0004842);; Biological Process: protein ubiquitination (GO:0016567);;	--	Ubiquitin-conjugating enzyme E2 N GN=ben OS=Drosophila melanogaster (Fruit fly) PE=2 SV=1	PREDICTED: ubiquitin-conjugating enzyme E2 H-like [Apis florea]
ACSNU00696	18.2336	12.0425	11.1353	--	--	Molecular Function: inositol 1,4,5-trisphosphate-sensitive calcium-release channel activity (GO:0005220);; Cellular Component: endoplasmic reticulum (GO:0005783);; Cellular Component: integral component of membrane (GO:0016021);; Biological Process: inositol phosphate-mediated signaling (GO:0048016);; Biological Process: calcium ion transmembrane transport (GO:0070588);;	--	Inositol 1,4,5-trisphosphate receptor GN=Itp-r83A OS=Drosophila melanogaster (Fruit fly) PE=2 SV=3	PREDICTED: inositol 1,4,5-trisphosphate receptor isoform X5 [Apis mellifera]
ACSNU00697	2.02322	1.95648	0.666614	--	--	--	--	--	PREDICTED: uncharacterized protein LOC102680309 isoform X3 [Apis dorsata]
ACSNU00698	24.6704	26.9545	25.6503	--	--	--	--	--	PREDICTED: interaptin-like [Apis mellifera]
ACSNU00699	8.72923	10.3374	9.01053	--	--	Molecular Function: protein serine/threonine phosphatase activity (GO:0004722);; Biological Process: protein dephosphorylation (GO:0006470);; Molecular Function: metal ion binding (GO:0046872);;	--	Probable protein phosphatase 2C T23F11.1 GN=ppm-2 OS=Caenorhabditis elegans PE=3 SV=2	PREDICTED: protein phosphatase 1H-like [Apis mellifera]
ACSNU00700	1.14349	0.991222	1.43797	--	--	--	--	--	--
ACSNU00701	0.259061	0	1.47049	--	--	--	--	--	--
ACSNU00702	28.109	18.2489	20.746	--	--	--	--	--	PREDICTED: SAGA-associated factor 29 homolog [Apis mellifera]
ACSNU00703	0.276041	0.264663	0.136315	--	--	--	--	--	--
ACSNU00704	0	0	0.440715	--	--	--	--	--	PREDICTED: uncharacterized protein LOC102671374 isoform X1 [Apis dorsata]
ACSNU00705	9.09395	8.44123	7.78784	--	--	Cellular Component: membrane (GO:0016020);;	--	Ephrin-4 (Precursor) GN=efn-4 OS=Caenorhabditis briggsae PE=3 SV=1	PREDICTED: ephrin-B2-like [Apis dorsata]
ACSNU00706	32.8201	24.3821	26.6745	[R]	General function prediction only	Cellular Component: integral component of membrane (GO:0016021);;	--	WD repeat-containing protein tag-125 OS=Caenorhabditis briggsae PE=3 SV=1	PREDICTED: U3 small nucleolar RNA-interacting protein 2-like isoform X1 [Apis dorsata]
ACSNU00707	71.2841	80.6921	57.9768	[T]	Signal transduction mechanisms	Molecular Function: acid phosphatase activity (GO:0003993);; Molecular Function: non-membrane spanning protein tyrosine phosphatase activity (GO:0004726);; Cellular Component: cytoplasm (GO:0005737);; Biological Process: peptidyl-tyrosine dephosphorylation (GO:0035335);;	--	Low molecular weight phosphotyrosine protein phosphatase 2 GN=primo-2 OS=Drosophila melanogaster (Fruit fly) PE=1 SV=1	PREDICTED: low molecular weight phosphotyrosine protein phosphatase-like isoform X2 [Apis dorsata]
ACSNU00708	37.1452	25.5382	19.6752	[FR]	--	Molecular Function: hydrolase activity, acting on carbon-nitrogen (but not peptide) bonds (GO:0016810);;	--	Guanine deaminase GN=guaD OS=Dictyostelium discoideum (Slime mold) PE=1 SV=1	PREDICTED: guanine deaminase-like [Apis mellifera]
ACSNU00709	2.18739	2.83741	1.30856	--	--	--	--	--	PREDICTED: dynein-1-beta heavy chain, flagellar inner arm I1 complex-like [Bombus impatiens]
ACSNU00710	25.7422	24.9125	28.1644	--	--	--	--	--	PREDICTED: transmembrane protein 8B-like isoform X5 [Apis mellifera]
ACSNU00711	13.5528	9.13569	16.9087	[R]	General function prediction only	Molecular Function: nucleic acid binding (GO:0003676);; Molecular Function: metal ion binding (GO:0046872);;	--	Protein glass GN=gl OS=Drosophila virilis (Fruit fly) PE=3 SV=1	PREDICTED: zinc finger protein 836-like isoform X1 [Apis mellifera]
ACSNU00712	23.0047	22.8797	15.933	[F]	Nucleotide transport and metabolism	Molecular Function: hydrolase activity (GO:0016787);;	--	Putative nudix hydrolase 1 GN=ndx-1 OS=Caenorhabditis elegans PE=3 SV=1	PREDICTED: 8-oxo-dGDP phosphatase NUDT18-like [Apis mellifera]
ACSNU00713	18.762	21.172	19.933	[M]	Cell wall/membrane/envelope biogenesis	Molecular Function: metalloendopeptidase activity (GO:0004222);; Biological Process: proteolysis (GO:0006508);; Cellular Component: membrane (GO:0016020);;	--	--	PREDICTED: membrane-bound transcription factor site-2 protease-like [Apis dorsata]
ACSNU00714	63.5867	69.7175	68.3409	[K]	Transcription	Molecular Function: RNA polymerase II transcription coactivator activity involved in preinitiation complex assembly (GO:0001128);; Molecular Function: TBP-class protein binding RNA polymerase II transcription factor activity involved in preinitiation complex assembly (GO:0001129);; Molecular Function: translation initiation factor activity (GO:0003743);; Cellular Component: transcription factor T…	--	Transcription initiation factor IIA subunit 2 GN=TfIIA-S OS=Drosophila melanogaster (Fruit fly) PE=1 SV=1	PREDICTED: transcription initiation factor IIA subunit 2 [Apis mellifera]
ACSNU00715	0.711078	0.80076	0.412173	--	--	--	--	--	--
ACSNU00717	3.21355	2.56574	3.75098	--	--	--	--	--	PREDICTED: uncharacterized protein LOC100577268 isoform X1 [Apis mellifera]
ACSNU00718	39.61	35.9092	31.7451	--	--	Biological Process: protein transport (GO:0015031);;	--	Charged multivesicular body protein 6 GN=chmp6 OS=Dictyostelium discoideum (Slime mold) PE=3 SV=2	PREDICTED: charged multivesicular body protein 6-like [Apis florea]
ACSNU00719	11.5284	9.7883	6.98891	[R]	General function prediction only	--	--	RNA-binding protein Musashi homolog Rbp6 {ECO:0000250|UniProtKB:Q920Q6, ECO:0000303|PubMed:8417324} OS=Drosophila melanogaster (Fruit fly) PE=2 SV=3	PREDICTED: RNA-binding protein Musashi homolog Rbp6-like [Apis florea]
ACSNU00720	0.0791911	0.0686451	0.0729847	--	--	--	--	--	--
ACSNU00721	0.0875939	0.258398	0.112144	--	--	--	--	--	--
ACSNU00722	0	0	0	--	--	--	--	--	--
ACSNU00723	33.0479	15.7772	2.42584	--	--	Molecular Function: catalytic activity (GO:0003824);; Cellular Component: extracellular region (GO:0005576);; Biological Process: lipid metabolic process (GO:0006629);;	--	Phospholipase A1 OS=Vespula maculifrons (Eastern yellow jacket) PE=1 SV=1	PREDICTED: phospholipase A1 member A-like [Apis florea]
ACSNU00724	22.5923	20.0152	18.3441	--	--	Biological Process: embryonic development via the syncytial blastoderm (GO:0001700);; Molecular Function: RNA polymerase II distal enhancer sequence-specific DNA binding transcription factor activity (GO:0003705);; Biological Process: cardiocyte differentiation (GO:0035051);; Biological Process: determination of wing disc primordium (GO:0035294);; Biological Process: positive regulation of transc…	--	T-box protein 2 GN=tbx-2 OS=Caenorhabditis elegans PE=1 SV=1	PREDICTED: T-box transcription factor TBX5-like [Apis dorsata]
ACSNU00726	18.3457	17.0992	20.6167	--	--	Molecular Function: ubiquitin-protein transferase activity (GO:0004842);; Molecular Function: zinc ion binding (GO:0008270);; Biological Process: protein ubiquitination (GO:0016567);; Biological Process: protein catabolic process (GO:0030163);;	--	E3 ubiquitin-protein ligase UBR1 GN=UBR1 OS=Drosophila melanogaster (Fruit fly) PE=2 SV=2	PREDICTED: E3 ubiquitin-protein ligase UBR2-like [Apis dorsata]
ACSNU00727	925.094	859.776	814.665	[J]	Translation, ribosomal structure and biogenesis	Molecular Function: structural constituent of ribosome (GO:0003735);; Cellular Component: lipid particle (GO:0005811);; Biological Process: translation (GO:0006412);; Cellular Component: cytosolic small ribosomal subunit (GO:0022627);; Molecular Function: metal ion binding (GO:0046872);;	--	40S ribosomal protein S27 GN=RPS27 OS=Homarus americanus (American lobster) PE=3 SV=2	PREDICTED: 40S ribosomal protein S27-like [Bombus terrestris]
ACSNU00728	70.4541	72.5609	65.0761	[U]	Intracellular trafficking, secretion, and vesicular transport	Biological Process: intracellular protein transport (GO:0006886);; Molecular Function: protein transporter activity (GO:0008565);; Biological Process: vesicle-mediated transport (GO:0016192);; Cellular Component: clathrin adaptor complex (GO:0030131);;	--	AP-1 complex subunit beta GN=ap1b1 OS=Dictyostelium discoideum (Slime mold) PE=3 SV=1	PREDICTED: AP-1 complex subunit beta-1-like isoform X2 [Apis dorsata]
ACSNU00729	17.7673	19.7432	17.9073	--	--	Molecular Function: phospholipid binding (GO:0005543);; Biological Process: dephosphorylation (GO:0016311);; Molecular Function: phosphatase activity (GO:0016791);; Biological Process: intracellular signal transduction (GO:0035556);; Molecular Function: metal ion binding (GO:0046872);;	--	Myotubularin-related protein DDB_G0290005 GN=DDB_G0290005 OS=Dictyostelium discoideum (Slime mold) PE=3 SV=2	PREDICTED: myotubularin-related protein 13-like isoform X1 [Apis dorsata]
ACSNU00730	9.23603	8.05104	7.50353	[S]	Function unknown	Molecular Function: aminoacyl-tRNA hydrolase activity (GO:0004045);;	--	Probable peptidyl-tRNA hydrolase 2 GN=CG1307 OS=Drosophila melanogaster (Fruit fly) PE=2 SV=2	PREDICTED: peptidyl-tRNA hydrolase 2, mitochondrial-like isoform 1 [Apis mellifera]
ACSNU00731	52.5536	56.7294	60.1329	[R]	General function prediction only	--	--	Protein STIP1 homolog GN=sti1 OS=Dictyostelium discoideum (Slime mold) PE=3 SV=1	PREDICTED: tetratricopeptide repeat protein 28-like isoformX1 [Apis mellifera]
ACSNU00733	57.4171	56.6074	59.3895	--	--	Cellular Component: nuclear chromosome (GO:0000228);; Biological Process: chromatin remodeling (GO:0006338);;	--	--	PREDICTED: SWI/SNF-related matrix-associated actin-dependent regulator of chromatin subfamily B member 1 [Apis mellifera]
ACSNU00734	163.033	154.609	160.121	--	--	Biological Process: multicellular organismal development (GO:0007275);; Cellular Component: integral component of membrane (GO:0016021);;	--	--	PREDICTED: vang-like protein 2-like isoform X2 [Apis mellifera]
ACSNU00735	20.0832	17.3194	19.9373	[R]	General function prediction only	--	--	Polycomb protein esc GN=esc OS=Musca domestica (House fly) PE=3 SV=1	PREDICTED: polycomb protein eed-A-like [Apis florea]
ACSNU00736	26.2813	20.078	22.3394	[J]	Translation, ribosomal structure and biogenesis	Molecular Function: RNA binding (GO:0003723);;	--	Malignant T-cell-amplified sequence 1 homolog GN=mcts1 OS=Dictyostelium discoideum (Slime mold) PE=3 SV=1	PREDICTED: malignant T-cell-amplified sequence 1-like [Apis mellifera]
ACSNU00737	29.7198	28.0663	37.1725	--	--	--	--	--	PREDICTED: SWI/SNF-related matrix-associated actin-dependent regulator of chromatin subfamily E member 1-like [Apis dorsata]
ACSNU00738	20.4879	22.1789	16.5256	--	--	Molecular Function: phosphatidylinositol-3-phosphate binding (GO:0032266);; Molecular Function: ubiquitin binding (GO:0043130);;	--	Vacuolar protein-sorting-associated protein 36 GN=Vps36 OS=Drosophila melanogaster (Fruit fly) PE=2 SV=2	PREDICTED: vacuolar protein-sorting-associated protein 36-like [Apis florea]
ACSNU00739	0.114971	0.183486	0.0986686	--	--	--	--	Synaptotagmin 1 GN=Syt1 OS=Drosophila melanogaster (Fruit fly) PE=1 SV=3	PREDICTED: uncharacterized protein LOC725891 isoform X1 [Apis mellifera]
ACSNU00740	0.347302	4.19556	8.13354	--	--	--	--	--	--
ACSNU00741	0.177884	0.22369	0.122241	--	--	Molecular Function: transporter activity (GO:0005215);; Biological Process: transport (GO:0006810);; Cellular Component: synaptic vesicle (GO:0008021);; Cellular Component: membrane (GO:0016020);;	--	Synaptotagmin-1 GN=snt-1 OS=Caenorhabditis elegans PE=2 SV=1	PREDICTED: synaptotagmin-C isoform X4 [Apis mellifera]
ACSNU00742	19.3649	19.2597	21.6954	[O]	Posttranslational modification, protein turnover, chaperones	Molecular Function: ATP binding (GO:0005524);; Molecular Function: nucleoside-triphosphatase activity (GO:0017111);;	--	Heat shock protein 100 GN=HSP100 OS=Trypanosoma brucei brucei PE=3 SV=1	PREDICTED: caseinolytic peptidase B protein homolog [Apis dorsata]
ACSNU00744	0	0	0	--	--	Molecular Function: ATP binding (GO:0005524);; Biological Process: response to stress (GO:0006950);;	--	Uncharacterized protein C30C11.4 GN=C30C11.4 OS=Caenorhabditis elegans PE=1 SV=1	PREDICTED: 97 kDa heat shock protein-like isoform X2 [Apis dorsata]
ACSNU00745	51.8084	58.3584	57.5146	[O]	Posttranslational modification, protein turnover, chaperones	Molecular Function: ATP binding (GO:0005524);; Biological Process: response to stress (GO:0006950);;	--	97 kDa heat shock protein OS=Strongylocentrotus purpuratus (Purple sea urchin) PE=1 SV=2	PREDICTED: 97 kDa heat shock protein isoform X2 [Apis mellifera]
ACSNU00746	85.3576	96.2422	117.2	--	--	--	--	Vacuolar ATPase assembly integral membrane protein VMA21 homolog {ECO:0000255|HAMAP-Rule:MF_03058} GN=GG16118 OS=Drosophila erecta (Fruit fly) PE=3 SV=1	PREDICTED: vacuolar ATPase assembly integral membrane protein VMA21 homolog [Apis mellifera]
ACSNU00747	31.7665	31.7557	43.7973	--	--	Biological Process: regulation of receptor recycling (GO:0001919);; Cellular Component: lysosome (GO:0005764);; Biological Process: endosome organization (GO:0007032);; Biological Process: lysosome organization (GO:0007040);; Cellular Component: late endosome membrane (GO:0031902);; Biological Process: positive regulation of TOR signaling (GO:0032008);; Biological Process: cholesterol homeostasis…	--	--	PREDICTED: ragulator complex protein LAMTOR1-like [Apis florea]
ACSNU00748	13.8845	14.727	12.0508	--	--	Molecular Function: DNA binding (GO:0003677);; Molecular Function: sequence-specific DNA binding transcription factor activity (GO:0003700);; Biological Process: regulation of transcription, DNA-templated (GO:0006355);; Cellular Component: CCAAT-binding factor complex (GO:0016602);;	--	Nuclear transcription factor Y subunit alpha GN=nfyA OS=Dictyostelium discoideum (Slime mold) PE=3 SV=1	PREDICTED: uncharacterized protein LOC100865492 [Apis florea]
ACSNU00749	1.96491	1.72221	1.05647	--	--	Cellular Component: extracellular region (GO:0005576);; Molecular Function: ion channel inhibitor activity (GO:0008200);; Biological Process: pathogenesis (GO:0009405);;	--	U8-agatoxin-Ao1a (Precursor) OS=Agelena orientalis (Spider) PE=2 SV=1	PREDICTED: U8-agatoxin-Ao1a-like isoform 1 [Apis mellifera]
ACSNU00750	4.57113	4.37316	1.96741	--	--	--	--	--	PREDICTED: uncharacterized protein LOC100867393 [Apis florea]
ACSNU00751	3.60744	3.29729	3.42971	--	--	Cellular Component: intracellular (GO:0005622);; Biological Process: signal transduction (GO:0007165);;	--	Rho GTPase-activating protein gacJJ GN=gacJJ OS=Dictyostelium discoideum (Slime mold) PE=3 SV=1	PREDICTED: uncharacterized protein LOC725588 [Apis mellifera]
ACSNU00753	0.212351	0.110432	0.0312732	--	--	--	--	--	PREDICTED: uncharacterized protein LOC725506 isoformX2 [Apis mellifera]
ACSNU00754	0.112728	0	0.0239166	--	--	--	--	--	PREDICTED: uncharacterized protein LOC100576320 isoform X1 [Apis mellifera]
ACSNU00755	0.051573	0.0567919	0.0679625	--	--	--	--	--	PREDICTED: uncharacterized protein LOC100576320 isoform X2 [Apis mellifera]
ACSNU00756	156.603	152.448	144.868	--	--	--	--	--	PREDICTED: uncharacterized protein LOC725530 isoform X2 [Apis mellifera]
ACSNU00757	13.841	14.8743	13.875	--	--	Cellular Component: integral component of peroxisomal membrane (GO:0005779);; Biological Process: peroxisome fission (GO:0016559);;	--	Peroxisomal membrane protein 11 homolog GN=pex11 OS=Dictyostelium discoideum (Slime mold) PE=3 SV=1	PREDICTED: peroxisomal membrane protein 11B-like isoform 2 [Apis mellifera]
ACSNU00758	39.0905	40.0075	36.081	[O]	Posttranslational modification, protein turnover, chaperones	Molecular Function: acid-amino acid ligase activity (GO:0016881);;	--	Ubiquitin-conjugating enzyme E2 S GN=GH12079 OS=Drosophila grimshawi (Fruit fly) PE=3 SV=1	PREDICTED: ubiquitin-conjugating enzyme E2 S-like isoform X5 [Apis mellifera]
ACSNU00759	51.8036	50.0818	57.0554	[R]	General function prediction only	Molecular Function: nucleotide binding (GO:0000166);; Molecular Function: nucleic acid binding (GO:0003676);;	--	Eukaryotic translation initiation factor 3 subunit G {ECO:0000255|HAMAP-Rule:MF_03006} GN=eif3G OS=Dictyostelium discoideum (Slime mold) PE=3 SV=1	PREDICTED: THO complex subunit 4-like [Apis florea]
ACSNU00760	22.3409	17.3123	20.9047	--	--	--	--	--	PREDICTED: protein canopy homolog 1-like [Apis dorsata]
ACSNU00761	13.9003	10.3544	13.8138	--	--	Molecular Function: hedgehog receptor activity (GO:0008158);; Cellular Component: integral component of membrane (GO:0016021);;	--	Protein dispatched GN=disp OS=Drosophila melanogaster (Fruit fly) PE=1 SV=1	PREDICTED: protein dispatched-like [Apis dorsata]
ACSNU00762	3.38864	2.64166	1.88958	--	--	--	--	--	PREDICTED: uncharacterized protein PF11_0207-like isoform X1 [Apis mellifera]
ACSNU00763	4.40551	3.52459	1.64138	--	--	Molecular Function: sequence-specific DNA binding transcription factor activity (GO:0003700);; Cellular Component: nucleus (GO:0005634);; Biological Process: regulation of transcription, DNA-templated (GO:0006355);; Molecular Function: sequence-specific DNA binding (GO:0043565);;	--	DNA-binding protein D-ETS-4 GN=Ets98B OS=Drosophila melanogaster (Fruit fly) PE=2 SV=3	PREDICTED: DNA-binding protein D-ETS-4-like [Apis mellifera]
ACSNU00764	17.294	21.3579	0.0984832	--	--	--	--	--	PREDICTED: uncharacterized threonine-rich GPI-anchored glycoprotein PJ4664.02-like isoform X8 [Apis mellifera]
ACSNU00765	8.0802	8.1095	5.81073	[I]	Lipid transport and metabolism	Molecular Function: catalytic activity (GO:0003824);; Biological Process: cell communication (GO:0007154);; Biological Process: metabolic process (GO:0008152);; Molecular Function: phosphatidylinositol binding (GO:0035091);;	--	Phospholipase D A GN=pldA OS=Dictyostelium discoideum (Slime mold) PE=2 SV=1	PREDICTED: phospholipase D2 isoform X1 [Apis mellifera]
ACSNU00766	38.6753	28.0855	71.6975	--	--	Molecular Function: G-protein coupled receptor activity (GO:0004930);; Biological Process: G-protein coupled receptor signaling pathway (GO:0007186);; Cellular Component: integral component of membrane (GO:0016021);;	--	Protein trapped in endoderm-1 GN=Tre1 OS=Drosophila melanogaster (Fruit fly) PE=1 SV=1	PREDICTED: protein trapped in endoderm-1-like isoform X1 [Apis dorsata]
ACSNU00767	0.0959	0.193349	0.0913376	--	--	Molecular Function: extracellular ligand-gated ion channel activity (GO:0005230);; Cellular Component: plasma membrane (GO:0005886);; Biological Process: ion transport (GO:0006811);; Cellular Component: integral component of membrane (GO:0016021);; Cellular Component: cell junction (GO:0030054);; Cellular Component: postsynaptic membrane (GO:0045211);;	--	Glutamate-gated chloride channel (Precursor) GN=CG7535 OS=Drosophila melanogaster (Fruit fly) PE=1 SV=2	histamine-gated chloride channel 1 precursor [Apis mellifera]
ACSNU00768	0	0.865706	0.373424	--	--	--	--	--	--
ACSNU00769	16.2231	13.5275	20.0027	--	--	--	--	Breast carcinoma-amplified sequence 3 homolog GN=rudhira OS=Drosophila melanogaster (Fruit fly) PE=1 SV=1	PREDICTED: uncharacterized protein LOC102673827 isoform X1 [Apis dorsata]
ACSNU00770	153.764	159.714	133.024	[OC]	--	Biological Process: glycerol ether metabolic process (GO:0006662);; Molecular Function: electron carrier activity (GO:0009055);; Molecular Function: protein disulfide oxidoreductase activity (GO:0015035);; Biological Process: cell redox homeostasis (GO:0045454);;	--	Thioredoxin domain-containing protein 3 homolog GN=NME8 OS=Heliocidaris crassispina (Sea urchin) PE=1 SV=1	PREDICTED: uncharacterized protein LOC102674051 isoform X1 [Apis dorsata]
ACSNU00771	8.28569	10.1453	5.84064	[IR]	--	Molecular Function: diacylglycerol kinase activity (GO:0004143);; Biological Process: protein kinase C-activating G-protein coupled receptor signaling pathway (GO:0007205);; Biological Process: phosphorylation (GO:0016310);;	--	Sphingosine kinase A GN=sgkA OS=Dictyostelium discoideum (Slime mold) PE=2 SV=2	PREDICTED: sphingosine kinase 2-like isoformX2 [Apis mellifera]
ACSNU00772	15.2858	15.8415	13.0709	[R]	General function prediction only	--	--	Homeobox protein Wariai GN=warA OS=Dictyostelium discoideum (Slime mold) PE=2 SV=1	PREDICTED: ankyrin repeat domain-containing protein 54-like [Apis mellifera]
ACSNU00773	48.9685	52.9589	54.3362	--	--	--	--	39S ribosomal protein L52, mitochondrial (Precursor) GN=mRpL52 OS=Drosophila melanogaster (Fruit fly) PE=2 SV=1	PREDICTED: 39S ribosomal protein L52, mitochondrial-like [Apis florea]
ACSNU00774	96.6612	92.8543	83.3839	[J]	Translation, ribosomal structure and biogenesis	Molecular Function: structural constituent of ribosome (GO:0003735);; Molecular Function: protein kinase activity (GO:0004672);; Molecular Function: ATP binding (GO:0005524);; Cellular Component: ribosome (GO:0005840);; Biological Process: translation (GO:0006412);; Biological Process: protein phosphorylation (GO:0006468);;	--	39S ribosomal protein L13, mitochondrial GN=mRpL13 OS=Drosophila melanogaster (Fruit fly) PE=2 SV=2	PREDICTED: 39S ribosomal protein L13, mitochondrial [Apis mellifera]
ACSNU00775	26.2212	28.7889	30.6199	--	--	Molecular Function: Rho guanyl-nucleotide exchange factor activity (GO:0005089);; Molecular Function: phospholipid binding (GO:0005543);; Cellular Component: cytoplasm (GO:0005737);; Biological Process: regulation of Rho protein signal transduction (GO:0035023);; Biological Process: termination of G-protein coupled receptor signaling pathway (GO:0038032);; Molecular Function: metal ion binding (G…	--	--	PREDICTED: rho guanine nucleotide exchange factor 12-like isoform X4 [Apis dorsata]
ACSNU00777	32.9051	29.6483	34.6326	--	--	--	--	--	PREDICTED: tectonic-3-like [Apis dorsata]
ACSNU00778	13.3883	13.5988	13.0959	--	--	--	--	Probable trafficking protein particle complex subunit 13 homolog GN=CG4953 OS=Drosophila melanogaster (Fruit fly) PE=2 SV=1	PREDICTED: trafficking protein particle complex subunit 13-like [Apis mellifera]
ACSNU00779	102.731	94.9551	143.741	[R]	General function prediction only	Molecular Function: nucleotide binding (GO:0000166);;	--	GPN-loop GTPase 2 homolog {ECO:0000250|UniProtKB:Q9H9Y4} GN=DDB_G0281787 OS=Dictyostelium discoideum (Slime mold) PE=2 SV=1	PREDICTED: GPN-loop GTPase 2-like [Apis florea]
ACSNU00780	9.73725	9.75135	8.53033	--	--	Molecular Function: DNA binding (GO:0003677);; Molecular Function: sequence-specific DNA binding transcription factor activity (GO:0003700);; Molecular Function: lipid transporter activity (GO:0005319);; Cellular Component: nucleus (GO:0005634);; Biological Process: regulation of transcription, DNA-templated (GO:0006355);; Biological Process: lipid transport (GO:0006869);;	--	--	PREDICTED: PAX3- and PAX7-binding protein 1-like [Apis dorsata]
ACSNU00781	10.329	8.78355	13.8708	--	--	Molecular Function: lipid transporter activity (GO:0005319);; Biological Process: lipid transport (GO:0006869);;	--	--	PREDICTED: uncharacterized protein LOC411955 isoform X1 [Apis mellifera]
ACSNU00782	27.5168	21.8461	24.8963	--	--	--	--	SprT-like domain-containing protein Spartan GN=dvc-1 OS=Caenorhabditis elegans PE=1 SV=1	PREDICTED: sprT-like domain-containing protein Spartan-like isoform X1 [Apis mellifera]
ACSNU00783	75.9977	66.8991	51.6807	--	--	Biological Process: intracellular protein transport (GO:0006886);; Biological Process: retrograde vesicle-mediated transport, Golgi to ER (GO:0006890);; Cellular Component: COPI vesicle coat (GO:0030126);; Cellular Component: clathrin adaptor complex (GO:0030131);;	--	Probable coatomer subunit delta GN=C13B9.3 OS=Caenorhabditis elegans PE=3 SV=1	PREDICTED: coatomer subunit delta-like [Apis dorsata]
ACSNU00784	17.2308	17.0081	14.5911	[R]	General function prediction only	Molecular Function: DNA binding (GO:0003677);;	--	Homeobox protein Wariai GN=warA OS=Dictyostelium discoideum (Slime mold) PE=2 SV=1	PREDICTED: DNA-binding protein RFXANK-like [Apis florea]
ACSNU00785	8.29696	10.5591	12.2858	[J]	Translation, ribosomal structure and biogenesis	Molecular Function: arginine-tRNA ligase activity (GO:0004814);; Molecular Function: ATP binding (GO:0005524);; Biological Process: arginyl-tRNA aminoacylation (GO:0006420);;	--	Probable arginine--tRNA ligase, cytoplasmic GN=argS1 OS=Dictyostelium discoideum (Slime mold) PE=3 SV=1	PREDICTED: probable arginine--tRNA ligase, mitochondrial-like [Apis florea]
ACSNU00786	89.4832	77.5688	79.8175	[R]	General function prediction only	Molecular Function: ion channel activity (GO:0005216);; Biological Process: ion transport (GO:0006811);; Cellular Component: integral component of membrane (GO:0016021);; Biological Process: transmembrane transport (GO:0055085);;	--	Transient receptor potential channel pyrexia GN=pyx OS=Drosophila melanogaster (Fruit fly) PE=2 SV=2	PREDICTED: transient receptor potential channel pyrexia-like [Apis dorsata]
ACSNU00788	5.64053	6.27437	4.48442	--	--	Molecular Function: protein kinase activity (GO:0004672);; Biological Process: phosphorylation (GO:0016310);;	--	Fibroblast growth factor receptor homolog 2 (Precursor) GN=btl OS=Drosophila melanogaster (Fruit fly) PE=2 SV=3	PREDICTED: putative tyrosine-protein kinase Wsck-like [Apis dorsata]
ACSNU00789	32.0103	27.9997	20.6817	--	--	--	--	--	PREDICTED: putative tyrosine-protein kinase Wsck-like [Apis dorsata]
ACSNU00790	22.0051	25.7784	27.2359	[RTKL]	--	Molecular Function: protein serine/threonine kinase activity (GO:0004674);; Molecular Function: ATP binding (GO:0005524);; Biological Process: protein phosphorylation (GO:0006468);;	--	Nucleosomal histone kinase 1 GN=ball OS=Drosophila melanogaster (Fruit fly) PE=1 SV=1	PREDICTED: serine/threonine-protein kinase VRK1-like [Apis mellifera]
ACSNU00791	25.5307	22.1343	20.5224	--	--	Molecular Function: nucleotide binding (GO:0000166);; Molecular Function: nucleic acid binding (GO:0003676);; Biological Process: mRNA processing (GO:0006397);;	--	--	PREDICTED: RNA-binding protein 25-like isoform X2 [Apis dorsata]
ACSNU00792	0.46758	0.18863	0.132258	--	--	--	--	Lachesin (Precursor) GN=LAC OS=Schistocerca americana (American grasshopper) PE=1 SV=1	PREDICTED: lachesin-like [Apis dorsata]
ACSNU00793	29.5294	23.2224	19.6095	--	--	Molecular Function: peptide receptor activity (GO:0001653);; Molecular Function: guanylate cyclase activity (GO:0004383);; Molecular Function: protein kinase activity (GO:0004672);; Molecular Function: ATP binding (GO:0005524);; Cellular Component: integral component of plasma membrane (GO:0005887);; Biological Process: cGMP biosynthetic process (GO:0006182);; Biological Process: protein phosphor…	--	Guanylate cyclase 32E (Precursor) GN=Gyc32E OS=Drosophila melanogaster (Fruit fly) PE=1 SV=4	PREDICTED: guanylate cyclase 32E-like [Apis florea]
ACSNU00795	4.51995	8.36263	0.974559	[T]	Signal transduction mechanisms	Molecular Function: guanylate cyclase activity (GO:0004383);; Molecular Function: protein kinase activity (GO:0004672);; Molecular Function: G-protein coupled receptor activity (GO:0004930);; Molecular Function: ATP binding (GO:0005524);; Biological Process: cGMP biosynthetic process (GO:0006182);; Biological Process: protein phosphorylation (GO:0006468);; Biological Process: G-protein coupled re…	--	Guanylate cyclase 32E (Precursor) GN=Gyc32E OS=Drosophila melanogaster (Fruit fly) PE=1 SV=4	PREDICTED: guanylate cyclase 32E-like isoform X4 [Apis mellifera]
ACSNU00796	0.831017	0.450671	1.55199	--	--	--	--	--	--
ACSNU00797	0.000363567	0.863605	0.336904	--	--	--	--	--	--
ACSNU00798	0.843147	0.979249	1.69979	--	--	--	--	--	--
ACSNU00799	18.1939	14.6369	18.9233	--	--	--	--	--	PREDICTED: uncharacterized protein LOC100577885 [Apis mellifera]
ACSNU00800	0.737313	1.87481	0.214999	[R]	General function prediction only	Molecular Function: GTPase activity (GO:0003924);; Molecular Function: GTP binding (GO:0005525);; Biological Process: GTP catabolic process (GO:0006184);; Biological Process: small GTPase mediated signal transduction (GO:0007264);; Cellular Component: membrane (GO:0016020);;	--	Ras-related protein Rap-1 GN=rap-1 OS=Caenorhabditis elegans PE=3 SV=1	PREDICTED: GTP-binding protein Rhes-like [Apis mellifera]
ACSNU00801	1.26848	1.11787	0.989415	--	--	--	--	--	PREDICTED: uncharacterized protein LOC100577810 isoform X1 [Apis mellifera]
ACSNU00802	0.56097	0.162724	0.617389	--	--	--	--	--	--
ACSNU00803	35.441	40.3105	28.4345	[D]	Cell cycle control, cell division, chromosome partitioning	Biological Process: tRNA wobble uridine modification (GO:0002098);; Molecular Function: flavin adenine dinucleotide binding (GO:0050660);;	--	Uncharacterized protein F52H3.2 GN=F52H3.2 OS=Caenorhabditis elegans PE=3 SV=1	PREDICTED: protein MTO1 homolog, mitochondrial-like isoform 1 [Apis mellifera]
ACSNU00804	23.6981	16.8567	11.7179	--	--	Biological Process: peptidyl-tyrosine sulfation (GO:0006478);; Molecular Function: protein-tyrosine sulfotransferase activity (GO:0008476);;	--	Protein-tyrosine sulfotransferase GN=Tango13 OS=Drosophila melanogaster (Fruit fly) PE=2 SV=2	PREDICTED: protein-tyrosine sulfotransferase isoform X4 [Apis mellifera]
ACSNU00805	16.1669	20.7788	17.9363	--	--	--	--	--	PREDICTED: DNA topoisomerase 2-binding protein 1-A-like [Apis dorsata]
ACSNU00806	34.8438	37.2601	32.0531	[KL]	--	Molecular Function: DNA binding (GO:0003677);; Molecular Function: helicase activity (GO:0004386);; Molecular Function: ATP binding (GO:0005524);;	--	Helicase domino GN=dom OS=Drosophila melanogaster (Fruit fly) PE=1 SV=2	PREDICTED: helicase domino-like [Apis mellifera]
ACSNU00807	3.64403	4.43708	3.82341	--	--	--	--	--	PREDICTED: helicase domino-like [Apis mellifera]
ACSNU00808	4.26048	3.25704	4.20734	[L]	Replication, recombination and repair	--	--	Probable DNA repair protein RAD51 homolog 4 GN=rad51d OS=Dictyostelium discoideum (Slime mold) PE=3 SV=1	PREDICTED: DNA repair protein RAD51 homolog 4-like [Apis dorsata]
ACSNU00809	47.6317	64.6185	41.5328	--	--	--	--	--	PREDICTED: uncharacterized protein LOC552192 [Apis mellifera]
ACSNU00810	16.2857	16.389	22.503	--	--	--	--	--	PREDICTED: uncharacterized protein LOC409872 isoform X3 [Apis mellifera]
ACSNU00811	13.9983	12.4051	13.855	--	--	--	--	Kelch domain-containing protein 10 homolog GN=slim OS=Drosophila melanogaster (Fruit fly) PE=1 SV=1	PREDICTED: kelch domain-containing protein 10 homolog isoform 2 [Apis mellifera]
ACSNU00812	0.0414202	0.0468381	0	--	--	--	--	--	PREDICTED: uncharacterized protein LOC100576638 isoform X2 [Apis mellifera]
ACSNU00813	0.155339	0.0569983	0.0512614	--	--	--	--	Tubulin polyglutamylase ttll-4 GN=ttll-4 OS=Caenorhabditis elegans PE=2 SV=3	PREDICTED: tubulin polyglutamylase TTLL4-like isoform X1 [Apis dorsata]
ACSNU00814	21.8878	15.903	9.50571	--	--	Molecular Function: GTPase activator activity (GO:0005096);; Cellular Component: intracellular (GO:0005622);; Biological Process: signal transduction (GO:0007165);; Biological Process: positive regulation of GTPase activity (GO:0043547);;	--	Rho GTPase-activating protein gacL GN=gacL OS=Dictyostelium discoideum (Slime mold) PE=2 SV=1	PREDICTED: rho GTPase-activating protein 20-like isoform X1 [Apis dorsata]
ACSNU00815	8.83695	9.2159	7.42066	--	--	Molecular Function: insulin receptor binding (GO:0005158);; Molecular Function: phospholipid binding (GO:0005543);;	--	--	PREDICTED: uncharacterized protein LOC100872033 [Apis florea]
ACSNU00816	33.5429	25.402	30.3907	--	--	Cellular Component: integral component of membrane (GO:0016021);; Biological Process: vesicle-mediated transport (GO:0016192);;	--	--	PREDICTED: protein transport protein SFT2-like [Apis dorsata]
ACSNU00817	0.0774513	0.0700898	0.0781541	--	--	--	--	--	--
ACSNU00818	3.2847	3.97786	1.13814	--	--	--	--	Cyclin-dependent kinase 5 activator 1 GN=cdka-1 OS=Caenorhabditis elegans PE=3 SV=2	PREDICTED: uncharacterized protein LOC100863474 [Apis florea]
ACSNU00819	0.073565	0.0389527	0	--	--	--	--	--	PREDICTED: uncharacterized protein LOC102675770 [Apis dorsata]
ACSNU00820	6.94684	8.14429	6.35457	--	--	Biological Process: intracellular signal transduction (GO:0035556);;	--	Protein gustavus {ECO:0000312|EMBL:AAM68373.1} GN=gus OS=Drosophila melanogaster (Fruit fly) PE=1 SV=1	PREDICTED: protein gustavus-like [Apis mellifera]
ACSNU00821	1.7604	3.0744	0.0441559	[R]	General function prediction only	Molecular Function: nucleic acid binding (GO:0003676);; Molecular Function: metal ion binding (GO:0046872);;	--	Transcription factor hamlet GN=ham OS=Drosophila melanogaster (Fruit fly) PE=2 SV=1	PREDICTED: hypothetical protein LOC100748733 [Bombus impatiens]
ACSNU00822	14.5098	17.2034	15.5148	--	--	Cellular Component: Golgi apparatus (GO:0005794);; Biological Process: protein glycosylation (GO:0006486);; Cellular Component: integral component of membrane (GO:0016021);; Molecular Function: transferase activity, transferring glycosyl groups (GO:0016757);;	--	Polypeptide N-acetylgalactosaminyltransferase 3 GN=pgant3 OS=Drosophila melanogaster (Fruit fly) PE=1 SV=1	PREDICTED: polypeptide N-acetylgalactosaminyltransferase 3 isoform X1 [Apis mellifera]
ACSNU00823	53.2019	42.1708	32.6513	[R]	General function prediction only	--	--	Protein transport protein SEC31 GN=sec31 OS=Dictyostelium discoideum (Slime mold) PE=3 SV=1	PREDICTED: protein transport protein Sec31A-like [Apis florea]
ACSNU00824	22.58	22.6145	20.1444	--	--	Biological Process: snRNA processing (GO:0016180);; Cellular Component: integrator complex (GO:0032039);;	--	--	PREDICTED: integrator complex subunit 10-like isoform X1 [Apis mellifera]
ACSNU00825	0.129491	0.0378495	0.265226	--	--	--	--	--	--
ACSNU00826	2.25493	2.99705	2.44947	--	--	Cellular Component: integral component of membrane (GO:0016021);; Biological Process: transmembrane transport (GO:0055085);;	--	--	PREDICTED: monocarboxylate transporter 10-like isoform X1 [Apis mellifera]
ACSNU00828	10.3574	10.6647	10.1427	[HC]	--	Molecular Function: oxidoreductase activity (GO:0016491);; Molecular Function: heme binding (GO:0020037);; Molecular Function: metal ion binding (GO:0046872);; Biological Process: oxidation-reduction process (GO:0055114);;	--	NADH-cytochrome b5 reductase 1 GN=cyb5r1 OS=Dictyostelium discoideum (Slime mold) PE=3 SV=1	PREDICTED: cytochrome b5 reductase 4-like isoform X4 [Apis mellifera]
ACSNU00829	0.819126	0.52531	0.661618	--	--	--	--	--	--
ACSNU00830	27.7275	40.227	49.1748	[J]	Translation, ribosomal structure and biogenesis	Molecular Function: hydrolase activity (GO:0016787);; Molecular Function: carbon-nitrogen ligase activity, with glutamine as amido-N-donor (GO:0016884);;	--	Fatty acid amide hydrolase 1 (Precursor) GN=faah-1 OS=Caenorhabditis elegans PE=2 SV=1	PREDICTED: fatty-acid amide hydrolase 2-A-like isoform X1 [Apis dorsata]
ACSNU00831	34.9469	61.2228	12.5613	--	--	--	--	--	PREDICTED: clavesin-2-like isoform X3 [Apis mellifera]
ACSNU00832	63.825	63.4061	57.0431	--	--	Cellular Component: integral component of membrane (GO:0016021);;	--	--	PREDICTED: androgen-induced gene 1 protein-like isoformX2 [Apis mellifera]
ACSNU00833	19.2601	17.3565	24.1482	--	--	Molecular Function: G-protein coupled receptor activity (GO:0004930);; Biological Process: G-protein coupled receptor signaling pathway (GO:0007186);; Biological Process: smoothened signaling pathway (GO:0007224);; Biological Process: multicellular organismal development (GO:0007275);; Cellular Component: integral component of membrane (GO:0016021);;	--	Protein smoothened (Precursor) GN=smo OS=Drosophila melanogaster (Fruit fly) PE=1 SV=1	PREDICTED: protein smoothened-like isoform X1 [Apis dorsata]
ACSNU00834	33.2467	30.8323	35.1683	[R]	General function prediction only	--	--	--	PREDICTED: dyslexia-associated protein KIAA0319-like isoform X1 [Apis mellifera]
ACSNU00835	39.4625	34.5292	32.6207	--	--	Molecular Function: calcium ion binding (GO:0005509);;	--	Sorcin OS=Schistosoma japonicum (Blood fluke) PE=2 SV=1	PREDICTED: peflin-like isoform X1 [Apis mellifera]
ACSNU00836	35.7436	36.5019	39.7989	--	--	Molecular Function: RNA binding (GO:0003723);; Cellular Component: nucleus (GO:0005634);; Cellular Component: cytoplasm (GO:0005737);; Biological Process: mRNA processing (GO:0006397);;	--	--	PREDICTED: survival of motor neuron-related-splicing factor 30-like isoform 2 [Apis mellifera]
ACSNU00837	58.1802	50.6292	34.7669	[E]	Amino acid transport and metabolism	Cellular Component: membrane (GO:0016020);; Biological Process: transmembrane transport (GO:0055085);;	--	Bumetanide-sensitive sodium-(potassium)-chloride cotransporter OS=Manduca sexta (Tobacco hawkmoth) PE=2 SV=1	PREDICTED: solute carrier family 12 member 8-like [Apis mellifera]
ACSNU00838	1.03354	1.05035	0.335511	--	--	Cellular Component: plasma membrane (GO:0005886);; Biological Process: homophilic cell adhesion via plasma membrane adhesion molecules (GO:0007156);; Molecular Function: identical protein binding (GO:0042802);;	--	Down syndrome cell adhesion molecule-like protein Dscam2 (Precursor) GN=Dscam2 OS=Drosophila melanogaster (Fruit fly) PE=2 SV=3	PREDICTED: immunoglobulin-like and fibronectin type III domain containing 6 isoform X3 [Apis mellifera]
ACSNU00841	21.7087	20.1078	30.0661	--	--	Biological Process: regulation of Wnt signaling pathway (GO:0030111);;	--	Uncharacterized protein C45G9.7 GN=C45G9.7 OS=Caenorhabditis elegans PE=1 SV=1	PREDICTED: uncharacterized protein C45G9.7-like [Apis mellifera]
ACSNU00842	51.5379	31.6684	16.5634	[S]	Function unknown	Cellular Component: cytoplasm (GO:0005737);; Biological Process: lipid metabolic process (GO:0006629);; Cellular Component: integral component of membrane (GO:0016021);; Molecular Function: oxidoreductase activity, acting on the CH-CH group of donors (GO:0016627);; Biological Process: oxidation-reduction process (GO:0055114);;	--	--	PREDICTED: uncharacterized protein LOC409642 isoform X3 [Apis mellifera]
ACSNU00843	386.619	443.365	255.226	--	--	--	--	Failed axon connections GN=fax OS=Drosophila melanogaster (Fruit fly) PE=1 SV=1	PREDICTED: failed axon connections isoformX1 [Apis mellifera]
ACSNU00844	17.1442	10.9751	7.29591	[R]	General function prediction only	Molecular Function: Rab GTPase activator activity (GO:0005097);; Biological Process: positive regulation of Rab GTPase activity (GO:0032851);;	--	Ecotropic viral integration site 5 ortholog GN=Evi5 OS=Drosophila melanogaster (Fruit fly) PE=1 SV=3	PREDICTED: ecotropic viral integration site 5 ortholog-like isoform X1 [Apis dorsata]
ACSNU00845	9.77085	10.4094	9.38469	--	--	Molecular Function: catalytic activity (GO:0003824);;	--	Methyltransferase-like protein 16 homolog GN=GA20428 OS=Drosophila pseudoobscura pseudoobscura (Fruit fly) PE=3 SV=2	PREDICTED: methyltransferase-like protein 16-like isoform X1 [Apis mellifera]
ACSNU00846	28.3598	24.0356	23.2158	--	--	Molecular Function: translation initiation factor activity (GO:0003743);; Cellular Component: cytoplasm (GO:0005737);; Biological Process: translational initiation (GO:0006413);; Biological Process: intracellular distribution of mitochondria (GO:0048312);;	--	Clustered mitochondria protein homolog {ECO:0000255|HAMAP-Rule:MF_03013} GN=AAEL000794 OS=Aedes aegypti (Yellowfever mosquito) PE=3 SV=1	PREDICTED: clustered mitochondria protein homolog isoform X2 [Apis mellifera]
ACSNU00847	38.6175	33.3429	39.1169	[J]	Translation, ribosomal structure and biogenesis	Molecular Function: translation initiation factor activity (GO:0003743);; Biological Process: translational initiation (GO:0006413);;	--	Density-regulated protein homolog GN=Y47D3A.21 OS=Caenorhabditis elegans PE=3 SV=1	PREDICTED: density-regulated protein-like [Apis florea]
ACSNU00848	11.2854	12.877	13.0586	--	--	Molecular Function: nucleotide binding (GO:0000166);; Molecular Function: DNA-directed RNA polymerase activity (GO:0003899);; Biological Process: transcription, DNA-templated (GO:0006351);;	--	DNA-directed RNA polymerase III subunit rpc9 GN=rpc9 OS=Dictyostelium discoideum (Slime mold) PE=3 SV=1	PREDICTED: DNA-directed RNA polymerase III subunit RPC9-like [Apis mellifera]
ACSNU00849	48.0046	49.3461	58.7665	[RTKL]	--	Molecular Function: protein serine/threonine kinase activity (GO:0004674);; Molecular Function: ATP binding (GO:0005524);; Biological Process: protein phosphorylation (GO:0006468);;	--	Serine/threonine-protein kinase unc-51 GN=unc-51 OS=Caenorhabditis elegans PE=1 SV=1	PREDICTED: serine/threonine-protein kinase unc-51 [Apis mellifera]
ACSNU00850	148.115	137.497	118.703	[T]	Signal transduction mechanisms	Cellular Component: integral component of membrane (GO:0016021);;	--	--	PREDICTED: translocator protein-like [Apis dorsata]
ACSNU00851	54.8745	50.39	44.0538	--	--	Cellular Component: integral component of membrane (GO:0016021);;	--	Transmembrane protein 120 homolog GN=CG32795 OS=Drosophila melanogaster (Fruit fly) PE=1 SV=1	PREDICTED: transmembrane protein 120 homolog [Bombus impatiens]
ACSNU00852	16.0947	7.58148	13.7372	[Q]	Secondary metabolites biosynthesis, transport and catabolism	Molecular Function: monooxygenase activity (GO:0004497);; Molecular Function: iron ion binding (GO:0005506);; Molecular Function: electron carrier activity (GO:0009055);; Molecular Function: oxidoreductase activity, acting on paired donors, with incorporation or reduction of molecular oxygen (GO:0016705);; Molecular Function: heme binding (GO:0020037);; Biological Process: oxidation-reduction pro…	--	Cytochrome P450 315a1, mitochondrial (Precursor) GN=sad OS=Drosophila melanogaster (Fruit fly) PE=2 SV=1	PREDICTED: cytochrome P450 315a1, mitochondrial isoformX2 [Apis mellifera]
ACSNU00853	9.75639	9.7602	9.54477	--	--	--	--	--	PREDICTED: armadillo repeat-containing protein 5-like [Apis mellifera]
ACSNU00854	13.1345	12.7637	10.3405	--	--	Molecular Function: protein serine/threonine kinase activity (GO:0004674);; Molecular Function: Rho guanyl-nucleotide exchange factor activity (GO:0005089);; Molecular Function: GTPase activator activity (GO:0005096);; Molecular Function: phospholipid binding (GO:0005543);; Cellular Component: intracellular (GO:0005622);; Biological Process: protein phosphorylation (GO:0006468);; Biological Proce…	--	Rho GTPase-activating protein 100F GN=RhoGAP100F OS=Drosophila melanogaster (Fruit fly) PE=1 SV=2	PREDICTED: breakpoint cluster region protein-like isoform X2 [Apis mellifera]
ACSNU00855	7.6865	7.61575	6.87765	--	--	Molecular Function: dopamine beta-monooxygenase activity (GO:0004500);; Molecular Function: copper ion binding (GO:0005507);; Biological Process: catecholamine metabolic process (GO:0006584);; Biological Process: oxidation-reduction process (GO:0055114);;	--	Tyramine beta-hydroxylase GN=Tbh OS=Drosophila melanogaster (Fruit fly) PE=1 SV=1	PREDICTED: tyramine beta-hydroxylase-like [Apis dorsata]
ACSNU00856	166.753	146.659	324.896	--	--	--	--	Putative phospholipase B-like lamina ancestor (Precursor) GN=lama OS=Drosophila melanogaster (Fruit fly) PE=1 SV=3	PREDICTED: putative phospholipase B-like lamina ancestor-like isoform X2 [Apis mellifera]
ACSNU00857	14.0495	13.4247	13.527	[KL]	--	Molecular Function: nucleic acid binding (GO:0003676);; Molecular Function: catalytic activity (GO:0003824);;	--	Chromatin-remodeling complex ATPase chain Iswi GN=Iswi OS=Drosophila melanogaster (Fruit fly) PE=1 SV=1	PREDICTED: DNA excision repair protein ERCC-6-like [Apis mellifera]
ACSNU00858	50.8711	39.9827	40.3244	--	--	--	--	--	PREDICTED: myb-like protein X-like [Apis dorsata]
ACSNU00859	15.125	14.4925	15.4908	[R]	General function prediction only	Molecular Function: nucleic acid binding (GO:0003676);; Cellular Component: nucleus (GO:0005634);; Molecular Function: zinc ion binding (GO:0008270);;	--	Protein suppressor of hairy wing GN=su(Hw) OS=Drosophila melanogaster (Fruit fly) PE=1 SV=2	PREDICTED: zinc finger protein 37-like [Apis mellifera]
ACSNU00860	24.7406	25.2586	20.8142	[R]	General function prediction only	Molecular Function: metal ion binding (GO:0046872);;	--	Protein suppressor of hairy wing GN=su(Hw) OS=Drosophila virilis (Fruit fly) PE=2 SV=1	PREDICTED: zinc finger protein 234-like [Apis dorsata]
ACSNU00861	76.6462	57.862	4.41281	--	--	Molecular Function: sulfotransferase activity (GO:0008146);;	--	--	PREDICTED: estrogen sulfotransferase-like [Apis dorsata]
ACSNU00862	65.6373	61.965	51.0144	[R]	General function prediction only	Molecular Function: nucleotide binding (GO:0000166);;	--	--	PREDICTED: GTPase Era, mitochondrial-like [Apis dorsata]
ACSNU00863	17.5626	21.544	22.0734	--	--	--	--	--	PREDICTED: uncharacterized protein LOC726365 isoform X1 [Apis mellifera]
ACSNU00864	18.574	14.0482	20.1355	--	--	--	--	--	--
ACSNU00865	31.1134	30.3273	47.9224	--	--	--	--	--	--
ACSNU00866	33.9873	37.8987	35.8468	--	--	Cellular Component: integral component of membrane (GO:0016021);;	--	Protein HID1 GN=hid1 OS=Dictyostelium discoideum (Slime mold) PE=3 SV=1	PREDICTED: protein HID1-like isoform X2 [Apis mellifera]
ACSNU00868	166.557	152.405	255.331	[R]	General function prediction only	Biological Process: maturation of LSU-rRNA from tricistronic rRNA transcript (SSU-rRNA, 5.8S rRNA, LSU-rRNA) (GO:0000463);; Cellular Component: PeBoW complex (GO:0070545);;	--	Ribosome biogenesis protein WDR12 homolog {ECO:0000255|HAMAP-Rule:MF_03029} GN=CPIJ001500 OS=Culex quinquefasciatus (Southern house mosquito) PE=3 SV=2	PREDICTED: ribosome biogenesis protein WDR12 homolog isoform X2 [Apis mellifera]
ACSNU00869	12.0791	18.163	3.89066	[T]	Signal transduction mechanisms	Biological Process: protein dephosphorylation (GO:0006470);; Molecular Function: phosphatase activity (GO:0016791);;	--	Tyrosine-protein phosphatase Lar (Precursor) GN=Lar OS=Drosophila melanogaster (Fruit fly) PE=1 SV=2	PREDICTED: receptor-type tyrosine-protein phosphatase N2-like isoform X2 [Apis mellifera]
ACSNU00870	30.3151	31.8386	24.6708	[RTKL]	--	Molecular Function: protein serine/threonine kinase activity (GO:0004674);; Molecular Function: ATP binding (GO:0005524);; Biological Process: protein phosphorylation (GO:0006468);; Biological Process: cell division (GO:0051301);;	--	Cyclin-dependent kinase 12 GN=Cdk12 OS=Drosophila melanogaster (Fruit fly) PE=1 SV=1	PREDICTED: cyclin-dependent kinase 12-like isoform X1 [Apis mellifera]
ACSNU00871	40.4026	37.6843	36.6708	[D]	Cell cycle control, cell division, chromosome partitioning	Molecular Function: tRNA binding (GO:0000049);; Biological Process: tRNA wobble uridine modification (GO:0002098);; Molecular Function: ATP binding (GO:0005524);; Cellular Component: cytosol (GO:0005829);; Molecular Function: transferase activity (GO:0016740);; Biological Process: tRNA thio-modification (GO:0034227);;	--	Cytoplasmic tRNA 2-thiolation protein 1 {ECO:0000255|HAMAP-Rule:MF_03053} GN=AGAP005220 OS=Anopheles gambiae (African malaria mosquito) PE=3 SV=3	PREDICTED: cytoplasmic tRNA 2-thiolation protein 1-like [Apis mellifera]
ACSNU00872	37.7846	35.5061	39.1498	--	--	Molecular Function: ubiquitin-protein transferase activity (GO:0004842);; Biological Process: mitochondrion organization (GO:0007005);; Molecular Function: zinc ion binding (GO:0008270);; Biological Process: protein ubiquitination (GO:0016567);;	--	RING finger protein B GN=rngB OS=Dictyostelium discoideum (Slime mold) PE=2 SV=2	PREDICTED: mitochondrial ubiquitin ligase activator of nfkb 1-like [Apis mellifera]
ACSNU00873	18.1197	13.4473	8.90618	--	--	--	--	--	PREDICTED: uncharacterized protein LOC100868509 isoform 1 [Apis florea]
ACSNU00874	4.15123	4.83857	2.80877	--	--	--	--	--	--
ACSNU00876	33.9843	37.3847	30.9542	[A]	RNA processing and modification	--	--	--	PREDICTED: splicing factor 3B subunit 1-like isoformX1 [Apis mellifera]
ACSNU00877	30.245	25.7715	30.2261	--	--	--	--	Kelch-like protein diablo {ECO:0000250|UniProtKB:Q9VUU5} OS=Drosophila persimilis (Fruit fly) PE=3 SV=1	PREDICTED: actin-binding protein IPP-like [Apis florea]
ACSNU00878	119.774	110.979	124.022	--	--	Biological Process: regulation of cyclin-dependent protein serine/threonine kinase activity (GO:0000079);; Molecular Function: protein kinase binding (GO:0019901);;	--	--	PREDICTED: protein CNPPD1-like [Apis mellifera]
ACSNU00879	38.781	51.2803	61.8713	--	--	Cellular Component: integral component of membrane (GO:0016021);;	--	--	PREDICTED: transmembrane protein 65-like isoform X2 [Apis dorsata]
ACSNU00880	29.747	34.6104	25.0807	[C]	Energy production and conversion	Biological Process: tricarboxylic acid cycle (GO:0006099);; Molecular Function: electron carrier activity (GO:0009055);; Molecular Function: oxidoreductase activity (GO:0016491);; Molecular Function: 2 iron, 2 sulfur cluster binding (GO:0051537);;	--	Succinate dehydrogenase [ubiquinone] iron-sulfur subunit, mitochondrial (Precursor) GN=SdhB OS=Drosophila melanogaster (Fruit fly) PE=2 SV=2	PREDICTED: succinate dehydrogenase [ubiquinone] iron-sulfur subunit, mitochondrial-like [Apis dorsata]
ACSNU00882	169.096	140.173	82.0313	--	--	Molecular Function: RNA binding (GO:0003723);;	--	Protein bicaudal C GN=BicC OS=Drosophila melanogaster (Fruit fly) PE=1 SV=2	PREDICTED: vigilin [Apis florea]
ACSNU00883	19.2701	19.1489	22.1171	[C]	Energy production and conversion	Molecular Function: glycerol kinase activity (GO:0004370);; Biological Process: carbohydrate metabolic process (GO:0005975);; Biological Process: glycerol-3-phosphate metabolic process (GO:0006072);; Biological Process: phosphorylation (GO:0016310);;	--	Probable glycerol kinase GN=R11F4.1 OS=Caenorhabditis elegans PE=3 SV=1	PREDICTED: glycerol kinase-like isoform X4 [Apis mellifera]
ACSNU00884	207.783	170.866	108.613	[J]	Translation, ribosomal structure and biogenesis	Biological Process: pseudouridine synthesis (GO:0001522);; Molecular Function: RNA binding (GO:0003723);; Biological Process: tRNA processing (GO:0008033);; Molecular Function: pseudouridine synthase activity (GO:0009982);;	--	Probable tRNA pseudouridine synthase tag-124 GN=tag-124 OS=Caenorhabditis elegans PE=3 SV=1	PREDICTED: tRNA pseudouridine synthase-like 1-like isoform X1 [Apis mellifera]
ACSNU00885	1.02506	0.786609	1.49782	--	--	--	--	Pickpocket protein 28 {ECO:0000303|PubMed:12571352} GN=ppk28 OS=Drosophila melanogaster (Fruit fly) PE=1 SV=2	PREDICTED: uncharacterized protein LOC102677211 isoform X1 [Apis dorsata]
ACSNU00886	32.4535	28.8309	27.0677	--	--	--	--	--	PREDICTED: WD repeat-containing protein 75-like [Apis dorsata]
ACSNU00887	19.2531	21.0744	43.4288	--	--	--	--	--	PREDICTED: uncharacterized protein LOC100870722 [Apis florea]
ACSNU00888	4.0017	3.54153	2.0532	--	--	Cellular Component: nucleus (GO:0005634);;	--	Polycomb group protein Pc GN=Pc OS=Drosophila melanogaster (Fruit fly) PE=1 SV=1	PREDICTED: polycomb group protein Pc [Apis mellifera]
ACSNU00889	3.25885	2.88299	3.12419	[R]	General function prediction only	Molecular Function: GTP binding (GO:0005525);; Biological Process: small GTPase mediated signal transduction (GO:0007264);; Biological Process: protein transport (GO:0015031);;	--	Ras-related protein Rab-26 (Precursor) OS=Drosophila melanogaster (Fruit fly) PE=2 SV=2	PREDICTED: ras-related protein Rab-26-like [Apis florea]
ACSNU00890	6.49517	5.3881	7.3624	--	--	Molecular Function: nucleic acid binding (GO:0003676);; Cellular Component: nucleus (GO:0005634);; Molecular Function: zinc ion binding (GO:0008270);;	--	Krueppel homolog 1 GN=Kr-h1 OS=Drosophila melanogaster (Fruit fly) PE=2 SV=2	PREDICTED: zinc finger protein Xfin-like [Apis dorsata]
ACSNU00891	11.9961	16.4532	3.83524	--	--	--	--	BTG family protein GN=btg OS=Dictyostelium discoideum (Slime mold) PE=3 SV=1	PREDICTED: protein Tob1-like isoform X1 [Apis mellifera]
ACSNU00892	0.402972	0.380663	0.134682	--	--	--	--	--	PREDICTED: uncharacterized protein LOC102654859 [Apis mellifera]
ACSNU00893	0.343899	0.559626	0.51793	--	--	--	--	--	PREDICTED: kelch-like protein 26-like, partial [Apis florea]
ACSNU00896	24.1698	21.7739	22.2486	--	--	--	--	--	PREDICTED: F-box only protein 7-like [Apis dorsata]
ACSNU00897	0.225125	25.3294	3.16488	--	--	--	--	--	PREDICTED: uncharacterized protein LOC100577178 isoform X1 [Apis mellifera]
ACSNU00898	12.048	13.6261	7.01437	--	--	--	--	--	PREDICTED: phosphatase and actin regulator 4 isoform X3 [Apis mellifera]
ACSNU00899	28.1495	35.6068	20.6245	[RTKL]	--	Molecular Function: protein serine/threonine kinase activity (GO:0004674);; Molecular Function: ATP binding (GO:0005524);; Biological Process: protein phosphorylation (GO:0006468);;	--	Protein kinase 2 GN=pkgB OS=Dictyostelium discoideum (Slime mold) PE=1 SV=2	PREDICTED: putative serine/threonine-protein kinase F31E3.2-like isoform X4 [Apis dorsata]
ACSNU00900	172.255	143.8	598.935	--	--	--	--	--	hypothetical protein [Apis mellifera]
ACSNU00901	109.576	139.244	90.045	--	--	--	--	--	PREDICTED: MATH and LRR domain-containing protein PFE0570w-like isoform X1 [Apis mellifera]
ACSNU00902	2.7257	3.51005	2.48427	--	--	--	--	--	PREDICTED: MATH and LRR domain-containing protein PFE0570w-like isoform X2 [Apis mellifera]
ACSNU00903	6.31763	6.24937	6.72295	--	--	--	--	--	PREDICTED: UPF0454 protein C12orf49 homolog [Apis dorsata]
ACSNU00904	0.690771	0.767503	0.435683	--	--	Molecular Function: G-protein coupled receptor activity (GO:0004930);; Biological Process: G-protein coupled receptor signaling pathway (GO:0007186);; Cellular Component: integral component of membrane (GO:0016021);;	--	--	PREDICTED: beta-3 adrenergic receptor-like [Apis dorsata]
ACSNU00905	83.18	88.8074	79.3134	[E]	Amino acid transport and metabolism	Molecular Function: gamma-glutamyltransferase activity (GO:0003840);; Biological Process: glutathione metabolic process (GO:0006749);;	--	--	PREDICTED: gamma-glutamyltranspeptidase 1-like isoform X1 [Apis dorsata]
ACSNU00906	4.07951	3.49712	5.31322	--	--	--	--	--	--
ACSNU00907	752.163	753.597	1688.83	--	--	--	--	--	PREDICTED: nuclear protein 1-like [Apis mellifera]
ACSNU00908	1.85787	1.3065	1.29729	--	--	--	--	--	PREDICTED: uncharacterized protein MAL13P1.304-like isoform X2 [Apis mellifera]
ACSNU00909	17.9317	20.4467	18.2416	--	--	--	--	--	PREDICTED: uncharacterized protein MAL13P1.304-like isoform X1 [Apis mellifera]
ACSNU00910	0.30143	0.0581241	0	[I]	Lipid transport and metabolism	Molecular Function: carboxylic ester hydrolase activity (GO:0004091);; Cellular Component: extracellular region (GO:0005576);; Molecular Function: retinyl-palmitate esterase activity (GO:0050253);; Molecular Function: methyl indole-3-acetate esterase activity (GO:0080030);; Molecular Function: methyl salicylate esterase activity (GO:0080031);; Molecular Function: methyl jasmonate esterase activit…	--	Venom carboxylesterase-6 (Precursor) OS=Apis mellifera (Honeybee) PE=2 SV=1	PREDICTED: uncharacterized protein LOC102672496 [Apis dorsata]
ACSNU00911	8.6193	2.31905	20.2235	--	--	--	--	--	PREDICTED: titin-like isoform X1 [Apis mellifera]
ACSNU00912	0	0.189409	0.20334	--	--	--	--	--	--
ACSNU00913	0.0461082	0	0.0082195	--	--	Molecular Function: metalloendopeptidase activity (GO:0004222);; Biological Process: proteolysis (GO:0006508);;	--	--	PREDICTED: neprilysin-2 isoform X1 [Apis mellifera]
ACSNU00914	3.01082	3.08577	2.45527	--	--	--	--	--	PREDICTED: telomerase-binding protein EST1A-like isoform X5 [Apis mellifera]
ACSNU00915	0.590619	0.57771	0.44875	[IQ]	--	Biological Process: fatty acid biosynthetic process (GO:0006633);; Molecular Function: transferase activity, transferring acyl groups other than amino-acyl groups (GO:0016747);;	--	Probable polyketide synthase 19 GN=pks19 OS=Dictyostelium discoideum (Slime mold) PE=3 SV=1	PREDICTED: 3-oxoacyl-[acyl-carrier-protein] synthase, mitochondrial-like [Apis mellifera]
ACSNU00916	22.5973	22.499	20.5688	--	--	--	--	Gametogenetin-binding protein 2-like GN=CG2182 OS=Drosophila melanogaster (Fruit fly) PE=2 SV=3	PREDICTED: gametogenetin-binding protein 2-like isoform X1 [Apis mellifera]
ACSNU00917	42.631	45.6436	39.4241	--	--	Molecular Function: heme binding (GO:0020037);;	--	Neuferricin homolog (Precursor) GN=GA11364 OS=Drosophila pseudoobscura pseudoobscura (Fruit fly) PE=3 SV=1	PREDICTED: neuferricin-like [Apis mellifera]
ACSNU00918	33.2978	33.3541	33.5835	--	--	--	--	--	PREDICTED: uncharacterized protein LOC102674061 [Apis dorsata]
ACSNU00919	25.6443	29.2782	25.4723	--	--	Molecular Function: translation initiation factor activity (GO:0003743);; Biological Process: translational initiation (GO:0006413);; Molecular Function: methyltransferase activity (GO:0008168);; Molecular Function: metallopeptidase activity (GO:0008237);; Molecular Function: zinc ion binding (GO:0008270);; Biological Process: methylation (GO:0032259);;	--	Transcription initiation factor TFIID subunit 2 GN=Taf2 OS=Drosophila melanogaster (Fruit fly) PE=1 SV=2	PREDICTED: transcription initiation factor TFIID subunit 2-like [Apis dorsata]
ACSNU00920	13.0164	14.0438	14.5318	--	--	Molecular Function: DNA binding (GO:0003677);; Molecular Function: sequence-specific DNA binding transcription factor activity (GO:0003700);; Cellular Component: nucleus (GO:0005634);; Cellular Component: transcription factor complex (GO:0005667);; Biological Process: regulation of transcription, DNA-templated (GO:0006355);;	--	Transcription factor E2f GN=E2f OS=Drosophila melanogaster (Fruit fly) PE=1 SV=2	PREDICTED: transcription factor E2F4-like isoform X1 [Apis dorsata]
ACSNU00921	9.88626	9.62033	10.0583	--	--	--	--	--	PREDICTED: uncharacterized protein LOC102673497 isoform X1 [Apis dorsata]
ACSNU00922	14.2969	15.8268	12.961	[S]	Function unknown	--	--	Protein lap4 OS=Drosophila melanogaster (Fruit fly) PE=1 SV=1	PREDICTED: plant intracellular Ras-group-related LRR protein 5-like isoform X1 [Apis dorsata]
ACSNU00923	14.5268	15.0334	13.7109	--	--	--	--	CD2 antigen cytoplasmic tail-binding protein 2 homolog GN=holn1 OS=Drosophila melanogaster (Fruit fly) PE=1 SV=1	PREDICTED: CD2 antigen cytoplasmic tail-binding protein 2 homolog [Apis mellifera]
ACSNU00924	2.7456	2.0464	1.46623	--	--	--	--	Leucine-rich repeat-containing protein egg-6 (Precursor) OS=Caenorhabditis elegans PE=2 SV=2	PREDICTED: leucine-rich repeat-containing protein 15-like [Apis mellifera]
ACSNU00925	21.8801	34.6613	20.3131	[S]	Function unknown	--	--	Protein slit C-product (Precursor) GN=sli OS=Drosophila melanogaster (Fruit fly) PE=1 SV=2	PREDICTED: leucine-rich repeat-containing protein 15-like [Apis dorsata]
ACSNU00926	20.6715	17.3961	9.40667	[R]	General function prediction only	Molecular Function: carboxylic ester hydrolase activity (GO:0004091);;	--	Putative esterase C44C1.5 GN=C44C1.5 OS=Caenorhabditis elegans PE=3 SV=1	PREDICTED: abhydrolase domain-containing protein 3-like isoform X1 [Apis dorsata]
ACSNU00927	117.841	125.005	100.643	[E]	Amino acid transport and metabolism	Molecular Function: serine-type endopeptidase activity (GO:0004252);; Biological Process: proteolysis (GO:0006508);; Molecular Function: serine-type exopeptidase activity (GO:0070008);;	--	Prolyl endopeptidase GN=prep OS=Dictyostelium discoideum (Slime mold) PE=1 SV=1	PREDICTED: prolyl endopeptidase-like isoformX1 [Apis mellifera]
ACSNU00929	450.798	465.114	358.046	[H]	Coenzyme transport and metabolism	Biological Process: cellular protein modification process (GO:0006464);; Molecular Function: transferase activity (GO:0016740);;	--	--	PREDICTED: lipoyltransferase 1, mitochondrial-like isoformX2 [Apis mellifera]
ACSNU00930	9.93187	12.4631	9.4229	--	--	--	--	--	PREDICTED: zinc finger protein 395-like [Apis florea]
ACSNU00931	105.277	105.233	95.7812	[GEPR]	--	Cellular Component: integral component of membrane (GO:0016021);; Biological Process: transmembrane transport (GO:0055085);;	--	Protein spinster GN=spin OS=Drosophila melanogaster (Fruit fly) PE=1 SV=1	PREDICTED: protein spinster-like isoformX1 [Apis mellifera]
ACSNU00932	1.28296	2.3179	3.15674	--	--	Molecular Function: transmembrane signaling receptor activity (GO:0004888);; Biological Process: cell surface receptor signaling pathway (GO:0007166);; Cellular Component: membrane (GO:0016020);;	--	Diuretic hormone receptor (Precursor) OS=Acheta domesticus (House cricket) PE=2 SV=1	PREDICTED: diuretic hormone receptor-like isoform X2 [Apis dorsata]
ACSNU00933	43.4066	39.3456	37.3054	--	--	Cellular Component: integral component of membrane (GO:0016021);;	--	Protein RER1 homolog GN=rer-1 OS=Caenorhabditis elegans PE=3 SV=1	PREDICTED: protein RER1-like isoform X2 [Apis mellifera]
ACSNU00934	2.26734	4.7335	5.68485	--	--	Molecular Function: G-protein coupled receptor activity (GO:0004930);; Cellular Component: plasma membrane (GO:0005886);; Biological Process: G-protein coupled receptor signaling pathway (GO:0007186);; Molecular Function: diuretic hormone receptor activity (GO:0008036);; Biological Process: hormone-mediated signaling pathway (GO:0009755);; Cellular Component: integral component of membrane (GO:00…	--	Diuretic hormone receptor (Precursor) OS=Acheta domesticus (House cricket) PE=2 SV=1	PREDICTED: diuretic hormone receptor-like [Apis mellifera]
ACSNU00935	112.037	112.885	134.432	[O]	Posttranslational modification, protein turnover, chaperones	--	--	Small ubiquitin-related modifier (Precursor) GN=smo-1 OS=Caenorhabditis elegans PE=1 SV=1	PREDICTED: small ubiquitin-related modifier-like [Apis mellifera]
ACSNU00936	15.3066	15.8726	16.431	--	--	Molecular Function: zinc ion binding (GO:0008270);; Molecular Function: ligase activity (GO:0016874);;	--	E3 ubiquitin-protein ligase UBR1 GN=UBR1 OS=Drosophila melanogaster (Fruit fly) PE=2 SV=2	PREDICTED: E3 ubiquitin-protein ligase UBR3-like isoform X1 [Apis mellifera]
ACSNU00937	132.105	141.526	179.563	--	--	--	--	--	PREDICTED: uncharacterized protein LOC102676890 isoform X1 [Apis dorsata]
ACSNU00938	974.695	869.077	748.164	[J]	Translation, ribosomal structure and biogenesis	Biological Process: mitotic spindle elongation (GO:0000022);; Molecular Function: structural constituent of ribosome (GO:0003735);; Biological Process: translation (GO:0006412);; Cellular Component: cytosolic small ribosomal subunit (GO:0022627);;	--	40S ribosomal protein S15a GN=RpS15Aa OS=Drosophila yakuba (Fruit fly) PE=2 SV=3	PREDICTED: 40S ribosomal protein S15Aa-like isoform 1 [Apis mellifera]
ACSNU00939	17.3119	17.1577	15.922	--	--	--	--	Protein sidekick (Precursor) GN=sdk OS=Drosophila melanogaster (Fruit fly) PE=1 SV=2	PREDICTED: protein sidekick isoform X5 [Apis mellifera]
ACSNU00940	74.1119	67.5622	60.999	--	--	--	--	--	PREDICTED: probable aminoacyl tRNA synthase complex-interacting multifunctional protein 2 isoform X3 [Apis mellifera]
ACSNU00941	22.2603	23.6704	20.3737	--	--	Molecular Function: DNA binding (GO:0003677);; Molecular Function: zinc ion binding (GO:0008270);;	--	Nucleosome-remodeling factor subunit NURF301 GN=E(bx) OS=Drosophila melanogaster (Fruit fly) PE=1 SV=2	Nucleosome-remodeling factor subunit NURF301 [Camponotus floridanus]
ACSNU00942	15.4404	20.2071	8.89138	--	--	Molecular Function: metal ion binding (GO:0046872);;	--	--	PREDICTED: uncharacterized protein LOC412265 isoform X1 [Apis mellifera]
ACSNU00943	36.8613	32.0825	43.2494	[ER]	--	Molecular Function: 4-hydroxyphenylpyruvate dioxygenase activity (GO:0003868);; Molecular Function: lactoylglutathione lyase activity (GO:0004462);; Biological Process: aromatic amino acid family metabolic process (GO:0009072);; Molecular Function: metal ion binding (GO:0046872);; Biological Process: oxidation-reduction process (GO:0055114);;	--	4-hydroxyphenylpyruvate dioxygenase GN=hpd-1 OS=Caenorhabditis briggsae PE=3 SV=1	PREDICTED: 4-hydroxyphenylpyruvate dioxygenase-like [Apis mellifera]
ACSNU00944	102.947	100.981	121.4	--	--	Cellular Component: intracellular (GO:0005622);; Biological Process: transport (GO:0006810);;	--	Probable nuclear transport factor 2 GN=ran-4 OS=Caenorhabditis elegans PE=3 SV=1	PREDICTED: probable nuclear transport factor 2-like isoform 3 [Apis mellifera]
ACSNU00945	1087.12	940.414	881.577	[J]	Translation, ribosomal structure and biogenesis	Molecular Function: structural constituent of ribosome (GO:0003735);; Cellular Component: ribosome (GO:0005840);; Biological Process: translation (GO:0006412);;	--	60S ribosomal protein L27 GN=rpl-27 OS=Caenorhabditis elegans PE=2 SV=1	PREDICTED: 60S ribosomal protein L27 isoform X1 [Apis mellifera]
ACSNU00946	54.6204	51.099	51.8978	--	--	Cellular Component: centrosome (GO:0005813);; Cellular Component: dynactin complex (GO:0005869);; Biological Process: microtubule-based process (GO:0007017);;	--	Probable dynactin subunit 2 OS=Aedes aegypti (Yellowfever mosquito) PE=2 SV=2	PREDICTED: probable dynactin subunit 2 isoform X1 [Apis mellifera]
ACSNU00947	38.2355	32.949	36.949	[J]	Translation, ribosomal structure and biogenesis	Molecular Function: nucleic acid binding (GO:0003676);; Molecular Function: lysine-tRNA ligase activity (GO:0004824);; Molecular Function: ATP binding (GO:0005524);; Cellular Component: cytoplasm (GO:0005737);; Biological Process: lysyl-tRNA aminoacylation (GO:0006430);;	--	Lysine--tRNA ligase GN=krs-1 OS=Caenorhabditis elegans PE=3 SV=1	PREDICTED: lysine--tRNA ligase isoform X1 [Apis mellifera]
ACSNU00948	14.1026	14.6044	17.8365	[O]	Posttranslational modification, protein turnover, chaperones	--	--	--	PREDICTED: OTU domain-containing protein 6B-like [Apis mellifera]
ACSNU00949	0.116762	0.52068	0.253634	--	--	--	--	--	PREDICTED: protein PIH1D3-like [Apis dorsata]
ACSNU00950	0	0	0.0318039	--	--	--	--	--	--
ACSNU00951	1.22398	1.7415	1.13009	[S]	Function unknown	Cellular Component: extracellular region (GO:0005576);;	--	Venom allergen 5 OS=Polybia scutellaris rioplatensis (Camoati) PE=1 SV=2	PREDICTED: cysteine-rich secretory protein 1-like [Apis dorsata]
ACSNU00952	3.09679	5.87464	1.53288	[T]	Signal transduction mechanisms	Molecular Function: catalytic activity (GO:0003824);; Biological Process: metabolic process (GO:0008152);;	--	Protein phosphatase PHLPP-like protein GN=Phlpp OS=Drosophila melanogaster (Fruit fly) PE=4 SV=1	PREDICTED: PH domain leucine-rich repeat protein phosphatase isoform X1 [Apis mellifera]
ACSNU00953	48.5216	57.3906	68.5479	[C]	Energy production and conversion	Biological Process: glycerol metabolic process (GO:0006071);; Biological Process: lipid metabolic process (GO:0006629);; Molecular Function: glycerophosphodiester phosphodiesterase activity (GO:0008889);; Molecular Function: starch binding (GO:2001070);;	--	Putative glycerophosphocholine phosphodiesterase GPCPD1 homolog T05H10.7 GN=T05H10.7 OS=Caenorhabditis elegans PE=3 SV=1	PREDICTED: glycerophosphocholine phosphodiesterase GPCPD1-like [Apis florea]
ACSNU00954	10.1156	11.1715	9.00787	--	--	Molecular Function: calcium ion binding (GO:0005509);; Cellular Component: integral component of membrane (GO:0016021);;	--	Putative protein tag-53 (Precursor) GN=tag-53 OS=Caenorhabditis elegans PE=1 SV=3	PREDICTED: multiple epidermal growth factor-like domains protein 8-like isoform X2 [Apis dorsata]
ACSNU00955	28.6769	15.5465	6.44302	--	--	--	--	--	PREDICTED: bcl-2-related ovarian killer protein homolog A-like [Apis florea]
ACSNU00956	15.818	16.6759	16.379	[L]	Replication, recombination and repair	Molecular Function: Rab GTPase activator activity (GO:0005097);; Biological Process: positive regulation of Rab GTPase activity (GO:0032851);;	--	--	PREDICTED: TBC1 domain family member 24-like [Apis florea]
ACSNU00957	8.46565	8.34449	8.45121	--	--	Molecular Function: guanyl-nucleotide exchange factor activity (GO:0005085);; Cellular Component: intracellular (GO:0005622);; Biological Process: regulation of small GTPase mediated signal transduction (GO:0051056);;	--	Guanine nucleotide-releasing factor 2 GN=C3G OS=Drosophila melanogaster (Fruit fly) PE=1 SV=4	PREDICTED: guanine nucleotide-releasing factor 2-like isoform X7 [Apis mellifera]
ACSNU00958	70.2086	64.8483	55.1218	[S]	Function unknown	--	--	Leucine-rich repeat protein soc-2 homolog GN=v1g189306 OS=Nematostella vectensis (Starlet sea anemone) PE=3 SV=1	PREDICTED: leucine-rich repeat-containing protein 57-like [Apis dorsata]
ACSNU00959	4.66674	4.19547	4.61375	--	--	Molecular Function: zinc ion binding (GO:0008270);;	--	Polycomb protein Pcl GN=Pcl OS=Drosophila melanogaster (Fruit fly) PE=1 SV=2	PREDICTED: uncharacterized protein LOC413288 isoform X6 [Apis mellifera]
ACSNU00960	5.1966	4.376	4.64877	--	--	--	--	--	--
ACSNU00961	4.98544	4.12256	5.22847	[R]	General function prediction only	Molecular Function: calcium ion binding (GO:0005509);; Biological Process: Notch signaling pathway (GO:0007219);; Biological Process: multicellular organismal development (GO:0007275);; Cellular Component: integral component of membrane (GO:0016021);; Biological Process: cell differentiation (GO:0030154);; Biological Process: regulation of developmental process (GO:0050793);;	--	Processed neurogenic locus Notch protein (Precursor) GN=N OS=Drosophila melanogaster (Fruit fly) PE=1 SV=3	PREDICTED: neurogenic locus Notch protein isoform X3 [Apis mellifera]
ACSNU00962	2.87905	2.20592	2.72512	--	--	Molecular Function: calcium ion binding (GO:0005509);;	--	Processed neurogenic locus Notch protein (Precursor) GN=N OS=Drosophila melanogaster (Fruit fly) PE=1 SV=3	PREDICTED: neurogenic locus Notch protein isoform X3 [Apis mellifera]
ACSNU00963	11.484	10.3966	8.83886	[BK]	--	--	--	Homeotic protein female sterile GN=fs(1)h OS=Drosophila melanogaster (Fruit fly) PE=1 SV=2	PREDICTED: homeotic protein female sterile-like isoform X4 [Apis mellifera]
ACSNU00964	31.3868	32.1882	41.7921	[S]	Function unknown	Molecular Function: methyltransferase activity (GO:0008168);; Biological Process: methylation (GO:0032259);;	--	Ribosomal RNA small subunit methyltransferase NEP1 {ECO:0000250|UniProtKB:Q92979} GN=CG3527 OS=Drosophila melanogaster (Fruit fly) PE=3 SV=2	PREDICTED: ribosomal RNA small subunit methyltransferase NEP1-like [Apis mellifera]
ACSNU00965	5.49906	4.59115	4.03074	[BK]	--	--	--	Homeotic protein female sterile GN=fs(1)h OS=Drosophila melanogaster (Fruit fly) PE=1 SV=2	Homeotic protein female sterile [Camponotus floridanus]
ACSNU00966	33.9383	33.4637	27.6431	--	--	--	--	--	PREDICTED: homeotic protein female sterile-like isoform X6 [Apis mellifera]
ACSNU00967	28.7959	28.542	24.4475	[U]	Intracellular trafficking, secretion, and vesicular transport	Biological Process: vesicle docking involved in exocytosis (GO:0006904);;	--	Protein ROP GN=Rop OS=Drosophila melanogaster (Fruit fly) PE=2 SV=2	PREDICTED: protein ROP-like isoform X1 [Apis dorsata]
ACSNU00968	20.8495	17.2593	6.37614	--	--	--	--	--	PREDICTED: uncharacterized protein LOC100578771 isoform X4 [Apis mellifera]
ACSNU00969	0.0478601	0.0120092	0.287752	--	--	--	--	--	PREDICTED: uncharacterized protein LOC100577389 isoform X2 [Apis mellifera]
ACSNU00971	0.78019	0.662517	1.33963	--	--	--	--	--	--
ACSNU00972	4.25013	3.91178	3.54312	--	--	--	--	--	PREDICTED: TSC22 domain family protein 1-like isoform X3 [Apis mellifera]
ACSNU00973	6.16201	6.96681	7.26126	[S]	Function unknown	Molecular Function: phosphoprotein phosphatase activity (GO:0004721);; Biological Process: protein dephosphorylation (GO:0006470);;	--	--	PREDICTED: tyrosine-protein phosphatase non-receptor type 61F-like [Apis mellifera]
ACSNU00974	65.9201	54.1266	48.4586	[T]	Signal transduction mechanisms	Molecular Function: protein tyrosine phosphatase activity (GO:0004725);; Biological Process: peptidyl-tyrosine dephosphorylation (GO:0035335);;	--	Tyrosine-protein phosphatase non-receptor type 61F GN=Ptp61F OS=Drosophila melanogaster (Fruit fly) PE=1 SV=1	PREDICTED: tyrosine-protein phosphatase non-receptor type 61F-like [Apis florea]
ACSNU00975	15.3719	11.1216	26.8836	--	--	--	--	--	PREDICTED: hypothetical protein LOC100746404 [Bombus impatiens]
ACSNU00976	25.0701	6.47137	9.98688	--	--	--	--	--	PREDICTED: uncharacterized protein LOC102678503 [Apis dorsata]
ACSNU00977	0.237243	0.264485	0	--	--	--	--	--	PREDICTED: uncharacterized protein LOC102678209 [Apis dorsata]
ACSNU00978	28.1104	25.0242	24.4294	--	--	--	--	Uncharacterized F-box/LRR-repeat protein C02F5.7 GN=C02F5.7 OS=Caenorhabditis elegans PE=3 SV=3	PREDICTED: F-box/LRR-repeat protein 16-like [Apis florea]
ACSNU00979	25.1381	21.3775	23.9023	[K]	Transcription	Molecular Function: DNA binding (GO:0003677);; Molecular Function: DNA-directed RNA polymerase activity (GO:0003899);; Biological Process: transcription, DNA-templated (GO:0006351);;	--	DNA-directed RNA polymerase III subunit rpc8 GN=polr3h-2 OS=Dictyostelium discoideum (Slime mold) PE=2 SV=1	PREDICTED: DNA-directed RNA polymerase III subunit RPC8-like isoform 1 [Apis florea]
ACSNU00980	103.229	85.3896	86.3133	--	--	--	--	--	PREDICTED: centrosomal protein of 290 kDa-like isoform X3 [Apis mellifera]
ACSNU00981	22.6029	23.1964	16.2473	[S]	Function unknown	Biological Process: ubiquinone biosynthetic process (GO:0006744);;	--	Ubiquinone biosynthesis protein COQ9, mitochondrial (Precursor) GN=Coq9 OS=Drosophila melanogaster (Fruit fly) PE=1 SV=1	PREDICTED: ubiquinone biosynthesis protein COQ9, mitochondrial-like [Apis dorsata]
ACSNU00982	17.6833	15.6469	17.613	--	--	Molecular Function: nucleic acid binding (GO:0003676);;	--	G patch domain-containing protein 1 homolog GN=CG8833 OS=Drosophila melanogaster (Fruit fly) PE=2 SV=1	PREDICTED: G patch domain-containing protein 1 homolog [Apis mellifera]
ACSNU00983	2.797	3.04546	2.87668	--	--	--	--	CID domain-containing protein 1 GN=cids-1 OS=Caenorhabditis elegans PE=3 SV=2	PREDICTED: uncharacterized protein LOC102672939 [Apis dorsata]
ACSNU00984	9.14761	12.6007	7.27787	--	--	Cellular Component: integral component of membrane (GO:0016021);;	--	Protein kinase C, brain isozyme GN=Pkc53E OS=Drosophila melanogaster (Fruit fly) PE=2 SV=2	PREDICTED: multiple C2 and transmembrane domain-containing protein 1-like [Apis dorsata]
ACSNU00986	38.8349	10.6755	0.70201	--	--	--	--	--	PREDICTED: microtubule-associated protein futsch-like [Apis mellifera]
ACSNU00987	16.1337	14.6145	4.34461	--	--	--	--	--	PREDICTED: anoctamin-8-like isoform X2 [Apis mellifera]
ACSNU00988	5.64916	7.80362	4.76798	[C]	Energy production and conversion	Molecular Function: NADH dehydrogenase (ubiquinone) activity (GO:0008137);; Molecular Function: metal ion binding (GO:0046872);; Molecular Function: quinone binding (GO:0048038);; Molecular Function: 4 iron, 4 sulfur cluster binding (GO:0051539);; Biological Process: oxidation-reduction process (GO:0055114);;	--	Probable NADH dehydrogenase [ubiquinone] iron-sulfur protein 7, mitochondrial (Precursor) GN=nduf-7 OS=Caenorhabditis elegans PE=3 SV=1	PREDICTED: NADH dehydrogenase [ubiquinone] iron-sulfur protein 7, mitochondrial-like [Apis dorsata]
ACSNU00989	28.3876	23.3132	25.0517	--	--	--	--	MAU2 chromatid cohesion factor homolog GN=CPIJ012302 OS=Culex quinquefasciatus (Southern house mosquito) PE=3 SV=1	PREDICTED: MAU2 chromatid cohesion factor homolog isoform X2 [Apis mellifera]
ACSNU00990	1.22244	1.67339	0.386925	--	--	Molecular Function: sequence-specific DNA binding transcription factor activity (GO:0003700);; Cellular Component: nucleus (GO:0005634);; Biological Process: regulation of transcription, DNA-templated (GO:0006355);; Molecular Function: sequence-specific DNA binding (GO:0043565);;	--	DNA-binding protein D-ETS-3 GN=Ets65A OS=Drosophila melanogaster (Fruit fly) PE=2 SV=3	PREDICTED: DNA-binding protein D-ETS-3-like isoform X5 [Apis mellifera]
ACSNU00992	1.26302	0.920216	0.257188	--	--	--	--	Protein SCAI homolog GN=scai OS=Dictyostelium discoideum (Slime mold) PE=3 SV=1	PREDICTED: protein SCAI-like isoform X1 [Apis mellifera]
ACSNU00993	0.29639	0.288901	0.086561	--	--	--	--	Protein SCAI homolog GN=scai OS=Dictyostelium discoideum (Slime mold) PE=3 SV=1	PREDICTED: protein SCAI-like isoform X1 [Apis dorsata]
ACSNU00994	0.769657	0.886223	0.184165	--	--	--	--	--	PREDICTED: microtubule-associated protein futsch-like isoform X6 [Apis mellifera]
ACSNU00995	4.7531	7.62987	3.38264	[R]	General function prediction only	Molecular Function: nucleotide binding (GO:0000166);; Molecular Function: translation elongation factor activity (GO:0003746);; Biological Process: translational elongation (GO:0006414);;	--	Negative elongation factor E GN=Nelf-E OS=Drosophila melanogaster (Fruit fly) PE=1 SV=1	PREDICTED: negative elongation factor E-like [Apis dorsata]
ACSNU00996	56.31	54.6666	50.9511	[O]	Posttranslational modification, protein turnover, chaperones	Biological Process: proteolysis (GO:0006508);; Molecular Function: peptidase activity (GO:0008233);;	--	Ubiquitin carboxyl-terminal hydrolase 64E GN=Ubp64E OS=Drosophila melanogaster (Fruit fly) PE=1 SV=2	PREDICTED: ubiquitin carboxyl-terminal hydrolase 47-like isoform X1 [Apis dorsata]
ACSNU00997	8.70477	8.21415	7.39205	--	--	--	--	--	PREDICTED: hamartin isoform X1 [Apis mellifera]
ACSNU00998	37.7155	37.2831	35.1512	--	--	--	--	--	PREDICTED: major facilitator superfamily domain-containing protein 6-like [Apis dorsata]
ACSNU00999	0.0954166	0.0345244	0.0344566	--	--	--	--	--	--
ACSNU01000	16.8287	17.0546	15.0488	--	--	--	--	Nucleosome-remodeling factor subunit NURF301 GN=E(bx) OS=Drosophila melanogaster (Fruit fly) PE=1 SV=2	PREDICTED: mucin-12-like [Apis dorsata]
ACSNU01001	40.477	46.3253	48.0134	[TA]	--	--	--	Ran GTPase-activating protein GN=RanGAP OS=Drosophila melanogaster (Fruit fly) PE=1 SV=1	PREDICTED: ran GTPase-activating protein 1-like isoform X2 [Apis mellifera]
ACSNU01002	33.1582	35.2459	35.9916	--	--	--	--	Uncharacterized protein F37A4.1 GN=F37A4.1 OS=Caenorhabditis elegans PE=4 SV=1	PREDICTED: abhydrolase domain-containing protein 16A-like [Apis dorsata]
ACSNU01003	68.4377	66.4351	52.6587	[K]	Transcription	Molecular Function: transcription coactivator activity (GO:0003713);; Cellular Component: nucleus (GO:0005634);; Cellular Component: cytoplasm (GO:0005737);; Biological Process: central nervous system development (GO:0007417);; Biological Process: open tracheal system development (GO:0007424);; Molecular Function: methyl-CpG binding (GO:0008327);; Molecular Function: protein binding, bridging (GO…	--	Vegetative-specific protein H7 GN=cinD-2 OS=Dictyostelium discoideum (Slime mold) PE=2 SV=2	PREDICTED: endothelial differentiation-related factor 1 homolog isoform X2 [Apis mellifera]
ACSNU01004	22.9569	20.7991	25.6766	[M]	Cell wall/membrane/envelope biogenesis	Cellular Component: intracellular (GO:0005622);; Molecular Function: GDP-mannose 4,6-dehydratase activity (GO:0008446);; Biological Process: GDP-mannose metabolic process (GO:0019673);; Molecular Function: coenzyme binding (GO:0050662);;	--	GDP-mannose 4,6 dehydratase GN=Gmd OS=Drosophila melanogaster (Fruit fly) PE=1 SV=2	PREDICTED: GDP-mannose 4,6 dehydratase-like isoform X1 [Apis dorsata]
ACSNU01005	4.49321	7.32633	1.6003	[K]	Transcription	Molecular Function: sequence-specific DNA binding transcription factor activity (GO:0003700);; Cellular Component: nucleus (GO:0005634);; Biological Process: regulation of transcription, DNA-templated (GO:0006355);; Molecular Function: sequence-specific DNA binding (GO:0043565);;	--	Fork head domain-containing protein FD2 GN=fd64A OS=Drosophila melanogaster (Fruit fly) PE=2 SV=2	PREDICTED: forkhead box protein I1-ema-like [Apis mellifera]
ACSNU01007	2264.91	144.049	1.51068	--	--	Molecular Function: oxidoreductase activity (GO:0016491);; Molecular Function: transition metal ion binding (GO:0046914);; Biological Process: oxidation-reduction process (GO:0055114);;	--	--	PREDICTED: uncharacterized protein LOC102670836 [Apis dorsata]
ACSNU01008	10.917	13.9563	4.00036	[Q]	Secondary metabolites biosynthesis, transport and catabolism	Molecular Function: monooxygenase activity (GO:0004497);; Molecular Function: iron ion binding (GO:0005506);; Molecular Function: electron carrier activity (GO:0009055);; Molecular Function: oxidoreductase activity, acting on paired donors, with incorporation or reduction of molecular oxygen (GO:0016705);; Molecular Function: heme binding (GO:0020037);; Biological Process: oxidation-reduction pro…	--	Probable cytochrome P450 305a1 GN=Cyp305a1 OS=Drosophila melanogaster (Fruit fly) PE=2 SV=1	PREDICTED: probable cytochrome P450 305a1 [Apis mellifera]
ACSNU01009	24.8989	24.566	26.342	--	--	--	--	--	PREDICTED: small subunit processome component 20 homolog, partial [Apis dorsata]
ACSNU01010	20.8974	20.4182	19.4591	[S]	Function unknown	Molecular Function: transporter activity (GO:0005215);; Cellular Component: mitochondrial inner membrane (GO:0005743);; Molecular Function: methyltransferase activity (GO:0008168);; Cellular Component: integral component of membrane (GO:0016021);; Biological Process: methylation (GO:0032259);; Biological Process: transmembrane transport (GO:0055085);;	--	Flotillin-1 GN=Flo-1 OS=Drosophila melanogaster (Fruit fly) PE=2 SV=1	PREDICTED: flotillin-1 isoform X3 [Apis mellifera]
ACSNU01011	0.344853	0.54742	1.57768	--	--	Biological Process: action potential (GO:0001508);; Molecular Function: ATP:ADP antiporter activity (GO:0005471);; Cellular Component: mitochondrial inner membrane (GO:0005743);; Cellular Component: lipid particle (GO:0005811);; Biological Process: mitochondrial transport (GO:0006839);; Biological Process: flight behavior (GO:0007629);; Biological Process: determination of adult lifespan (GO:0008…	--	ADP,ATP carrier protein GN=sesB OS=Drosophila melanogaster (Fruit fly) PE=2 SV=4	PREDICTED: ADP,ATP carrier protein-like isoform X2 [Apis mellifera]
ACSNU01012	80.3386	93.4469	80.5153	--	--	Cellular Component: integral component of membrane (GO:0016021);;	--	Uncharacterized protein CG1161 GN=CG1161 OS=Drosophila melanogaster (Fruit fly) PE=3 SV=1	PREDICTED: uncharacterized protein CG1161-like [Apis mellifera]
ACSNU01013	34.9621	31.245	36.8156	--	--	Molecular Function: SNAP receptor activity (GO:0005484);; Biological Process: intracellular protein transport (GO:0006886);; Cellular Component: membrane (GO:0016020);; Biological Process: vesicle-mediated transport (GO:0016192);;	--	Syntaxin-7A GN=DDB_G0287733 OS=Dictyostelium discoideum (Slime mold) PE=1 SV=1	PREDICTED: syntaxin-12-like isoform X1 [Apis dorsata]
ACSNU01014	20.3367	29.2691	16.1247	[T]	Signal transduction mechanisms	Molecular Function: nucleotide binding (GO:0000166);; Biological Process: cyclic nucleotide biosynthetic process (GO:0009190);; Molecular Function: phosphorus-oxygen lyase activity (GO:0016849);; Biological Process: intracellular signal transduction (GO:0035556);;	--	Adenylate cyclase type 2 OS=Drosophila melanogaster (Fruit fly) PE=2 SV=3	PREDICTED: adenylate cyclase type 2-like isoform X1 [Apis dorsata]
ACSNU01015	41.9435	35.7839	52.1499	--	--	Cellular Component: nucleus (GO:0005634);; Biological Process: intracellular protein transport (GO:0006886);; Molecular Function: Ran GTPase binding (GO:0008536);;	--	Probable importin-5 homolog GN=DDB_G0291650 OS=Dictyostelium discoideum (Slime mold) PE=3 SV=1	PREDICTED: importin-4-like [Apis dorsata]
ACSNU01016	1.53196	2.5912	0.57911	[K]	Transcription	Molecular Function: sequence-specific DNA binding transcription factor activity (GO:0003700);; Cellular Component: nucleus (GO:0005634);; Biological Process: regulation of transcription, DNA-templated (GO:0006355);; Molecular Function: sequence-specific DNA binding (GO:0043565);;	--	Fork head domain-containing protein crocodile GN=croc OS=Drosophila melanogaster (Fruit fly) PE=2 SV=2	PREDICTED: forkhead box protein E1-like [Apis dorsata]
ACSNU01017	1.55169	0.727343	0.270523	[ET]	--	--	--	Glutamate [NMDA] receptor subunit 1 {ECO:0000250|UniProtKB:Q24418} (Precursor) OS=Drosophila erecta (Fruit fly) PE=3 SV=1	PREDICTED: glutamate receptor ionotropic, NMDA 2B isoform X3 [Apis mellifera]
ACSNU01018	0.059728	0	0	--	--	--	--	--	PREDICTED: A-kinase anchor protein 9-like isoform X3 [Apis mellifera]
ACSNU01019	0	0	0	--	--	--	--	--	PREDICTED: myosin-2-like isoform X1 [Apis dorsata]
ACSNU01020	82.4669	77.2225	82.7323	--	--	--	--	--	PREDICTED: protein FAM195A-like [Apis mellifera]
ACSNU01021	17.6662	21.8876	2.66074	--	--	--	--	--	PREDICTED: BAI1-associated protein 3-like [Apis dorsata]
ACSNU01023	0.151545	0.162722	0.0328843	[S]	Function unknown	Molecular Function: GTPase activity (GO:0003924);; Molecular Function: GTP binding (GO:0005525);; Biological Process: GTP catabolic process (GO:0006184);; Biological Process: small GTPase mediated signal transduction (GO:0007264);; Cellular Component: membrane (GO:0016020);;	--	Dynein light chain 1, axonemal GN=DNAL1 OS=Ciona intestinalis (Transparent sea squirt) PE=2 SV=1	PREDICTED: dynein light chain 1, axonemal-like [Apis dorsata]
ACSNU01024	16.9684	14.3275	7.08529	--	--	Biological Process: cellular process (GO:0009987);;	--	--	PREDICTED: GTP-binding protein RAD-like [Apis dorsata]
ACSNU01025	59.4517	86.7042	44.2813	--	--	--	--	--	PREDICTED: transcription elongation regulator 1 isoform X2 [Apis mellifera]
ACSNU01027	8.62378	10.7068	9.48877	--	--	--	--	--	PREDICTED: protein SERAC1-like isoform X1 [Apis dorsata]
ACSNU01028	15.8198	11.9238	11.7508	[J]	Translation, ribosomal structure and biogenesis	Cellular Component: cytosol (GO:0005829);; Biological Process: translational termination (GO:0006415);; Biological Process: protein targeting (GO:0006605);; Biological Process: smoothened signaling pathway (GO:0007224);; Molecular Function: translation release factor activity, codon specific (GO:0016149);; Cellular Component: translation release factor complex (GO:0018444);; Biological Process: s…	--	Eukaryotic peptide chain release factor subunit 1 GN=eRF1 OS=Drosophila melanogaster (Fruit fly) PE=1 SV=2	PREDICTED: eukaryotic peptide chain release factor subunit 1-like [Apis mellifera]
ACSNU01029	17.9479	17.3602	23.3232	--	--	--	--	Protein MCM10 homolog GN=Mcm10 OS=Drosophila melanogaster (Fruit fly) PE=1 SV=2	PREDICTED: protein MCM10 homolog [Apis dorsata]
ACSNU01030	4.2262	4.11165	0.870376	--	--	Molecular Function: nucleotide binding (GO:0000166);; Molecular Function: nucleic acid binding (GO:0003676);;	--	Protein couch potato GN=cpo OS=Drosophila melanogaster (Fruit fly) PE=2 SV=3	PREDICTED: protein couch potato-like isoform X5 [Apis mellifera]
ACSNU01032	23.8443	24.4947	19.3628	--	--	Cellular Component: histone acetyltransferase complex (GO:0000123);;	--	--	PREDICTED: KAT8 regulatory NSL complex subunit 1-like isoform X1 [Apis dorsata]
ACSNU01033	29.8502	34.4349	55.2925	[L]	Replication, recombination and repair	--	--	DNA polymerase delta small subunit GN=CG12018 OS=Drosophila melanogaster (Fruit fly) PE=2 SV=1	PREDICTED: DNA polymerase delta small subunit isoform X1 [Apis mellifera]
ACSNU01034	17.7315	22.2125	14.4894	--	--	Cellular Component: histone acetyltransferase complex (GO:0000123);;	--	--	PREDICTED: MLL1/MLL complex subunit KIAA1267-like [Apis florea]
ACSNU01035	9.00359	10.888	7.84454	--	--	Molecular Function: Rab GTPase activator activity (GO:0005097);; Biological Process: positive regulation of Rab GTPase activity (GO:0032851);;	--	Ecotropic viral integration site 5 ortholog GN=Evi5 OS=Drosophila melanogaster (Fruit fly) PE=1 SV=3	PREDICTED: small G protein signaling modulator 3 homolog [Apis dorsata]
ACSNU01036	19.6203	15.7979	12.7944	[G]	Carbohydrate transport and metabolism	Cellular Component: nucleosome (GO:0000786);; Molecular Function: DNA binding (GO:0003677);; Cellular Component: nucleus (GO:0005634);; Biological Process: nucleosome assembly (GO:0006334);; Molecular Function: protein heterodimerization activity (GO:0046982);;	--	Glycerate kinase GN=Glyctk OS=Drosophila melanogaster (Fruit fly) PE=2 SV=1	PREDICTED: glycerate kinase-like [Apis mellifera]
ACSNU01037	136.87	130.667	80.5326	[B]	Chromatin structure and dynamics	Cellular Component: nucleosome (GO:0000786);; Molecular Function: DNA binding (GO:0003677);; Cellular Component: nucleus (GO:0005634);; Cellular Component: lipid particle (GO:0005811);; Biological Process: nucleosome assembly (GO:0006334);; Molecular Function: protein heterodimerization activity (GO:0046982);; Biological Process: centrosome duplication (GO:0051298);;	--	Histone H4 OS=Urechis caupo (Innkeeper worm) PE=3 SV=2	GM19733 [Drosophila sechellia]
ACSNU01038	12.2567	6.44932	7.91604	--	--	Cellular Component: nucleosome (GO:0000786);; Molecular Function: DNA binding (GO:0003677);; Cellular Component: lipid particle (GO:0005811);; Biological Process: nucleosome assembly (GO:0006334);; Cellular Component: NuA4 histone acetyltransferase complex (GO:0035267);; Molecular Function: protein heterodimerization activity (GO:0046982);;	--	Histone H2B.3 OS=Tigriopus californicus (Marine copepod) PE=3 SV=2	PREDICTED: histone H2B-like [Apis mellifera]
ACSNU01039	93.9328	104.248	107.716	[O]	Posttranslational modification, protein turnover, chaperones	--	--	Small ubiquitin-related modifier (Precursor) GN=smo-1 OS=Caenorhabditis elegans PE=1 SV=1	PREDICTED: small ubiquitin-related modifier 3 isoform 1 [Apis mellifera]
ACSNU01040	9.34154	10.1539	8.90617	[K]	Transcription	Molecular Function: translation initiation factor activity (GO:0003743);; Cellular Component: nucleus (GO:0005634);; Biological Process: translational initiation (GO:0006413);; Molecular Function: metal ion binding (GO:0046872);;	--	Transcription initiation factor TFIID subunit 1 GN=Taf1 OS=Drosophila melanogaster (Fruit fly) PE=1 SV=3	PREDICTED: transcription initiation factor TFIID subunit 1-like isoform X1 [Apis dorsata]
ACSNU01041	21.3051	17.1908	25.6377	--	--	Molecular Function: binding (GO:0005488);;	--	Broad-complex core protein isoforms 1/2/3/4/5 GN=br OS=Drosophila melanogaster (Fruit fly) PE=1 SV=2	PREDICTED: zinc finger and BTB domain-containing protein 44-like isoform X1 [Apis dorsata]
ACSNU01042	67.3364	105.983	61.9793	--	--	--	--	--	PREDICTED: uncharacterized protein LOC100576497 isoform X1 [Apis mellifera]
ACSNU01043	0.536664	0.691719	0.524999	--	--	Cellular Component: integral component of membrane (GO:0016021);; Biological Process: transmembrane transport (GO:0055085);;	--	--	PREDICTED: uncharacterized protein LOC410067 [Apis mellifera]
ACSNU01044	10.9857	18.9712	1.49437	[GEPR]	--	Cellular Component: integral component of membrane (GO:0016021);; Biological Process: transmembrane transport (GO:0055085);;	--	--	PREDICTED: uncharacterized protein LOC410067 [Apis mellifera]
ACSNU01045	3.27044	2.28134	3.72139	[GEPR]	--	Cellular Component: integral component of membrane (GO:0016021);; Biological Process: transmembrane transport (GO:0055085);;	--	--	PREDICTED: monocarboxylate transporter 9-like isoform X1 [Apis mellifera]
ACSNU01046	7.92403	7.38988	8.10363	--	--	--	--	High mobility group protein DSP1 GN=Dsp1 OS=Drosophila melanogaster (Fruit fly) PE=2 SV=1	PREDICTED: non-histone protein 10-like [Apis florea]
ACSNU01047	84.0547	80.2805	80.1083	[R]	General function prediction only	Molecular Function: hydroxyacylglutathione hydrolase activity (GO:0004416);; Biological Process: glutathione biosynthetic process (GO:0006750);; Molecular Function: zinc ion binding (GO:0008270);;	--	Probable hydroxyacylglutathione hydrolase OS=Schistosoma mansoni (Blood fluke) PE=2 SV=1	PREDICTED: hydroxyacylglutathione hydrolase, mitochondrial-like isoform X2 [Apis mellifera]
ACSNU01048	5.94441	3.63233	5.15131	[L]	Replication, recombination and repair	Molecular Function: nucleic acid binding (GO:0003676);; Molecular Function: ATP binding (GO:0005524);; Biological Process: DNA recombination (GO:0006310);; Molecular Function: ATP-dependent helicase activity (GO:0008026);;	--	Putative ATP-dependent DNA helicase Q1 {ECO:0000250|UniProtKB:P46063} GN=K02F3.12 OS=Caenorhabditis elegans PE=3 SV=3	PREDICTED: ATP-dependent DNA helicase Q1-like isoform X3 [Apis mellifera]
ACSNU01049	8.16702	8.27122	5.74817	[R]	General function prediction only	Molecular Function: Rab GTPase activator activity (GO:0005097);; Biological Process: positive regulation of Rab GTPase activity (GO:0032851);;	--	--	PREDICTED: TBC1 domain family member 16 isoform X2 [Apis mellifera]
ACSNU01050	22.4533	21.8792	21.3968	--	--	Cellular Component: integral component of membrane (GO:0016021);;	--	Transmembrane protein 104 homolog GN=CG5262 OS=Drosophila melanogaster (Fruit fly) PE=2 SV=2	PREDICTED: hydroxyacylglutathione hydrolase, mitochondrial-like isoform X4 [Apis mellifera]
ACSNU01051	0.425687	0.766557	0.496265	[Z]	Cytoskeleton	--	--	Actin, muscle (Fragment) OS=Lytechinus pictus (Painted sea urchin) PE=3 SV=1	actin2 [Procambarus clarkii]
ACSNU01052	1501.61	1940.3	1118.43	[Z]	Cytoskeleton	Biological Process: cytokinesis (GO:0000910);; Biological Process: inter-male aggressive behavior (GO:0002121);; Molecular Function: structural constituent of cytoskeleton (GO:0005200);; Molecular Function: ATP binding (GO:0005524);; Cellular Component: lipid particle (GO:0005811);; Cellular Component: microtubule associated complex (GO:0005875);; Cellular Component: actin filament (GO:0005884);;…	--	Actin-5C (Precursor) GN=Act5C OS=Anopheles gambiae (African malaria mosquito) PE=2 SV=1	actin related protein 1 [Apis mellifera]
ACSNU01053	18.9424	15.2549	15.9489	[R]	General function prediction only	Molecular Function: nucleic acid binding (GO:0003676);; Molecular Function: sequence-specific DNA binding transcription factor activity (GO:0003700);; Cellular Component: nucleus (GO:0005634);; Biological Process: regulation of transcription, DNA-templated (GO:0006355);; Molecular Function: metal ion binding (GO:0046872);;	--	Krueppel homolog 1 GN=Kr-h1 OS=Drosophila melanogaster (Fruit fly) PE=2 SV=2	PREDICTED: zinc finger protein 235-like [Apis florea]
ACSNU01054	14.9721	13.4444	12.8359	[R]	General function prediction only	Molecular Function: nucleic acid binding (GO:0003676);; Molecular Function: sequence-specific DNA binding transcription factor activity (GO:0003700);; Cellular Component: nucleus (GO:0005634);; Biological Process: regulation of transcription, DNA-templated (GO:0006355);; Molecular Function: metal ion binding (GO:0046872);;	--	Chorion transcription factor Cf2 GN=Cf2 OS=Drosophila melanogaster (Fruit fly) PE=2 SV=3	PREDICTED: zinc finger protein 84-like [Apis dorsata]
ACSNU01055	30.7359	32.8895	29.3676	--	--	Molecular Function: calcium ion binding (GO:0005509);;	--	Epidermal growth factor receptor substrate 15 homolog GN=eps15 OS=Dictyostelium discoideum (Slime mold) PE=1 SV=1	PREDICTED: epidermal growth factor receptor substrate 15-like 1-like isoform X3 [Apis dorsata]
ACSNU01056	64.2481	53.9326	58.9335	[L]	Replication, recombination and repair	--	--	PCI domain-containing protein 2 homolog GN=PCID2 OS=Drosophila melanogaster (Fruit fly) PE=1 SV=2	PREDICTED: PCI domain-containing protein 2 [Apis mellifera]
ACSNU01057	13.6879	12.5094	12.4031	--	--	--	--	Protein lingerer OS=Drosophila melanogaster (Fruit fly) PE=1 SV=1	PREDICTED: protein lingerer-like isoform X6 [Apis dorsata]
ACSNU01058	41.4834	44.8585	37.701	--	--	--	--	Protein will die slowly GN=wds OS=Drosophila melanogaster (Fruit fly) PE=1 SV=1	PREDICTED: WD repeat-containing protein 13-like [Apis dorsata]
ACSNU01059	34.0825	41.8761	32.0712	[J]	Translation, ribosomal structure and biogenesis	Cellular Component: cytoplasm (GO:0005737);; Biological Process: peptidyl-diphthamide biosynthetic process from peptidyl-histidine (GO:0017183);; Molecular Function: protein dimerization activity (GO:0046983);;	--	Diphthamide biosynthesis protein 1 GN=dph1 OS=Nematostella vectensis (Starlet sea anemone) PE=3 SV=1	PREDICTED: LOW QUALITY PROTEIN: diphthamide biosynthesis protein 1-like [Apis dorsata]
ACSNU01060	50.2287	53.8027	32.2176	[RTKL]	--	Molecular Function: kinase activity (GO:0016301);; Biological Process: phosphorylation (GO:0016310);;	--	Tyrosine-protein kinase transmembrane receptor Ror (Precursor) GN=Ror OS=Drosophila melanogaster (Fruit fly) PE=1 SV=1	PREDICTED: putative leucine-rich repeat-containing protein DDB_G0290503-like [Apis mellifera]
ACSNU01061	29.9946	31.4805	30.1421	--	--	--	--	--	PREDICTED: dihydroxyacetone kinase 2-like isoform X1 [Apis mellifera]
ACSNU01062	39.4182	35.9498	35.7863	--	--	Cellular Component: intracellular (GO:0005622);; Biological Process: intracellular protein transport (GO:0006886);;	--	--	PREDICTED: TOM1-like protein 2-like isoform X1 [Apis mellifera]
ACSNU01063	29.7237	32.748	30.7669	--	--	--	--	Protein CARMIL GN=carmil OS=Dictyostelium discoideum (Slime mold) PE=1 SV=1	PREDICTED: leucine-rich repeat-containing protein 16A-like isoform X4 [Apis dorsata]
ACSNU01064	217.159	208.914	158.489	[I]	Lipid transport and metabolism	Molecular Function: catalytic activity (GO:0003824);; Biological Process: metabolic process (GO:0008152);;	--	Probable enoyl-CoA hydratase, mitochondrial (Precursor) GN=echs1 OS=Dictyostelium discoideum (Slime mold) PE=3 SV=1	PREDICTED: enoyl-CoA delta isomerase 1, mitochondrial-like [Apis florea]
ACSNU01065	47.4251	39.4538	34.5086	[T]	Signal transduction mechanisms	Molecular Function: protein tyrosine kinase activity (GO:0004713);; Biological Process: lipopolysaccharide biosynthetic process (GO:0009103);; Cellular Component: membrane (GO:0016020);; Biological Process: phosphorylation (GO:0016310);;	--	EKC/KEOPS complex subunit bud32 GN=bud32 OS=Dictyostelium discoideum (Slime mold) PE=3 SV=1	PREDICTED: LOW QUALITY PROTEIN: TP53-regulating kinase-like [Apis florea]
ACSNU01066	19.1123	24.8003	20.1503	--	--	Molecular Function: DNA binding (GO:0003677);;	--	Transcription factor Adf-1 GN=Adf1 OS=Drosophila melanogaster (Fruit fly) PE=2 SV=2	PREDICTED: uncharacterized protein LOC726661 [Apis mellifera]
ACSNU01067	6.87563	8.37596	5.46377	--	--	--	--	Aryl hydrocarbon receptor nuclear translocator homolog GN=tgo OS=Drosophila melanogaster (Fruit fly) PE=1 SV=3	PREDICTED: neuronal PAS domain-containing protein 2-like isoform X1 [Apis dorsata]
ACSNU01068	8.90507	11.2974	5.90283	--	--	--	--	JNK-interacting protein 1 GN=Aplip1 OS=Drosophila melanogaster (Fruit fly) PE=1 SV=2	PREDICTED: JNK-interacting protein 1-like [Apis florea]
ACSNU01069	0.249932	0.356336	0.119438	[R]	General function prediction only	Biological Process: neurotransmitter transport (GO:0006836);; Cellular Component: integral component of membrane (GO:0016021);;	--	Sodium-dependent serotonin transporter GN=SerT OS=Drosophila melanogaster (Fruit fly) PE=2 SV=1	PREDICTED: sodium-dependent neutral amino acid transporter B(0)AT2-like [Apis florea]
ACSNU01070	0.475116	0.625027	0.412725	--	--	Biological Process: lipid metabolic process (GO:0006629);;	--	Phospholipase A2 (Precursor) OS=Apis mellifera (Honeybee) PE=1 SV=3	PREDICTED: phospholipase A2-like [Apis mellifera]
ACSNU01071	1.03858	1.01088	0.627404	--	--	--	--	--	PREDICTED: uncharacterized protein LOC100579008 isoform X1 [Apis mellifera]
ACSNU01072	46.669	18.1947	4.70798	[I]	Lipid transport and metabolism	Molecular Function: calcium ion binding (GO:0005509);; Biological Process: metabolic process (GO:0008152);; Molecular Function: transferase activity, transferring acyl groups (GO:0016746);;	--	1-acylglycerophosphocholine O-acyltransferase 1 GN=CG32699 OS=Drosophila melanogaster (Fruit fly) PE=2 SV=1	PREDICTED: 1-acylglycerophosphocholine O-acyltransferase 1-like isoform X1 [Apis mellifera]
ACSNU01073	37.3267	34.6989	34.8802	--	--	--	--	--	PREDICTED: lisH domain and HEAT repeat-containing protein KIAA1468 homolog isoform X1 [Apis mellifera]
ACSNU01074	18.0627	20.5508	21.2681	--	--	--	--	--	PREDICTED: suppressor APC domain-containing protein 2-like isoform X2 [Apis mellifera]
ACSNU01075	170.221	130.778	172.089	--	--	--	--	Cadherin-related tumor suppressor (Precursor) GN=ft OS=Drosophila melanogaster (Fruit fly) PE=1 SV=3	PREDICTED: uncharacterized protein LOC100863330 [Apis florea]
ACSNU01076	61.8819	51.0065	42.0665	--	--	Molecular Function: DNA binding (GO:0003677);; Biological Process: regulation of transcription, DNA-templated (GO:0006355);;	--	--	PREDICTED: cold shock domain-containing protein E1 [Apis mellifera]
ACSNU01077	24.0672	22.8974	21.2298	[RTKL]	--	Molecular Function: protein serine/threonine kinase activity (GO:0004674);; Molecular Function: ATP binding (GO:0005524);; Biological Process: protein phosphorylation (GO:0006468);;	--	Serine/threonine-protein kinase spk-1 GN=spk-1 OS=Caenorhabditis elegans PE=2 SV=3	PREDICTED: SRSF protein kinase 1-like isoform X1 [Apis dorsata]
ACSNU01078	59.9832	66.9244	60.3698	[P]	Inorganic ion transport and metabolism	Biological Process: sodium ion transport (GO:0006814);; Biological Process: regulation of pH (GO:0006885);; Molecular Function: sodium:proton antiporter activity (GO:0015385);; Cellular Component: integral component of membrane (GO:0016021);; Biological Process: transmembrane transport (GO:0055085);;	--	Sodium/hydrogen exchanger 1 (Precursor) GN=nhe1 OS=Dictyostelium discoideum (Slime mold) PE=2 SV=1	PREDICTED: sodium/hydrogen exchanger 8 [Apis mellifera]
ACSNU01079	22.0053	27.5729	33.6895	[J]	Translation, ribosomal structure and biogenesis	Cellular Component: cytoplasm (GO:0005737);; Biological Process: peptidyl-diphthamide biosynthetic process from peptidyl-histidine (GO:0017183);;	--	Diphthamide biosynthesis protein 2 GN=dph2 OS=Nematostella vectensis (Starlet sea anemone) PE=3 SV=1	PREDICTED: LOW QUALITY PROTEIN: diphthamide biosynthesis protein 2-like [Apis florea]
ACSNU01080	16.5444	17.1948	15.1294	--	--	--	--	--	PREDICTED: uncharacterized threonine-rich GPI-anchored glycoprotein PJ4664.02-like isoform X5 [Apis mellifera]
ACSNU01081	48.9969	52.2178	55.4413	[R]	General function prediction only	Molecular Function: nucleotide binding (GO:0000166);; Molecular Function: nucleic acid binding (GO:0003676);;	--	Polyadenylate-binding protein 2 OS=Drosophila melanogaster (Fruit fly) PE=2 SV=1	PREDICTED: polyadenylate-binding protein 2-B [Apis mellifera]
ACSNU01082	4.27492	5.22591	9.86471	--	--	Molecular Function: protein tyrosine phosphatase activity (GO:0004725);; Biological Process: peptidyl-tyrosine dephosphorylation (GO:0035335);;	--	--	PREDICTED: magnesium-dependent phosphatase 1-like [Apis dorsata]
ACSNU01083	7.17023	4.69657	5.89289	--	--	--	--	--	PREDICTED: probable DNA primase large subunit-like isoform X2 [Apis dorsata]
ACSNU01084	3.54176	1.6602	0.876482	--	--	Molecular Function: transferase activity, transferring phosphorus-containing groups (GO:0016772);;	--	Tyrosine-protein kinase transmembrane receptor Ror2 (Precursor) GN=Nrk OS=Drosophila melanogaster (Fruit fly) PE=1 SV=2	PREDICTED: discoidin domain-containing receptor 2 isoform X7 [Apis mellifera]
ACSNU01085	7.71223	5.68051	5.22019	--	--	Biological Process: cell adhesion (GO:0007155);;	--	--	PREDICTED: discoidin domain-containing receptor 2-like [Apis mellifera]
ACSNU01086	2.26389	2.57508	1.44202	--	--	Molecular Function: protein tyrosine kinase activity (GO:0004713);; Molecular Function: ATP binding (GO:0005524);; Biological Process: protein phosphorylation (GO:0006468);; Biological Process: cell adhesion (GO:0007155);;	--	Tyrosine-protein kinase transmembrane receptor Ror (Precursor) GN=Ror OS=Drosophila melanogaster (Fruit fly) PE=1 SV=1	PREDICTED: discoidin domain-containing receptor 2-like isoform X1 [Apis dorsata]
ACSNU01087	3.8836	5.34519	2.66931	[RTKL]	--	Molecular Function: protein tyrosine kinase activity (GO:0004713);; Molecular Function: ATP binding (GO:0005524);; Biological Process: protein phosphorylation (GO:0006468);; Biological Process: cell adhesion (GO:0007155);;	--	Tyrosine-protein kinase transmembrane receptor Ror (Precursor) GN=Ror OS=Drosophila melanogaster (Fruit fly) PE=1 SV=1	PREDICTED: discoidin domain-containing receptor 2-like isoform X1 [Apis dorsata]
ACSNU01090	29.0558	28.553	29.8258	--	--	Molecular Function: sequence-specific DNA binding transcription factor activity (GO:0003700);; Molecular Function: translation initiation factor activity (GO:0003743);; Cellular Component: transcription factor TFIID complex (GO:0005669);; Biological Process: DNA-templated transcription, initiation (GO:0006352);; Biological Process: regulation of transcription, DNA-templated (GO:0006355);; Biologi…	--	Transcription initiation factor TFIID subunit 4 GN=Taf4 OS=Drosophila melanogaster (Fruit fly) PE=1 SV=1	PREDICTED: LOW QUALITY PROTEIN: transcription initiation factor TFIID subunit 4-like [Apis dorsata]
ACSNU01092	3.75289	5.32875	5.69845	[Z]	Cytoskeleton	Molecular Function: GTPase activity (GO:0003924);; Molecular Function: structural constituent of cytoskeleton (GO:0005200);; Molecular Function: GTP binding (GO:0005525);; Cellular Component: microtubule (GO:0005874);; Biological Process: GTP catabolic process (GO:0006184);; Biological Process: microtubule-based process (GO:0007017);; Biological Process: protein polymerization (GO:0051258);;	--	Tubulin beta chain OS=Trypanosoma cruzi PE=3 SV=2	PREDICTED: tubulin delta chain-like [Apis dorsata]
ACSNU01093	14.42	16.1874	16.3396	[RTKL]	--	Molecular Function: protein serine/threonine kinase activity (GO:0004674);; Molecular Function: ATP binding (GO:0005524);; Biological Process: protein phosphorylation (GO:0006468);;	--	Mitogen-activated protein kinase kinase kinase dlk-1 {ECO:0000250|UniProtKB:O43283} OS=Caenorhabditis briggsae PE=3 SV=1	PREDICTED: mitogen-activated protein kinase kinase kinase 13-like [Apis florea]
ACSNU01094	18.2999	20.8263	18.087	--	--	--	--	--	PREDICTED: armadillo repeat-containing protein 1-like isoform X1 [Apis dorsata]
ACSNU01095	10.1243	9.51779	9.79424	[L]	Replication, recombination and repair	Molecular Function: nucleic acid binding (GO:0003676);; Cellular Component: integral component of membrane (GO:0016021);;	--	SOSS complex subunit B homolog GN=CG5181 OS=Drosophila melanogaster (Fruit fly) PE=2 SV=1	PREDICTED: SOSS complex subunit B homolog [Microplitis demolitor]
ACSNU01096	21.4827	24.455	25.5029	[GER]	--	Cellular Component: integral component of membrane (GO:0016021);;	--	--	PREDICTED: solute carrier family 35 member C2-like isoform X1 [Apis dorsata]
ACSNU01097	17.5976	16.4343	16.2642	--	--	Molecular Function: DNA binding (GO:0003677);; Cellular Component: nucleus (GO:0005634);;	--	Lysine-specific demethylase rbr-2 GN=rbr-2 OS=Caenorhabditis elegans PE=1 SV=2	PREDICTED: protein Jumonji [Apis mellifera]
ACSNU01098	56.9162	63.0997	51.5631	--	--	Molecular Function: hydrogen ion transmembrane transporter activity (GO:0015078);; Biological Process: ATP hydrolysis coupled proton transport (GO:0015991);; Cellular Component: proton-transporting V-type ATPase, V0 domain (GO:0033179);;	--	Cell death-inducing p53-target protein 1 homolog GN=litaf OS=Dictyostelium discoideum (Slime mold) PE=3 SV=1	PREDICTED: cell death-inducing p53-target protein 1-like [Apis mellifera]
ACSNU01099	6.57628	9.57011	9.2536	[E]	Amino acid transport and metabolism	Molecular Function: aminomethyltransferase activity (GO:0004047);; Cellular Component: cytoplasm (GO:0005737);; Biological Process: glycine catabolic process (GO:0006546);; Molecular Function: oxidoreductase activity (GO:0016491);; Biological Process: oxidation-reduction process (GO:0055114);;	--	--	PREDICTED: pyruvate dehydrogenase phosphatase regulatory subunit, mitochondrial-like [Apis florea]
ACSNU01100	22.8068	22.5983	20.3764	[DK]	--	--	--	--	PREDICTED: CCR4-NOT transcription complex subunit 1 isoform X1 [Apis mellifera]
ACSNU01101	33.2482	26.9835	32.3305	--	--	--	--	Putative RNA polymerase II subunit B1 CTD phosphatase RPAP2 homolog GN=CG34183 OS=Drosophila melanogaster (Fruit fly) PE=2 SV=1	PREDICTED: putative RNA polymerase II subunit B1 CTD phosphatase RPAP2-like [Apis mellifera]
ACSNU01102	32.89	33.0453	34.0186	--	--	Molecular Function: translation elongation factor activity (GO:0003746);; Cellular Component: nucleus (GO:0005634);; Biological Process: translational elongation (GO:0006414);; Biological Process: negative regulation of transcription, DNA-templated (GO:0045892);;	--	Negative elongation factor B GN=NELF-B OS=Drosophila melanogaster (Fruit fly) PE=1 SV=1	PREDICTED: negative elongation factor B-like isoform X1 [Apis dorsata]
ACSNU01103	9.59271	9.33778	9.28164	--	--	--	--	--	PREDICTED: coiled-coil domain-containing protein 102A-like [Apis mellifera]
ACSNU01104	0.64347	0.594033	0.386992	--	--	--	--	--	PREDICTED: cell wall protein AWA1-like isoform X1 [Apis mellifera]
ACSNU01105	0.615345	1.13429	0.260741	--	--	--	--	--	PREDICTED: cell wall protein AWA1-like isoform X1 [Apis mellifera]
ACSNU01106	10.565	8.69067	11.3093	[R]	General function prediction only	Molecular Function: nucleic acid binding (GO:0003676);; Molecular Function: metal ion binding (GO:0046872);;	--	Protein escargot GN=esg OS=Drosophila melanogaster (Fruit fly) PE=1 SV=2	PREDICTED: zinc finger protein 182-like [Apis mellifera]
ACSNU01107	9.78981	11.7143	11.8669	--	--	--	--	Protein furry OS=Drosophila melanogaster (Fruit fly) PE=1 SV=2	PREDICTED: protein furry-like isoform X1 [Apis dorsata]
ACSNU01108	588.359	644.424	451.808	--	--	Molecular Function: transporter activity (GO:0005215);; Cellular Component: mitochondrial inner membrane (GO:0005743);; Cellular Component: integral component of membrane (GO:0016021);; Biological Process: transmembrane transport (GO:0055085);;	--	ADP,ATP carrier protein 2 GN=AGAP002358 OS=Anopheles gambiae (African malaria mosquito) PE=3 SV=2	PREDICTED: ADP,ATP carrier protein-like [Apis florea]
ACSNU01109	58.314	55.0132	50.0354	--	--	Biological Process: vesicle-mediated transport (GO:0016192);;	--	Probable Golgi transport protein 1 GN=F41C3.4 OS=Caenorhabditis elegans PE=3 SV=2	PREDICTED: vesicle transport protein GOT1B-like isoform 2 [Apis mellifera]
ACSNU01110	30.3269	40.4869	14.3782	--	--	Molecular Function: calcium-dependent cysteine-type endopeptidase activity (GO:0004198);; Molecular Function: calcium ion binding (GO:0005509);; Cellular Component: intracellular (GO:0005622);; Biological Process: proteolysis (GO:0006508);;	--	Calpain-C OS=Drosophila melanogaster (Fruit fly) PE=1 SV=4	PREDICTED: calpain-C isoform X1 [Apis mellifera]
ACSNU01111	26.3705	23.0534	13.7871	--	--	--	--	--	PREDICTED: flocculation protein FLO11-like [Apis mellifera]
ACSNU01113	94.1856	83.3516	53.0564	--	--	--	--	--	PREDICTED: putative uncharacterized protein DDB_G0277255-like [Apis mellifera]
ACSNU01114	0.469751	1.54974	0.167976	[E]	Amino acid transport and metabolism	--	--	Aminopeptidase N (Precursor) GN=APN1 OS=Plutella xylostella (Diamondback moth) PE=1 SV=1	PREDICTED: aminopeptidase N-like [Apis dorsata]
ACSNU01115	0.525362	0.647949	0.358777	[E]	Amino acid transport and metabolism	--	--	Aminopeptidase N (Precursor) GN=APN2 OS=Manduca sexta (Tobacco hawkmoth) PE=1 SV=2	PREDICTED: glutamyl aminopeptidase-like isoform X1 [Apis mellifera]
ACSNU01116	2.92518	4.45649	1.9247	[E]	Amino acid transport and metabolism	--	--	Aminopeptidase N (Precursor) GN=APN1 OS=Plutella xylostella (Diamondback moth) PE=1 SV=1	PREDICTED: uncharacterized protein LOC102677530 isoform X1 [Apis dorsata]
ACSNU01117	19.1719	19.7692	4.5461	[E]	Amino acid transport and metabolism	Molecular Function: aminopeptidase activity (GO:0004177);; Biological Process: proteolysis (GO:0006508);; Molecular Function: metallopeptidase activity (GO:0008237);; Molecular Function: zinc ion binding (GO:0008270);;	--	Aminopeptidase N (Precursor) GN=APN2 OS=Manduca sexta (Tobacco hawkmoth) PE=1 SV=2	PREDICTED: aminopeptidase N-like isoform X2 [Apis mellifera]
ACSNU01118	4.88282	6.60128	6.538	[GEPR]	--	Molecular Function: organic cation transmembrane transporter activity (GO:0015101);; Cellular Component: integral component of membrane (GO:0016021);; Biological Process: transmembrane transport (GO:0055085);;	--	Organic cation transporter protein GN=Orct OS=Drosophila melanogaster (Fruit fly) PE=1 SV=1	PREDICTED: organic cation transporter protein-like isoform X1 [Apis mellifera]
ACSNU01119	17.502	37.0247	5.76016	[C]	Energy production and conversion	Cellular Component: proton-transporting V-type ATPase, V0 domain (GO:0033179);;	--	Probable V-type proton ATPase 116 kDa subunit a GN=unc-32 OS=Caenorhabditis elegans PE=2 SV=3	PREDICTED: V-type proton ATPase 116 kDa subunit a isoform 1-like isoform X5 [Apis mellifera]
ACSNU01120	31.0485	35.1176	37.3136	[H]	Coenzyme transport and metabolism	Molecular Function: thiamine diphosphokinase activity (GO:0004788);; Molecular Function: ATP binding (GO:0005524);; Biological Process: thiamine metabolic process (GO:0006772);; Biological Process: thiamine diphosphate biosynthetic process (GO:0009229);; Molecular Function: kinase activity (GO:0016301);; Biological Process: phosphorylation (GO:0016310);;	--	Thiamin pyrophosphokinase 1 GN=tpk-1 OS=Caenorhabditis elegans PE=1 SV=3	PREDICTED: uncharacterized protein LOC100868914 [Apis florea]
ACSNU01121	17.5814	17.3782	17.3429	--	--	--	--	--	PREDICTED: UPF0565 protein C2orf69 homolog [Apis mellifera]
ACSNU01122	130.889	134.561	136.629	[O]	Posttranslational modification, protein turnover, chaperones	Molecular Function: ATP binding (GO:0005524);; Cellular Component: cytoplasm (GO:0005737);; Biological Process: protein folding (GO:0006457);; Molecular Function: unfolded protein binding (GO:0051082);;	--	T-complex protein 1 subunit eta GN=cct7 OS=Dictyostelium discoideum (Slime mold) PE=3 SV=1	PREDICTED: T-complex protein 1 subunit eta-like [Apis florea]
ACSNU01123	4.9489	1.9011	5.63305	--	--	--	--	--	PREDICTED: uncharacterized protein LOC102676736 isoform X1 [Apis dorsata]
ACSNU01125	3.84296	3.17929	2.60102	--	--	--	--	--	PREDICTED: uncharacterized protein LOC100868451 [Apis florea]
ACSNU01126	0.0620591	0.107078	0.068224	--	--	Biological Process: cell communication (GO:0007154);; Cellular Component: membrane (GO:0016020);; Molecular Function: hydrolase activity (GO:0016787);; Biological Process: primary metabolic process (GO:0044238);; Biological Process: regulation of cellular process (GO:0050794);; Biological Process: organic substance metabolic process (GO:0071704);;	--	Embryonic polarity protein dorsal GN=dl OS=Drosophila melanogaster (Fruit fly) PE=1 SV=2	PREDICTED: embryonic polarity protein dorsal-like isoform X1 [Apis dorsata]
ACSNU01127	11.9834	15.4612	0.423358	--	--	Molecular Function: hydrolase activity (GO:0016787);;	--	--	PREDICTED: phospholipase B1, membrane-associated-like isoform X1 [Apis dorsata]
ACSNU01128	11.0339	142.652	0.11813	--	--	Molecular Function: hydrolase activity (GO:0016787);;	--	--	PREDICTED: phospholipase B1, membrane-associated-like [Apis dorsata]
ACSNU01129	7.9158	8.95221	6.97414	--	--	Cellular Component: integral component of membrane (GO:0016021);;	--	23 kDa integral membrane protein OS=Schistosoma haematobium (Blood fluke) PE=2 SV=1	PREDICTED: tetraspanin-5-like [Bombus impatiens]
ACSNU01130	2.3401	2.42121	1.76944	[G]	Carbohydrate transport and metabolism	Molecular Function: chitinase activity (GO:0004568);; Biological Process: carbohydrate metabolic process (GO:0005975);; Biological Process: chitin catabolic process (GO:0006032);;	--	Endochitinase (Precursor) OS=Manduca sexta (Tobacco hawkmoth) PE=2 SV=1	PREDICTED: acidic mammalian chitinase-like isoform X2 [Apis dorsata]
ACSNU01131	0.256502	0.952147	0.469019	--	--	--	--	--	PREDICTED: SET and MYND domain-containing protein 4-like isoform X1 [Apis mellifera]
ACSNU01132	19.7129	17.5797	15.658	[QR]	--	Cellular Component: cytoplasm (GO:0005737);; Biological Process: protein methylation (GO:0006479);; Molecular Function: protein methyltransferase activity (GO:0008276);;	--	Protein arginine N-methyltransferase 7 GN=Art7 OS=Drosophila pseudoobscura pseudoobscura (Fruit fly) PE=3 SV=1	PREDICTED: protein arginine N-methyltransferase 7-like isoform X2 [Apis mellifera]
ACSNU01133	8.75903	8.86125	7.3429	[S]	Function unknown	--	--	--	PREDICTED: DTW domain-containing protein 2-like [Apis florea]
ACSNU01134	2.21605	1.93292	3.56012	--	--	--	--	--	PREDICTED: UPF0489 protein C5orf22 homolog isoform X2 [Apis mellifera]
ACSNU01135	1.87277	1.74638	1.93858	--	--	--	--	--	--
ACSNU01136	1.81044	0.990541	1.29432	--	--	--	--	--	--
ACSNU01137	0.177788	0.342337	0.0466553	[E]	Amino acid transport and metabolism	Molecular Function: oxidoreductase activity, acting on CH-OH group of donors (GO:0016614);; Biological Process: single-organism metabolic process (GO:0044710);;	--	Glucose dehydrogenase [FAD, quinone] short protein (Precursor) GN=Gld OS=Drosophila pseudoobscura pseudoobscura (Fruit fly) PE=3 SV=4	PREDICTED: glucose dehydrogenase [FAD, quinone]-like [Apis mellifera]
ACSNU01138	6.06743	6.56484	6.24378	--	--	--	--	--	PREDICTED: UPF0489 protein C5orf22 homolog isoform X1 [Apis dorsata]
ACSNU01139	4.65825	4.02641	7.20998	[LKJ]	--	Molecular Function: nucleic acid binding (GO:0003676);; Molecular Function: ATP binding (GO:0005524);; Molecular Function: ATP-dependent helicase activity (GO:0008026);;	--	Probable ATP-dependent RNA helicase ddx20 GN=ddx20 OS=Dictyostelium discoideum (Slime mold) PE=3 SV=2	PREDICTED: ATP-dependent RNA helicase ddx54 isoform X1 [Apis mellifera]
ACSNU01140	13.0226	14.0713	13.057	--	--	Biological Process: RNA processing (GO:0006396);;	--	--	PREDICTED: uncharacterized protein LOC100867521 [Apis florea]
ACSNU01141	31.4866	31.7328	35.1824	--	--	--	--	Intraflagellar transport associated protein 2 GN=ifta-2 OS=Caenorhabditis elegans PE=2 SV=1	PREDICTED: mediator of RNA polymerase II transcription subunit 15-like isoform X2 [Apis mellifera]
ACSNU01142	10.3454	12.8906	8.07871	--	--	Molecular Function: actin binding (GO:0003779);; Biological Process: signal transduction (GO:0007165);; Molecular Function: cytoskeletal adaptor activity (GO:0008093);; Molecular Function: SH3 domain binding (GO:0017124);; Biological Process: filopodium assembly (GO:0046847);;	--	--	PREDICTED: MTSS1-like protein-like isoform X1 [Apis mellifera]
ACSNU01143	151.168	158.47	104.098	--	--	Molecular Function: endopeptidase inhibitor activity (GO:0004866);; Cellular Component: extracellular space (GO:0005615);; Biological Process: negative regulation of endopeptidase activity (GO:0010951);;	--	--	PREDICTED: thiolester-containing protein 7 isoform X1 [Apis mellifera]
ACSNU01144	1.83947	2.08076	2.31866	[RTKL]	--	Molecular Function: protein kinase activity (GO:0004672);; Molecular Function: ATP binding (GO:0005524);; Biological Process: protein phosphorylation (GO:0006468);;	--	Inhibitor of nuclear factor kappa-B kinase subunit beta GN=ird5 OS=Drosophila melanogaster (Fruit fly) PE=1 SV=2	PREDICTED: serine/threonine-protein kinase TBK1 [Apis mellifera]
ACSNU01146	18.7201	16.8934	17.4736	--	--	--	--	Mediator of RNA polymerase II transcription subunit 27 GN=MED27 OS=Anopheles gambiae (African malaria mosquito) PE=3 SV=3	PREDICTED: mediator of RNA polymerase II transcription subunit 27 [Apis mellifera]
ACSNU01147	40.167	30.2569	28.9183	[GEPR]	--	--	--	Glucose transporter type 1 (Precursor) GN=Glut1 OS=Drosophila melanogaster (Fruit fly) PE=2 SV=4	PREDICTED: glucose transporter type 1-like isoform X12 [Apis dorsata]
ACSNU01148	265.238	239.45	254.404	[L]	Replication, recombination and repair	Molecular Function: nucleic acid binding (GO:0003676);; Cellular Component: RISC complex (GO:0016442);; Molecular Function: hydrolase activity, acting on ester bonds (GO:0016788);; Biological Process: gene silencing by RNA (GO:0031047);;	--	--	PREDICTED: staphylococcal nuclease domain-containing protein 1 [Apis mellifera]
ACSNU01149	35.3619	33.4742	35.9598	[R]	General function prediction only	--	--	Protein valois GN=vls OS=Drosophila melanogaster (Fruit fly) PE=1 SV=1	PREDICTED: methylosome protein 50-like isoform X1 [Apis dorsata]
ACSNU01150	0.574996	0.717024	0.300199	--	--	Molecular Function: GABA-A receptor activity (GO:0004890);; Molecular Function: extracellular ligand-gated ion channel activity (GO:0005230);; Cellular Component: plasma membrane (GO:0005886);; Biological Process: ion transport (GO:0006811);; Cellular Component: integral component of membrane (GO:0016021);; Cellular Component: cell junction (GO:0030054);; Cellular Component: postsynaptic membrane…	--	Gamma-aminobutyric acid receptor subunit beta (Precursor) OS=Musca domestica (House fly) PE=1 SV=2	PREDICTED: gamma-aminobutyric acid receptor subunit beta isoform X11 [Apis mellifera]
ACSNU01151	17.3231	1.78295	0.513008	[ET]	--	Molecular Function: ionotropic glutamate receptor activity (GO:0004970);; Molecular Function: extracellular-glutamate-gated ion channel activity (GO:0005234);; Cellular Component: plasma membrane (GO:0005886);; Biological Process: ion transport (GO:0006811);; Cellular Component: integral component of membrane (GO:0016021);; Cellular Component: cell junction (GO:0030054);; Biological Process: iono…	--	Glutamate receptor 1 (Precursor) GN=GluRIA OS=Drosophila melanogaster (Fruit fly) PE=2 SV=2	PREDICTED: glutamate receptor 1-like isoform X2 [Apis mellifera]
ACSNU01153	11.1863	9.96616	17.2018	--	--	Molecular Function: translation initiation factor activity (GO:0003743);; Cellular Component: transcription factor TFIIE complex (GO:0005673);; Biological Process: transcription initiation from RNA polymerase II promoter (GO:0006367);; Biological Process: translational initiation (GO:0006413);;	--	--	PREDICTED: general transcription factor IIE subunit 2-like [Apis florea]
ACSNU01154	4.4232	0.636402	0.223065	[E]	Amino acid transport and metabolism	Molecular Function: GTPase activity (GO:0003924);; Molecular Function: tyrosine 3-monooxygenase activity (GO:0004511);; Molecular Function: iron ion binding (GO:0005506);; Molecular Function: GTP binding (GO:0005525);; Biological Process: GTP catabolic process (GO:0006184);; Biological Process: small GTPase mediated signal transduction (GO:0007264);; Biological Process: aromatic amino acid family…	--	Tyrosine 3-monooxygenase GN=ple OS=Drosophila melanogaster (Fruit fly) PE=2 SV=2	tyrosine hydroxylase [Apis mellifera]
ACSNU01155	47.9998	18.1312	4.56703	[R]	General function prediction only	Molecular Function: GTPase activity (GO:0003924);; Molecular Function: tyrosine 3-monooxygenase activity (GO:0004511);; Molecular Function: iron ion binding (GO:0005506);; Molecular Function: GTP binding (GO:0005525);; Biological Process: GTP catabolic process (GO:0006184);; Biological Process: small GTPase mediated signal transduction (GO:0007264);; Biological Process: aromatic amino acid family…	--	Ras-like protein rasS (Precursor) GN=rasS OS=Dictyostelium discoideum (Slime mold) PE=2 SV=1	PREDICTED: ras-related and estrogen-regulated growth inhibitor-like isoform X1 [Apis mellifera]
ACSNU01156	0	0	0	--	--	--	--	--	PREDICTED: uncharacterized protein LOC100577510 [Apis mellifera]
ACSNU01157	35.1546	33.4253	27.1893	[R]	General function prediction only	Biological Process: intracellular signal transduction (GO:0035556);;	--	Ankyrin repeat and KH domain-containing protein mask OS=Drosophila melanogaster (Fruit fly) PE=1 SV=2	PREDICTED: ankyrin-3-like [Apis florea]
ACSNU01159	25.3935	28.5412	11.4523	--	--	Biological Process: cell adhesion (GO:0007155);; Cellular Component: integral component of membrane (GO:0016021);;	--	Protein croquemort GN=crq OS=Drosophila melanogaster (Fruit fly) PE=1 SV=2	PREDICTED: scavenger receptor class B member 1-like [Apis dorsata]
ACSNU01160	0.551357	1.22437	0.397337	[R]	General function prediction only	--	--	--	PREDICTED: cell differentiation protein RCD1 homolog isoform X2 [Apis mellifera]
ACSNU01161	73.7434	66.6233	57.3111	[ER]	--	Molecular Function: transporter activity (GO:0005215);; Cellular Component: integral component of membrane (GO:0016021);; Biological Process: transmembrane transport (GO:0055085);;	--	Putative sodium-dependent multivitamin transporter GN=CG32669 OS=Drosophila melanogaster (Fruit fly) PE=2 SV=1	PREDICTED: sodium-coupled monocarboxylate transporter 2-like isoformX1 [Apis mellifera]
ACSNU01163	0.523171	0.423794	0.421189	--	--	Molecular Function: G-protein coupled receptor activity (GO:0004930);; Biological Process: phospholipase C-activating G-protein coupled receptor signaling pathway (GO:0007200);; Molecular Function: glutamate receptor activity (GO:0008066);; Biological Process: adult feeding behavior (GO:0008343);; Molecular Function: glutamate binding (GO:0016595);; Biological Process: response to insecticide (GO…	--	Metabotropic glutamate receptor (Precursor) GN=mGluR OS=Drosophila melanogaster (Fruit fly) PE=1 SV=2	PREDICTED: metabotropic glutamate receptor-like [Apis mellifera]
ACSNU01167	0.179361	0.186187	0.052652	--	--	--	--	--	PREDICTED: SET and MYND domain-containing protein 4-like isoform X1 [Apis mellifera]
ACSNU01168	305.696	280.465	219.098	[K]	Transcription	Molecular Function: DNA binding (GO:0003677);; Biological Process: regulation of transcription, DNA-templated (GO:0006355);;	--	Y-box factor homolog OS=Aplysia californica (California sea hare) PE=2 SV=1	PREDICTED: nuclease-sensitive element-binding protein 1-like [Apis florea]
ACSNU01169	17.9502	16.0221	18.9291	--	--	--	--	--	PREDICTED: uncharacterized protein DDB_G0274915-like isoform X1 [Apis mellifera]
ACSNU01170	17.3795	14.134	16.7318	[R]	General function prediction only	Molecular Function: ATP binding (GO:0005524);; Molecular Function: nucleoside-triphosphatase activity (GO:0017111);;	--	ATPase family AAA domain-containing protein 3 GN=atad-3 OS=Caenorhabditis elegans PE=3 SV=2	PREDICTED: ATPase family AAA domain-containing protein 3-like isoform X1 [Apis dorsata]
ACSNU01171	26.83	22.3075	30.7758	--	--	--	--	--	PREDICTED: S-phase kinase-associated protein 2 isoform X3 [Apis mellifera]
ACSNU01172	138.034	110.911	95.2225	[RTKL]	--	Molecular Function: protein serine/threonine kinase activity (GO:0004674);; Molecular Function: ATP binding (GO:0005524);; Biological Process: protein phosphorylation (GO:0006468);;	--	Myosin light chain kinase A GN=mlkA OS=Dictyostelium discoideum (Slime mold) PE=1 SV=2	PREDICTED: MAP kinase-interacting serine/threonine-protein kinase 2-like [Apis dorsata]
ACSNU01173	27.8638	33.2672	27.0305	[R]	General function prediction only	--	--	--	PREDICTED: nitric oxide-associated protein 1-like [Apis dorsata]
ACSNU01174	9.09178	8.44518	5.37963	--	--	Molecular Function: kinase activity (GO:0016301);;	--	--	PREDICTED: microtubule-associated protein futsch-like isoform X2 [Apis dorsata]
ACSNU01175	39.5023	36.2831	35.0566	--	--	Cellular Component: intracellular (GO:0005622);; Biological Process: nucleobase-containing compound metabolic process (GO:0006139);; Molecular Function: hydrolase activity (GO:0016787);; Molecular Function: organic cyclic compound binding (GO:0097159);; Molecular Function: heterocyclic compound binding (GO:1901363);;	--	Phospholipase A1 OS=Vespula germanica (German yellow jacket) PE=2 SV=1	PREDICTED: exosome component 10 [Apis mellifera]
ACSNU01176	21.1629	15.1499	9.56203	--	--	--	--	Myosin heavy chain IB GN=MIB OS=Acanthamoeba castellanii (Amoeba) PE=1 SV=2	PREDICTED: nostrin-like isoform X6 [Apis dorsata]
ACSNU01177	75.5329	73.2197	65.3515	--	--	--	--	Uncharacterized protein CG16817 GN=CG16817 OS=Drosophila melanogaster (Fruit fly) PE=1 SV=1	PREDICTED: prostaglandin E synthase 3-like isoform X2 [Apis mellifera]
ACSNU01178	21.0024	24.9629	16.5545	--	--	--	--	--	PREDICTED: uncharacterized protein LOC102654461 [Apis mellifera]
ACSNU01179	71.4641	72.7209	58.1522	--	--	--	--	Something about silencing protein 10 OS=Drosophila melanogaster (Fruit fly) PE=1 SV=2	PREDICTED: something about silencing protein 10-like [Apis mellifera]
ACSNU01180	50.58	67.6288	44.639	[J]	Translation, ribosomal structure and biogenesis	Molecular Function: structural constituent of ribosome (GO:0003735);; Cellular Component: ribosome (GO:0005840);; Biological Process: translation (GO:0006412);; Molecular Function: rRNA binding (GO:0019843);;	--	50S ribosomal protein L20, organellar chromatophore {ECO:0000255|HAMAP-Rule:MF_00382} GN=PCC_0433 OS=Paulinella chromatophora PE=3 SV=1	PREDICTED: 39S ribosomal protein L20, mitochondrial [Apis mellifera]
ACSNU01181	227.984	285.651	247.412	[O]	Posttranslational modification, protein turnover, chaperones	Molecular Function: ATP binding (GO:0005524);; Cellular Component: cytoplasm (GO:0005737);; Biological Process: protein folding (GO:0006457);; Biological Process: response to stress (GO:0006950);;	--	10 kDa heat shock protein, mitochondrial {ECO:0000250|UniProtKB:P61604} OS=Schistosoma japonicum (Blood fluke) PE=3 SV=2	PREDICTED: 10 kDa heat shock protein, mitochondrial-like isoform X1 [Apis mellifera]
ACSNU01182	282.182	314.028	325.529	[O]	Posttranslational modification, protein turnover, chaperones	Molecular Function: ATP binding (GO:0005524);; Cellular Component: cytoplasm (GO:0005737);; Biological Process: cation transport (GO:0006812);; Biological Process: response to stress (GO:0006950);; Molecular Function: solute:proton antiporter activity (GO:0015299);; Cellular Component: integral component of membrane (GO:0016021);; Biological Process: protein refolding (GO:0042026);; Biological Pr…	--	60 kDa heat shock protein, mitochondrial (Precursor) GN=Hsp60 OS=Drosophila melanogaster (Fruit fly) PE=1 SV=3	PREDICTED: 60 kDa heat shock protein, mitochondrial-like [Apis mellifera]
ACSNU01183	80.4658	77.8669	87.6577	[LKJ]	--	Molecular Function: nucleic acid binding (GO:0003676);; Molecular Function: ATP binding (GO:0005524);; Molecular Function: ATP-dependent helicase activity (GO:0008026);;	--	DEAD-box helicase Dbp80 GN=Dbp80 OS=Drosophila melanogaster (Fruit fly) PE=1 SV=1	PREDICTED: DEAD-box helicase Dbp80 isoform X2 [Apis mellifera]
ACSNU01184	43.2629	42.5697	34.7708	--	--	Molecular Function: organic cyclic compound binding (GO:0097159);; Molecular Function: heterocyclic compound binding (GO:1901363);;	--	--	PREDICTED: RNA-binding protein 33-like [Apis mellifera]
ACSNU01185	23.4594	17.4551	20.4773	[O]	Posttranslational modification, protein turnover, chaperones	--	--	Probable tRNA N6-adenosine threonylcarbamoyltransferase, mitochondrial {ECO:0000255|HAMAP-Rule:MF_03179} (Precursor) GN=CG14231 OS=Drosophila melanogaster (Fruit fly) PE=2 SV=1	PREDICTED: probable tRNA N6-adenosine threonylcarbamoyltransferase, mitochondrial-like [Apis mellifera]
ACSNU01186	32.7184	32.1999	32.5033	[R]	General function prediction only	Molecular Function: magnesium ion binding (GO:0000287);; Molecular Function: GTPase activity (GO:0003924);; Molecular Function: GTP binding (GO:0005525);; Biological Process: GTP catabolic process (GO:0006184);;	--	GTP-binding protein 10 homolog GN=GA10450 OS=Drosophila pseudoobscura pseudoobscura (Fruit fly) PE=3 SV=1	PREDICTED: GTP-binding protein 10 homolog [Apis florea]
ACSNU01187	51.2456	62.4701	53.0867	[GEPR]	--	--	--	Glucose transporter type 1 (Precursor) GN=Glut1 OS=Drosophila melanogaster (Fruit fly) PE=2 SV=4	PREDICTED: solute carrier family 2, facilitated glucose transporter member 1-like isoform X7 [Apis mellifera]
ACSNU01188	7.53056	7.96415	7.3703	--	--	Biological Process: histone H4-K16 acetylation (GO:0043984);; Cellular Component: MSL complex (GO:0072487);;	--	--	PREDICTED: male-specific lethal 1 homolog [Apis dorsata]
ACSNU01189	7.01155	4.00946	1.88722	[Z]	Cytoskeleton	Molecular Function: ATP binding (GO:0005524);; Cellular Component: cytoplasm (GO:0005737);; Cellular Component: cytoskeleton (GO:0005856);;	--	Actin, clone 403 (Precursor) OS=Artemia sp. (Brine shrimp) PE=2 SV=1	PREDICTED: actin, clone 403-like [Apis mellifera]
ACSNU01190	10.6299	10.8638	10.04	--	--	Molecular Function: histone acetyltransferase activity (GO:0004402);; Cellular Component: nucleus (GO:0005634);; Biological Process: regulation of transcription, DNA-templated (GO:0006355);; Biological Process: histone acetylation (GO:0016573);;	--	Nucleosome-remodeling factor subunit NURF301 GN=E(bx) OS=Drosophila melanogaster (Fruit fly) PE=1 SV=2	PREDICTED: histone acetyltransferase KAT2A-like [Apis dorsata]
ACSNU01191	38.3749	34.7258	30.7804	--	--	Molecular Function: nucleic acid binding (GO:0003676);; Molecular Function: sequence-specific DNA binding transcription factor activity (GO:0003700);; Cellular Component: nucleus (GO:0005634);; Biological Process: regulation of transcription, DNA-templated (GO:0006355);; Molecular Function: zinc ion binding (GO:0008270);;	--	Protein shuttle craft GN=stc OS=Drosophila melanogaster (Fruit fly) PE=1 SV=2	PREDICTED: protein shuttle craft-like isoform X1 [Apis mellifera]
ACSNU01192	13.2189	17.7207	11.1408	--	--	--	--	--	PREDICTED: uncharacterized protein LOC412943 isoform X2 [Apis mellifera]
ACSNU01193	8.80398	11.7469	11.7282	[R]	General function prediction only	--	--	WD repeat-containing protein wdr-5.1 GN=wdr-5.1 OS=Caenorhabditis elegans PE=1 SV=1	PREDICTED: cleavage stimulation factor subunit 1-like [Apis mellifera]
ACSNU01194	43.999	39.1573	45.3761	--	--	--	--	Ribonuclease P protein subunit p20 {ECO:0000250|UniProtKB:O75817} OS=Drosophila melanogaster (Fruit fly) PE=1 SV=1	PREDICTED: ribonuclease P protein subunit p20-like [Apis dorsata]
ACSNU01195	43.2882	42.2982	48.2754	--	--	--	--	--	PREDICTED: lisH domain-containing protein C1711.05-like isoform X1 [Apis mellifera]
ACSNU01196	23.3527	23.266	31.1031	--	--	--	--	--	PREDICTED: hypothetical protein LOC100746543 [Bombus impatiens]
ACSNU01197	2.68456	4.0972	0.912595	--	--	Molecular Function: G-protein coupled receptor activity (GO:0004930);; Biological Process: G-protein coupled receptor signaling pathway (GO:0007186);; Cellular Component: integral component of membrane (GO:0016021);;	--	--	PREDICTED: probable G-protein coupled receptor Mth-like 1-like isoform X1 [Apis mellifera]
ACSNU01198	0	0	0	--	--	--	--	--	--
ACSNU01199	20.0776	20.3191	18.1303	--	--	--	--	Peptide-N(4)-(N-acetyl-beta-glucosaminyl)asparagine amidase GN=Pngl OS=Drosophila melanogaster (Fruit fly) PE=1 SV=1	PREDICTED: peptide-N(4)-(N-acetyl-beta-glucosaminyl)asparagine amidase isoform X1 [Apis mellifera]
ACSNU01200	28.2545	28.9289	32.3479	--	--	Biological Process: proteolysis (GO:0006508);; Molecular Function: peptidase activity (GO:0008233);;	--	Ubiquitin carboxyl-terminal hydrolase nonstop GN=not OS=Drosophila melanogaster (Fruit fly) PE=1 SV=3	PREDICTED: ubiquitin carboxyl-terminal hydrolase 8-like isoform X3 [Apis mellifera]
ACSNU01201	156.685	152.529	133.086	--	--	--	--	Cathepsin L light chain (Precursor) GN=Cp1 OS=Drosophila melanogaster (Fruit fly) PE=2 SV=2	PREDICTED: codanin-1-like [Apis dorsata]
ACSNU01202	16.3509	18.6311	18.9661	[R]	General function prediction only	--	--	--	PREDICTED: WD repeat-containing protein 6-like [Apis dorsata]
ACSNU01203	60.2986	60.0185	77.4584	--	--	--	--	--	PREDICTED: cyclin-G2-like [Apis florea]
ACSNU01204	102.817	80.4948	81.9484	[J]	Translation, ribosomal structure and biogenesis	Cellular Component: ribosome (GO:0005840);; Biological Process: ribosome biogenesis (GO:0042254);;	--	Probable ribosome biogenesis protein RLP24 GN=RpL24-like OS=Drosophila melanogaster (Fruit fly) PE=1 SV=1	PREDICTED: probable ribosome biogenesis protein RLP24-like [Apis dorsata]
ACSNU01205	16.3182	18.3512	23.8231	[A]	RNA processing and modification	Molecular Function: RNA-3'-phosphate cyclase activity (GO:0003963);; Biological Process: RNA processing (GO:0006396);;	--	RNA 3&apos;-terminal phosphate cyclase GN=CG4061 OS=Drosophila melanogaster (Fruit fly) PE=2 SV=1	PREDICTED: RNA 3&apos;-terminal phosphate cyclase-like isoform X2 [Apis mellifera]
ACSNU01206	36.5477	31.1906	28.8587	[M]	Cell wall/membrane/envelope biogenesis	Biological Process: biosynthetic process (GO:0009058);;	--	GDP-Man:Man(3)GlcNAc(2)-PP-Dol alpha-1,2-mannosyltransferase GN=alg11 OS=Dictyostelium discoideum (Slime mold) PE=3 SV=1	PREDICTED: GDP-Man:Man(3)GlcNAc(2)-PP-Dol alpha-1,2-mannosyltransferase-like [Apis mellifera]
ACSNU01207	22.6686	18.1241	12.8292	[P]	Inorganic ion transport and metabolism	Biological Process: cation transport (GO:0006812);; Molecular Function: ion binding (GO:0043167);;	--	--	PREDICTED: copper-transporting ATPase 1-like isoform X1 [Apis dorsata]
ACSNU01208	31.1166	30.0396	40.9908	--	--	--	--	--	PREDICTED: apoptosis regulatory protein Siva-like [Apis dorsata]
ACSNU01210	0.10925	0	0.151047	--	--	--	--	--	--
ACSNU01211	3.81624	4.24142	0.125485	--	--	--	--	--	PREDICTED: uncharacterized protein LOC100868639 [Apis florea]
ACSNU01212	75.6568	47.5217	33.3106	[K]	Transcription	Molecular Function: ATP binding (GO:0005524);; Biological Process: DNA duplex unwinding (GO:0032508);; Molecular Function: ATP-dependent 5'-3' DNA helicase activity (GO:0043141);;	--	RuvB-like helicase 2 OS=Drosophila pseudoobscura pseudoobscura (Fruit fly) PE=3 SV=1	PREDICTED: RuvB-like 2 isoform X1 [Apis mellifera]
ACSNU01213	14.0618	14.1232	17.0975	[M]	Cell wall/membrane/envelope biogenesis	Molecular Function: glycogen (starch) synthase activity (GO:0004373);; Biological Process: glycogen biosynthetic process (GO:0005978);;	--	Glycogen [starch] synthase GN=GlyS OS=Drosophila melanogaster (Fruit fly) PE=1 SV=2	PREDICTED: putative glycogen [starch] synthase-like isoform X1 [Apis dorsata]
ACSNU01215	3.63685	1.08845	0.719235	--	--	--	--	Synaptotagmin-1 GN=SYT1 OS=Aplysia californica (California sea hare) PE=1 SV=2	synaptotagmin 20 [Apis mellifera]
ACSNU01216	42.3457	35.9461	1.84123	--	--	--	--	--	PREDICTED: uncharacterized protein LOC726864 isoform X1 [Apis mellifera]
ACSNU01217	0	0	0.0241212	--	--	--	--	--	PREDICTED: homer protein homolog 2-like [Apis mellifera]
ACSNU01218	0.309968	0.49945	1.71945	--	--	--	--	--	--
ACSNU01219	2.294	2.80977	0.440239	--	--	Molecular Function: vasopressin receptor activity (GO:0005000);; Biological Process: G-protein coupled receptor signaling pathway (GO:0007186);; Cellular Component: integral component of membrane (GO:0016021);;	--	Cardioacceleratory peptide receptor GN=CCAP-R OS=Drosophila melanogaster (Fruit fly) PE=2 SV=3	PREDICTED: cardioacceleratory peptide receptor isoform X1 [Apis mellifera]
ACSNU01220	5.50291	9.73642	1.25193	--	--	--	--	--	PREDICTED: uncharacterized protein LOC102675905 [Apis dorsata]
ACSNU01221	36.7817	31.2645	31.6392	[R]	General function prediction only	Molecular Function: GTPase activity (GO:0003924);; Molecular Function: GTP binding (GO:0005525);; Biological Process: GTP catabolic process (GO:0006184);;	--	Guanine nucleotide-binding protein-like 3 homolog GN=Ns1 OS=Drosophila melanogaster (Fruit fly) PE=1 SV=2	PREDICTED: nucleostemin 1 [Apis mellifera]
ACSNU01222	2.7978	1.64109	0.991312	[RTKL]	--	Molecular Function: protein tyrosine kinase activity (GO:0004713);; Molecular Function: ATP binding (GO:0005524);; Biological Process: protein phosphorylation (GO:0006468);;	--	LIM domain kinase 1 GN=LIMK1 OS=Drosophila melanogaster (Fruit fly) PE=1 SV=1	PREDICTED: tyrosine-protein kinase PR2-like [Apis dorsata]
ACSNU01223	37.277	29.8934	3.11535	--	--	Cellular Component: extracellular region (GO:0005576);; Biological Process: lipid metabolic process (GO:0006629);; Molecular Function: carboxylic ester hydrolase activity (GO:0052689);;	--	Phospholipase A1 1 (Precursor; Fragment) OS=Dolichovespula maculata (Bald-faced hornet) PE=1 SV=1	PREDICTED: uncharacterized protein LOC413386 isoform X1 [Apis mellifera]
ACSNU01224	114.207	76.5584	44.6644	--	--	--	--	Cystinosin homolog GN=CG17119 OS=Drosophila melanogaster (Fruit fly) PE=1 SV=2	PREDICTED: cystinosin homolog isoform X1 [Apis dorsata]
ACSNU01225	11.6587	6.91048	4.33482	--	--	--	--	--	PREDICTED: uncharacterized protein LOC100577061 [Apis mellifera]
ACSNU01226	0.112293	0.0676286	0.0483471	--	--	--	--	--	--
ACSNU01227	3.82208	2.90743	1.97053	--	--	--	--	--	--
ACSNU01228	30.6141	7.53536	9.58396	--	--	Biological Process: apoptotic process (GO:0006915);; Cellular Component: intracellular part (GO:0044424);;	--	--	PREDICTED: DNA fragmentation factor subunit beta-like [Apis dorsata]
ACSNU01229	17.6083	13.1873	30.4839	--	--	Cellular Component: integral component of membrane (GO:0016021);;	--	Elongation of very long chain fatty acids protein AAEL008004 GN=AAEL008004 OS=Aedes aegypti (Yellowfever mosquito) PE=2 SV=2	PREDICTED: elongation of very long chain fatty acids protein AAEL008004-like isoform X1 [Apis mellifera]
ACSNU01230	107.9	99.8988	64.2968	--	--	--	--	Elongation of very long chain fatty acids protein AAEL008004 GN=AAEL008004 OS=Aedes aegypti (Yellowfever mosquito) PE=2 SV=2	PREDICTED: elongation of very long chain fatty acids protein AAEL008004-like [Apis dorsata]
ACSNU01231	102.287	17.2828	5.63478	--	--	--	--	Elongation of very long chain fatty acids protein AAEL008004 GN=AAEL008004 OS=Aedes aegypti (Yellowfever mosquito) PE=2 SV=2	PREDICTED: elongation of very long chain fatty acids protein AAEL008004-like isoform X1 [Apis dorsata]
ACSNU01232	36.0039	41.965	16.5092	--	--	Cellular Component: integral component of membrane (GO:0016021);;	--	Elongation of very long chain fatty acids protein AAEL008004 GN=AAEL008004 OS=Aedes aegypti (Yellowfever mosquito) PE=2 SV=2	PREDICTED: elongation of very long chain fatty acids protein AAEL008004-like isoform X1 [Apis dorsata]
ACSNU01233	6.56963	6.60535	0.61959	--	--	Cellular Component: integral component of membrane (GO:0016021);;	--	Elongation of very long chain fatty acids protein AAEL008004 GN=AAEL008004 OS=Aedes aegypti (Yellowfever mosquito) PE=2 SV=2	PREDICTED: elongation of very long chain fatty acids protein AAEL008004-like [Apis dorsata]
ACSNU01234	3.95711	6.14642	126.379	--	--	Cellular Component: integral component of membrane (GO:0016021);;	--	Elongation of very long chain fatty acids protein AAEL008004 GN=AAEL008004 OS=Aedes aegypti (Yellowfever mosquito) PE=2 SV=2	PREDICTED: elongation of very long chain fatty acids protein AAEL008004-like [Apis mellifera]
ACSNU01235	173.822	252.006	125.488	--	--	Cellular Component: integral component of membrane (GO:0016021);;	--	Elongation of very long chain fatty acids protein AAEL008004 GN=AAEL008004 OS=Aedes aegypti (Yellowfever mosquito) PE=2 SV=2	PREDICTED: elongation of very long chain fatty acids protein AAEL008004-like [Apis mellifera]
ACSNU01237	1.65971	0.285834	0.78565	--	--	Cellular Component: nucleus (GO:0005634);; Biological Process: mRNA transport (GO:0051028);;	--	Nuclear RNA export factor 2 GN=nxf2 OS=Drosophila melanogaster (Fruit fly) PE=2 SV=1	PREDICTED: nuclear RNA export factor 2-like [Apis mellifera]
ACSNU01238	9.09086	8.00706	9.29811	--	--	--	--	Integrator complex subunit 1 homolog GN=ints1 OS=Dictyostelium discoideum (Slime mold) PE=3 SV=1	PREDICTED: integrator complex subunit 1-like isoform X1 [Apis mellifera]
ACSNU01239	8.01912	7.35059	14.5695	[Z]	Cytoskeleton	Molecular Function: binding (GO:0005488);;	--	Kinesin-related protein 4 GN=kif4 OS=Dictyostelium discoideum (Slime mold) PE=2 SV=1	PREDICTED: centromere-associated protein E-like [Apis dorsata]
ACSNU01240	2.57208	2.85018	2.58535	[A]	RNA processing and modification	Biological Process: mRNA splicing, via spliceosome (GO:0000398);; Molecular Function: nucleic acid binding (GO:0003676);; Cellular Component: U2 snRNP (GO:0005686);; Biological Process: mitotic spindle organization (GO:0007052);; Molecular Function: zinc ion binding (GO:0008270);; Biological Process: neurogenesis (GO:0022008);; Cellular Component: precatalytic spliceosome (GO:0071011);; Cellular …	--	Splicing factor 3A subunit 2 GN=sf3a2 OS=Dictyostelium discoideum (Slime mold) PE=3 SV=1	PREDICTED: splicing factor 3A subunit 2-like [Apis mellifera]
ACSNU01241	681.756	701.464	600.709	[J]	Translation, ribosomal structure and biogenesis	Molecular Function: structural constituent of ribosome (GO:0003735);; Cellular Component: ribosome (GO:0005840);; Biological Process: translation (GO:0006412);;	--	60S ribosomal protein L27a GN=RpL27A OS=Tenebrio molitor (Yellow mealworm beetle) PE=2 SV=1	PREDICTED: 60S ribosomal protein L27a isoform X2 [Apis mellifera]
ACSNU01242	21.6407	18.6205	15.9042	[J]	Translation, ribosomal structure and biogenesis	--	--	Eukaryotic translation initiation factor 5B GN=eif5b OS=Dictyostelium discoideum (Slime mold) PE=3 SV=1	PREDICTED: eukaryotic translation initiation factor 5B-like isoform X1 [Apis dorsata]
ACSNU01243	17.8993	16.6523	11.5466	--	--	Biological Process: multicellular organismal development (GO:0007275);; Biological Process: regulation of signal transduction (GO:0009966);; Cellular Component: membrane (GO:0016020);;	--	Protein sprouty GN=sty OS=Drosophila melanogaster (Fruit fly) PE=1 SV=2	PREDICTED: protein sprouty, partial [Apis mellifera]
ACSNU01244	2.34104	1.10727	2.84302	--	--	--	--	--	PREDICTED: uncharacterized protein LOC102673280 [Apis dorsata]
ACSNU01245	25.7386	23.4501	27.268	--	--	--	--	TIP41-like protein OS=Caenorhabditis elegans PE=3 SV=3	PREDICTED: TIP41-like protein-like isoform X2 [Apis mellifera]
ACSNU01246	23.9849	23.8321	19.7152	--	--	Molecular Function: binding (GO:0005488);;	--	--	PREDICTED: putative leucine-rich repeat-containing protein DDB_G0290503-like isoform X2 [Apis mellifera]
ACSNU01247	463.983	490.085	456.452	[Q]	Secondary metabolites biosynthesis, transport and catabolism	Molecular Function: monooxygenase activity (GO:0004497);; Molecular Function: iron ion binding (GO:0005506);; Molecular Function: electron carrier activity (GO:0009055);; Molecular Function: oxidoreductase activity, acting on paired donors, with incorporation or reduction of molecular oxygen (GO:0016705);; Molecular Function: heme binding (GO:0020037);; Biological Process: oxidation-reduction pro…	--	Cytochrome P450 4g15 GN=Cyp4g15 OS=Drosophila melanogaster (Fruit fly) PE=2 SV=1	cytochrome P450 4G11 [Apis cerana cerana]
ACSNU01248	0.378856	0.467406	0.143021	[E]	Amino acid transport and metabolism	Molecular Function: carboxypeptidase activity (GO:0004180);;	--	Cytosolic carboxypeptidase NnaD GN=NnaD OS=Drosophila melanogaster (Fruit fly) PE=2 SV=2	PREDICTED: LOW QUALITY PROTEIN: cytosolic carboxypeptidase 2-like [Apis dorsata]
ACSNU01249	10.7878	11.105	9.401	[H]	Coenzyme transport and metabolism	Molecular Function: NAD+ synthase (glutamine-hydrolyzing) activity (GO:0003952);; Molecular Function: ATP binding (GO:0005524);; Biological Process: NAD biosynthetic process (GO:0009435);; Molecular Function: hydrolase activity, acting on carbon-nitrogen (but not peptide) bonds (GO:0016810);;	--	Probable glutamine-dependent NAD(+) synthetase GN=CG9940 OS=Drosophila melanogaster (Fruit fly) PE=1 SV=1	PREDICTED: probable glutamine-dependent NAD(+) synthetase-like isoformX1 [Apis mellifera]
ACSNU01250	5.0159	1.27763	3.43445	[R]	General function prediction only	Molecular Function: sequence-specific DNA binding RNA polymerase II transcription factor activity (GO:0000981);; Molecular Function: nucleic acid binding (GO:0003676);; Cellular Component: nucleus (GO:0005634);; Biological Process: regulation of transcription from RNA polymerase II promoter (GO:0006357);; Biological Process: cell cycle process (GO:0022402);; Molecular Function: metal ion binding …	--	Protein ovo GN=ovo OS=Drosophila melanogaster (Fruit fly) PE=1 SV=2	PREDICTED: protein ovo-like isoform X3 [Apis dorsata]
ACSNU01251	2.7779	0.982267	1.99965	--	--	--	--	--	PREDICTED: protein ovo [Apis mellifera]
ACSNU01252	0.21623	0.256731	0	--	--	--	--	--	--
ACSNU01253	0.802155	0.471556	0.792672	--	--	--	--	--	--
ACSNU01254	42.9882	29.2761	45.0516	--	--	--	--	Protein Peter pan GN=ppan OS=Drosophila melanogaster (Fruit fly) PE=1 SV=1	PREDICTED: protein Peter pan-like [Apis dorsata]
ACSNU01255	24.9706	22.904	44.0578	--	--	Molecular Function: binding (GO:0005488);;	--	Kinesin-II 95 kDa subunit GN=KRP95 OS=Strongylocentrotus purpuratus (Purple sea urchin) PE=1 SV=1	PREDICTED: centromere-associated protein E [Apis mellifera]
ACSNU01257	31.6213	11.1269	35.8	--	--	--	--	--	PREDICTED: hypothetical protein LOC100643254 [Bombus terrestris]
ACSNU01258	16.5162	18.266	30.9467	--	--	--	--	--	PREDICTED: uncharacterized protein LOC100863482 [Apis florea]
ACSNU01259	7.56535	9.2941	7.78415	--	--	Molecular Function: poly(ADP-ribose) glycohydrolase activity (GO:0004649);; Biological Process: carbohydrate metabolic process (GO:0005975);; Molecular Function: metal ion binding (GO:0046872);;	--	BEACH domain-containing protein lvsA GN=lvsA OS=Dictyostelium discoideum (Slime mold) PE=3 SV=2	PREDICTED: LOW QUALITY PROTEIN: WD repeat and FYVE domain-containing protein 3-like [Apis florea]
ACSNU01260	35.6432	38.1851	42.65	--	--	Molecular Function: hydrolase activity (GO:0016787);;	--	Poly(ADP-ribose) glycohydrolase GN=Parg OS=Drosophila melanogaster (Fruit fly) PE=1 SV=3	PREDICTED: WD repeat and FYVE domain-containing protein 3 [Apis mellifera]
ACSNU01261	15.5298	14.3418	53.1067	--	--	Molecular Function: phospholipid binding (GO:0005543);;	--	--	PREDICTED: pleckstrin homology domain-containing family M member 2-like [Apis mellifera]
ACSNU01262	120.455	133.846	141.106	--	--	--	--	--	PREDICTED: plexin domain-containing protein 2-like [Apis dorsata]
ACSNU01263	3.13699	3.03339	4.27912	--	--	Molecular Function: G-protein coupled receptor activity (GO:0004930);; Molecular Function: calcium ion binding (GO:0005509);; Cellular Component: plasma membrane (GO:0005886);; Biological Process: homophilic cell adhesion via plasma membrane adhesion molecules (GO:0007156);; Biological Process: neuropeptide signaling pathway (GO:0007218);; Cellular Component: integral component of membrane (GO:00…	--	Protocadherin-like wing polarity protein stan (Precursor) GN=stan OS=Drosophila melanogaster (Fruit fly) PE=1 SV=4	PREDICTED: protocadherin-like wing polarity protein stan-like isoform X3 [Apis mellifera]
ACSNU01264	29.5522	31.9349	21.8869	--	--	--	--	--	PREDICTED: dedicator of cytokinesis protein 3-like isoform X2 [Apis mellifera]
ACSNU01265	58.5019	79.4765	90.2208	--	--	Cellular Component: gap junction (GO:0005921);;	--	Innexin inx3 GN=Inx3 OS=Drosophila melanogaster (Fruit fly) PE=1 SV=1	PREDICTED: innexin inx3-like [Apis florea]
ACSNU01266	5.08873	5.97315	5.27369	--	--	--	--	--	PREDICTED: uncharacterized protein LOC102681934 [Apis dorsata]
ACSNU01267	106.738	105.054	107.213	[U]	Intracellular trafficking, secretion, and vesicular transport	--	--	Coatomer subunit gamma {ECO:0000250|UniProtKB:P53620, ECO:0000312|EMBL:AAN14275.1} GN=CG1528 OS=Drosophila melanogaster (Fruit fly) PE=2 SV=1	PREDICTED: coatomer subunit gamma-like isoform X1 [Apis dorsata]
ACSNU01268	13.3211	15.5194	12.1412	--	--	Biological Process: microtubule cytoskeleton organization (GO:0000226);; Cellular Component: microtubule (GO:0005874);;	--	Tektin-B1 OS=Strongylocentrotus purpuratus (Purple sea urchin) PE=1 SV=1	PREDICTED: tektin-4-like [Apis mellifera]
ACSNU01269	268.477	232.118	550.128	[C]	Energy production and conversion	Molecular Function: retinal dehydrogenase activity (GO:0001758);; Biological Process: oxidation-reduction process (GO:0055114);;	--	Aldehyde dehydrogenase GN=ALDH OS=Enchytraeus buchholzi (Grindal worm) PE=2 SV=1	PREDICTED: retinal dehydrogenase 1-like [Apis dorsata]
ACSNU01270	0.262161	0.0563086	0.398005	--	--	--	--	--	--
ACSNU01271	1.94968	1.38385	1.77253	--	--	Molecular Function: sequence-specific DNA binding transcription factor activity (GO:0003700);; Cellular Component: nucleus (GO:0005634);; Biological Process: regulation of transcription, DNA-templated (GO:0006355);; Molecular Function: sequence-specific DNA binding (GO:0043565);;	--	Homeobox protein abdominal-B GN=Abd-B OS=Drosophila melanogaster (Fruit fly) PE=1 SV=3	PREDICTED: uncharacterized protein LOC100865221 [Apis florea]
ACSNU01272	0.466593	0	0.104839	--	--	--	--	--	--
ACSNU01273	7.79061	6.85957	2.4815	--	--	--	--	--	--
ACSNU01274	1.80977	5.44026	6.89648	--	--	--	--	--	--
ACSNU01275	2.65767	1.51709	1.30799	--	--	--	--	--	--
ACSNU01276	0.727751	0.190615	0.69144	--	--	--	--	--	--
ACSNU01277	0.237583	0.542403	0.0675503	--	--	--	--	--	--
ACSNU01278	13.7643	14.1772	9.729	--	--	--	--	--	--
ACSNU01279	27.2345	25.8993	36.8421	--	--	Molecular Function: sequence-specific DNA binding transcription factor activity (GO:0003700);; Cellular Component: nucleus (GO:0005634);; Biological Process: regulation of transcription, DNA-templated (GO:0006355);; Molecular Function: sequence-specific DNA binding (GO:0043565);;	--	Homeobox protein abdominal-A homolog GN=ABD-A OS=Tribolium castaneum (Red flour beetle) PE=2 SV=2	PREDICTED: LOW QUALITY PROTEIN: homeobox protein abdominal-A homolog [Apis florea]
ACSNU01281	3.67701	4.70088	6.00009	--	--	Molecular Function: sequence-specific DNA binding transcription factor activity (GO:0003700);; Cellular Component: nucleus (GO:0005634);; Biological Process: regulation of transcription, DNA-templated (GO:0006355);; Biological Process: multicellular organismal development (GO:0007275);; Molecular Function: sequence-specific DNA binding (GO:0043565);;	--	Homeotic protein ultrabithorax (Fragment) GN=Ubx OS=Musca domestica (House fly) PE=3 SV=1	PREDICTED: ultrabithorax isoform X5 [Apis mellifera]
ACSNU01282	0	0.183923	0	--	--	--	--	--	--
ACSNU01283	0.0787443	0.162999	0.0963381	--	--	--	--	--	--
ACSNU01284	13.3459	11.4518	7.17038	--	--	Molecular Function: sequence-specific DNA binding transcription factor activity (GO:0003700);; Cellular Component: nucleus (GO:0005634);; Biological Process: regulation of transcription, DNA-templated (GO:0006355);; Biological Process: multicellular organismal development (GO:0007275);; Molecular Function: sequence-specific DNA binding (GO:0043565);;	--	--	PREDICTED: LOW QUALITY PROTEIN: homeotic protein antennapedia-like [Apis dorsata]
ACSNU01285	0.181816	0.115665	0.0832711	--	--	--	--	--	PREDICTED: uncharacterized protein LOC100865694 [Apis florea]
ACSNU01286	0.236318	0.195718	0.30526	--	--	--	--	--	--
ACSNU01287	0.151719	0.268953	0.253787	--	--	--	--	--	--
ACSNU01288	0	0	0.0104237	--	--	--	--	--	--
ACSNU01289	0.329695	0.830649	0.106913	--	--	Molecular Function: sequence-specific DNA binding transcription factor activity (GO:0003700);; Cellular Component: nucleus (GO:0005634);; Biological Process: regulation of transcription, DNA-templated (GO:0006355);; Biological Process: multicellular organismal development (GO:0007275);; Molecular Function: sequence-specific DNA binding (GO:0043565);;	--	Homeobox protein abdominal-A homolog (Fragment) GN=ABDA OS=Artemia franciscana (Brine shrimp) PE=3 SV=1	PREDICTED: putative uncharacterized protein DDB_G0271606-like [Apis mellifera]
ACSNU01290	5.43068	3.22467	3.7334	--	--	Molecular Function: sequence-specific DNA binding transcription factor activity (GO:0003700);; Cellular Component: nucleus (GO:0005634);; Biological Process: regulation of transcription, DNA-templated (GO:0006355);; Molecular Function: sequence-specific DNA binding (GO:0043565);;	--	--	PREDICTED: homeotic protein Sex combs reduced [Apis mellifera]
ACSNU01291	5.36119	4.1781	3.99525	--	--	--	--	--	--
ACSNU01292	0	0.0143967	0.00793509	--	--	Molecular Function: transcription regulatory region sequence-specific DNA binding (GO:0000976);; Molecular Function: sequence-specific DNA binding transcription factor activity (GO:0003700);; Cellular Component: nucleus (GO:0005634);; Biological Process: regulation of transcription, DNA-templated (GO:0006355);; Biological Process: multicellular organismal development (GO:0007275);;	--	Homeobox protein HOX3 OS=Branchiostoma floridae (Florida lancelet) PE=2 SV=1	PREDICTED: homeobox-leucine zipper protein ANTHOCYANINLESS 2-like [Apis mellifera]
ACSNU01293	0.127215	0	0.141194	--	--	--	--	--	--
ACSNU01294	0.37063	0.342026	0.077284	--	--	--	--	--	PREDICTED: uncharacterized protein LOC102654502 isoform X1 [Apis mellifera]
ACSNU01295	2.27567	2.13906	1.88558	--	--	Molecular Function: sequence-specific DNA binding transcription factor activity (GO:0003700);; Cellular Component: nucleus (GO:0005634);; Biological Process: regulation of transcription, DNA-templated (GO:0006355);; Molecular Function: sequence-specific DNA binding (GO:0043565);;	--	Homeotic protein labial GN=lab OS=Drosophila melanogaster (Fruit fly) PE=1 SV=2	PREDICTED: homeotic protein labial isoform X1 [Apis mellifera]
ACSNU01296	21.4696	25.4622	19.9958	--	--	Cellular Component: integral component of membrane (GO:0016021);;	--	Probable mitochondrial import inner membrane translocase subunit Tim17 1 GN=Tim17b1 OS=Drosophila melanogaster (Fruit fly) PE=2 SV=2	PREDICTED: mitochondrial import inner membrane translocase subunit Tim17-A isoform 1 [Apis mellifera]
ACSNU01297	10.5592	10.6524	7.88553	--	--	--	--	--	PREDICTED: myosin-9-like [Apis dorsata]
ACSNU01298	4.88351	6.2256	29.7517	--	--	Cellular Component: extracellular region (GO:0005576);; Biological Process: defense response to bacterium (GO:0042742);; Biological Process: innate immune response (GO:0045087);;	--	Apidaecin-1A (Precursor) OS=Apis mellifera (Honeybee) PE=1 SV=1	apidaecin [Apis cerana cerana]
ACSNU01299	10.1274	10.2806	12.6794	--	--	--	--	Protein AAR2 homolog GN=F10B5.2 OS=Caenorhabditis elegans PE=1 SV=1	PREDICTED: protein AAR2 homolog [Apis mellifera]
ACSNU01300	8.02042	8.42127	9.83207	--	--	--	--	--	PREDICTED: putative leucine-rich repeat-containing protein DDB_G0290503-like isoform X2 [Apis dorsata]
ACSNU01301	4.06896	4.92913	1.92166	--	--	--	--	--	PREDICTED: protein spitz-like isoform X1 [Apis mellifera]
ACSNU01302	0.0991518	0	0.0677826	--	--	Molecular Function: ionotropic glutamate receptor activity (GO:0004970);; Molecular Function: extracellular-glutamate-gated ion channel activity (GO:0005234);; Biological Process: ion transport (GO:0006811);; Cellular Component: integral component of membrane (GO:0016021);; Biological Process: ionotropic glutamate receptor signaling pathway (GO:0035235);;	--	--	PREDICTED: glutamate receptor ionotropic, kainate 2-like isoform X3 [Apis mellifera]
ACSNU01303	0.168979	0.146654	0.176817	--	--	Molecular Function: ionotropic glutamate receptor activity (GO:0004970);; Molecular Function: extracellular-glutamate-gated ion channel activity (GO:0005234);; Biological Process: ion transport (GO:0006811);; Cellular Component: integral component of membrane (GO:0016021);; Biological Process: ionotropic glutamate receptor signaling pathway (GO:0035235);;	--	Glutamate receptor 1 (Precursor) GN=GluRIA OS=Drosophila melanogaster (Fruit fly) PE=2 SV=2	PREDICTED: glutamate receptor ionotropic, kainate 2-like isoform X3 [Apis mellifera]
ACSNU01304	15.4034	19.7562	10.3226	--	--	--	--	--	PREDICTED: uncharacterized protein DDB_G0283357 isoform X1 [Apis mellifera]
ACSNU01305	10.3211	16.9806	6.71063	[S]	Function unknown	--	--	--	PREDICTED: heparan-alpha-glucosaminide N-acetyltransferase-like isoform X1 [Apis dorsata]
ACSNU01306	91.6892	90.1055	68.5142	[O]	Posttranslational modification, protein turnover, chaperones	--	--	DnaJ protein homolog 1 GN=DnaJ-1 OS=Drosophila melanogaster (Fruit fly) PE=1 SV=3	PREDICTED: dnaJ homolog subfamily B member 12-like [Apis florea]
ACSNU01307	68.0056	71.822	54.2052	--	--	Molecular Function: structural constituent of ribosome (GO:0003735);; Biological Process: translation (GO:0006412);; Cellular Component: large ribosomal subunit (GO:0015934);;	--	39S ribosomal protein L22, mitochondrial (Precursor) GN=mRpL22 OS=Drosophila melanogaster (Fruit fly) PE=2 SV=2	PREDICTED: 39S ribosomal protein L22, mitochondrial isoformX1 [Apis mellifera]
ACSNU01308	38.1601	35.0461	36.2225	[C]	Energy production and conversion	Molecular Function: electron carrier activity (GO:0009055);; Molecular Function: flavin adenine dinucleotide binding (GO:0050660);;	--	Apoptosis inhibitor 5 homolog GN=Aac11 OS=Drosophila melanogaster (Fruit fly) PE=2 SV=1	PREDICTED: apoptosis inhibitor 5-like [Apis mellifera]
ACSNU01309	48.9031	58.1577	52.9091	--	--	Molecular Function: RNA polymerase II transcription cofactor activity (GO:0001104);; Biological Process: regulation of transcription from RNA polymerase II promoter (GO:0006357);; Cellular Component: mediator complex (GO:0016592);;	--	Mediator of RNA polymerase II transcription subunit 7 GN=MED7 OS=Anopheles gambiae (African malaria mosquito) PE=3 SV=2	PREDICTED: mediator of RNA polymerase II transcription subunit 7 isoform 1 [Apis mellifera]
ACSNU01310	40.8925	34.3519	21.6527	--	--	Molecular Function: phospholipid binding (GO:0005543);; Molecular Function: kinase activity (GO:0016301);; Biological Process: phosphorylation (GO:0016310);; Molecular Function: carbohydrate binding (GO:0030246);; Biological Process: intracellular signal transduction (GO:0035556);;	--	Tyrosine-protein kinase Btk29A GN=Btk29A OS=Drosophila melanogaster (Fruit fly) PE=2 SV=2	PREDICTED: tyrosine-protein kinase Btk29A-like isoform X6 [Apis mellifera]
ACSNU01312	0.258207	0.0976733	0	--	--	--	--	--	--
ACSNU01313	0.998065	0.397185	0.320593	--	--	--	--	--	--
ACSNU01314	11.2755	13.1887	14.2258	[R]	General function prediction only	Biological Process: nitrogen compound metabolic process (GO:0006807);; Molecular Function: hydrolase activity, acting on carbon-nitrogen (but not peptide) bonds (GO:0016810);;	--	Nitrilase homolog OS=Drosophila melanogaster (Fruit fly) PE=1 SV=1	PREDICTED: nitrilase and fragile histidine triad fusion protein NitFhit-like isoform X3 [Apis mellifera]
ACSNU01315	84.2872	75.3087	82.4009	--	--	Cellular Component: integral component of membrane (GO:0016021);;	--	ER membrane protein complex subunit 3 GN=emc3 OS=Dictyostelium discoideum (Slime mold) PE=3 SV=1	PREDICTED: ER membrane protein complex subunit 3-like [Apis mellifera]
ACSNU01316	34.0974	41.0178	34.9351	[T]	Signal transduction mechanisms	Molecular Function: protein tyrosine phosphatase activity (GO:0004725);; Biological Process: peptidyl-tyrosine dephosphorylation (GO:0035335);; Molecular Function: rhodopsin kinase activity (GO:0050254);;	--	Tyrosine-protein phosphatase 69D (Precursor) GN=Ptp69D OS=Drosophila melanogaster (Fruit fly) PE=1 SV=2	PREDICTED: tyrosine-protein phosphatase 69D-like [Apis mellifera]
ACSNU01318	49.7207	50.9551	55.0409	--	--	Molecular Function: Rab GTPase activator activity (GO:0005097);; Biological Process: positive regulation of Rab GTPase activity (GO:0032851);;	--	Ecotropic viral integration site 5 ortholog GN=Evi5 OS=Drosophila melanogaster (Fruit fly) PE=1 SV=3	PREDICTED: TBC1 domain family member 10A isoform X1 [Apis mellifera]
ACSNU01319	26.3325	23.9176	27.0141	[R]	General function prediction only	Molecular Function: GTPase activity (GO:0003924);; Molecular Function: GTP binding (GO:0005525);; Cellular Component: nucleus (GO:0005634);; Cellular Component: chromosome (GO:0005694);; Biological Process: GTP catabolic process (GO:0006184);; Molecular Function: zinc ion binding (GO:0008270);; Molecular Function: histone-lysine N-methyltransferase activity (GO:0018024);; Biological Process: hist…	--	Histone-lysine N-methyltransferase Su(var)3-9 GN=Su(var)3-9 OS=Drosophila pseudoobscura pseudoobscura (Fruit fly) PE=3 SV=1	suppressor of variegation 3-9 isoform 1 [Apis mellifera]
ACSNU01320	21.1319	18.6687	24.2627	[I]	Lipid transport and metabolism	Molecular Function: transferase activity, transferring acyl groups (GO:0016746);; Biological Process: cellular lipid metabolic process (GO:0044255);;	--	Probable glycerol-3-phosphate acyltransferase, mitochondrial (Precursor) GN=acl-6 OS=Caenorhabditis elegans PE=3 SV=1	PREDICTED: dihydroxyacetone phosphate acyltransferase-like [Apis dorsata]
ACSNU01321	8.29071	11.8515	12.971	--	--	--	--	--	PREDICTED: uncharacterized protein LOC102680860 [Apis dorsata]
ACSNU01322	32.5802	23.1701	13.2841	[RTKL]	--	Molecular Function: protein kinase C activity (GO:0004697);; Molecular Function: ATP binding (GO:0005524);; Molecular Function: phospholipid binding (GO:0005543);; Cellular Component: cytoplasm (GO:0005737);; Biological Process: protein phosphorylation (GO:0006468);; Biological Process: intracellular signal transduction (GO:0035556);; Molecular Function: metal ion binding (GO:0046872);;	--	Serine/threonine-protein kinase dkf-2 {ECO:0000303|PubMed:17728253} GN=dkf-2 OS=Caenorhabditis elegans PE=1 SV=4	PREDICTED: serine/threonine-protein kinase D3 isoform X3 [Apis mellifera]
ACSNU01323	92.2145	67.8443	51.6984	[J]	Translation, ribosomal structure and biogenesis	Molecular Function: nucleotide binding (GO:0000166);; Molecular Function: aminoacyl-tRNA ligase activity (GO:0004812);; Biological Process: tRNA aminoacylation for protein translation (GO:0006418);;	--	Proline--tRNA ligase GN=Aats-glupro OS=Drosophila melanogaster (Fruit fly) PE=1 SV=2	PREDICTED: bifunctional glutamate/proline--tRNA ligase-like [Apis dorsata]
ACSNU01324	14.4069	13.159	12.2927	[L]	Replication, recombination and repair	Molecular Function: nucleotide binding (GO:0000166);; Molecular Function: DNA binding (GO:0003677);; Molecular Function: DNA-directed DNA polymerase activity (GO:0003887);; Biological Process: DNA replication (GO:0006260);;	--	DNA polymerase delta catalytic subunit GN=DNApol-delta OS=Drosophila melanogaster (Fruit fly) PE=2 SV=2	PREDICTED: DNA polymerase zeta catalytic subunit-like [Apis mellifera]
ACSNU01325	166.312	165.636	161.788	[O]	Posttranslational modification, protein turnover, chaperones	Molecular Function: ATP binding (GO:0005524);; Cellular Component: cytoplasm (GO:0005737);; Biological Process: protein folding (GO:0006457);; Molecular Function: unfolded protein binding (GO:0051082);;	--	T-complex protein 1 subunit theta {ECO:0000250|UniProtKB:Q9N358} OS=Caenorhabditis briggsae PE=3 SV=1	PREDICTED: T-complex protein 1 subunit theta-like [Apis florea]
ACSNU01326	212.146	211.952	166.509	[O]	Posttranslational modification, protein turnover, chaperones	Molecular Function: signal transducer activity (GO:0004871);; Cellular Component: heterotrimeric G-protein complex (GO:0005834);; Biological Process: G-protein coupled receptor signaling pathway (GO:0007186);;	--	Guanine nucleotide-binding protein subunit gamma-1 (Precursor) GN=Ggamma1 OS=Drosophila melanogaster (Fruit fly) PE=2 SV=1	PREDICTED: guanine nucleotide-binding protein subunit gamma-1-like [Bombus terrestris]
ACSNU01327	43.1493	38.639	48.5878	[R]	General function prediction only	--	--	Zinc finger DHHC domain-containing protein 4 GN=dhhc-4 OS=Caenorhabditis elegans PE=3 SV=1	PREDICTED: palmitoyltransferase ZDHHC15 isoform X2 [Apis mellifera]
ACSNU01328	72.1502	69.465	69.4755	--	--	Molecular Function: stearoyl-CoA 9-desaturase activity (GO:0004768);; Cellular Component: plasma membrane (GO:0005886);; Biological Process: fatty acid biosynthetic process (GO:0006633);; Biological Process: spindle assembly involved in male meiosis (GO:0007053);; Biological Process: spermatogenesis (GO:0007283);; Cellular Component: Nebenkern (GO:0016006);; Cellular Component: integral component…	--	Putative sphingolipid delta(4)-desaturase/C4-hydroxylase GN=ttm-5 OS=Caenorhabditis elegans PE=3 SV=1	PREDICTED: sphingolipid delta(4)-desaturase DES1-like isoform X1 [Apis dorsata]
ACSNU01329	44.4881	49.4195	40.4158	[T]	Signal transduction mechanisms	Molecular Function: protein tyrosine phosphatase activity (GO:0004725);; Biological Process: peptidyl-tyrosine dephosphorylation (GO:0035335);;	--	Tyrosine-protein phosphatase corkscrew GN=csw OS=Drosophila melanogaster (Fruit fly) PE=1 SV=2	PREDICTED: tyrosine-protein phosphatase corkscrew-like isoform X1 [Apis dorsata]
ACSNU01330	55.8015	60.1367	36.8997	--	--	--	--	Ubiquitin-fold modifier-conjugating enzyme 1 GN=AAEL005968 OS=Aedes aegypti (Yellowfever mosquito) PE=3 SV=1	PREDICTED: ubiquitin-fold modifier-conjugating enzyme 1-like [Apis mellifera]
ACSNU01331	20.3384	14.9706	13.0461	[QR]	--	Molecular Function: methyltransferase activity (GO:0008168);; Biological Process: methylation (GO:0032259);;	--	NADH dehydrogenase [ubiquinone] 1 alpha subcomplex assembly factor 5 (Precursor) GN=ndufaf5 OS=Dictyostelium discoideum (Slime mold) PE=3 SV=1	PREDICTED: NADH dehydrogenase [ubiquinone] 1 alpha subcomplex assembly factor 5-like isoform 1 [Apis mellifera]
ACSNU01332	52.8579	51.6009	61.444	--	--	Molecular Function: nucleic acid binding (GO:0003676);; Cellular Component: ribonucleoprotein complex (GO:0030529);;	--	--	PREDICTED: SAP domain-containing ribonucleoprotein-like isoformX1 [Apis mellifera]
ACSNU01333	54.1702	55.2136	44.2175	[R]	General function prediction only	Molecular Function: metal ion binding (GO:0046872);;	--	Tankyrase OS=Drosophila melanogaster (Fruit fly) PE=1 SV=1	PREDICTED: uncharacterized protein LOC102671329 [Apis dorsata]
ACSNU01334	111.553	123.422	98.2957	--	--	--	--	--	PREDICTED: uncharacterized protein LOC725712 isoformX2 [Apis mellifera]
ACSNU01335	2.26631	2.40929	1.74382	[GEPR]	--	--	--	Putative inorganic phosphate cotransporter GN=Picot OS=Drosophila melanogaster (Fruit fly) PE=1 SV=1	PREDICTED: vesicular glutamate transporter 3-like isoform X1 [Apis dorsata]
ACSNU01336	24.0812	34.1555	19.9694	--	--	Molecular Function: catalytic activity (GO:0003824);; Biological Process: nucleoside metabolic process (GO:0009116);;	--	--	PREDICTED: uncharacterized protein LOC102674931 isoform X1 [Apis dorsata]
ACSNU01337	77.4226	65.2036	37.6994	--	--	--	--	Uncharacterized protein B0303.7 GN=B0303.7 OS=Caenorhabditis elegans PE=1 SV=5	PREDICTED: sorbin and SH3 domain-containing protein 2-like isoform X15 [Apis mellifera]
ACSNU01338	4.69255	3.38543	1.67023	--	--	--	--	--	PREDICTED: myb-like protein X-like [Apis dorsata]
ACSNU01339	2.50217	2.56943	1.3508	--	--	Molecular Function: metalloendopeptidase activity (GO:0004222);; Biological Process: proteolysis (GO:0006508);;	--	A disintegrin and metalloproteinase with thrombospondin motifs gon-1 (Precursor) GN=gon-1 OS=Caenorhabditis elegans PE=1 SV=3	PREDICTED: A disintegrin and metalloproteinase with thrombospondin motifs 14-like isoform 1 [Apis mellifera]
ACSNU01340	1.12423	2.3826	0.648185	--	--	--	--	--	PREDICTED: uncharacterized protein LOC551079 [Apis mellifera]
ACSNU01341	1.74463	1.74316	1.2937	--	--	--	--	--	PREDICTED: uncharacterized protein LOC552490 isoform X1 [Apis mellifera]
ACSNU01342	3.78013	5.57048	2.83852	--	--	--	--	--	--
ACSNU01343	2.67342	1.58451	4.62632	--	--	Cellular Component: extracellular region (GO:0005576);; Biological Process: defense response to bacterium (GO:0042742);; Biological Process: innate immune response (GO:0045087);;	--	Defensin-2 (Precursor) OS=Apis mellifera (Honeybee) PE=2 SV=1	defensin [Apis cerana japonica]
ACSNU01344	730.654	770.979	626.078	[O]	Posttranslational modification, protein turnover, chaperones	Biological Process: protein peptidyl-prolyl isomerization (GO:0000413);; Molecular Function: peptidyl-prolyl cis-trans isomerase activity (GO:0003755);; Cellular Component: cytoplasm (GO:0005737);; Biological Process: protein folding (GO:0006457);; Molecular Function: peptide binding (GO:0042277);;	--	Peptidyl-prolyl cis-trans isomerase GN=CYPA OS=Blattella germanica (German cockroach) PE=2 SV=1	PREDICTED: peptidyl-prolyl cis-trans isomerase-like [Apis mellifera]
ACSNU01345	28.5496	28.8078	27.0021	--	--	Molecular Function: nucleic acid binding (GO:0003676);; Biological Process: apoptotic process (GO:0006915);; Biological Process: cell division (GO:0051301);;	--	--	PREDICTED: cell division cycle and apoptosis regulator protein 1 [Apis mellifera]
ACSNU01346	8.64742	9.04355	6.76083	--	--	--	--	--	PREDICTED: uncharacterized protein LOC100863864 [Apis florea]
ACSNU01348	389.304	358.069	274.634	--	--	Molecular Function: structural constituent of ribosome (GO:0003735);; Cellular Component: ribosome (GO:0005840);; Biological Process: translation (GO:0006412);;	--	40S ribosomal protein S7 GN=RpS7 OS=Culex quinquefasciatus (Southern house mosquito) PE=2 SV=1	PREDICTED: 40S ribosomal protein S7-like [Apis florea]
ACSNU01349	35.7272	43.9512	36.8009	--	--	--	--	--	PREDICTED: protein FAM192A-like [Apis mellifera]
ACSNU01350	10.9893	10.1117	14.4991	--	--	--	--	--	PREDICTED: origin recognition complex subunit 1-like [Apis mellifera]
ACSNU01351	347.213	319.411	259.867	--	--	Molecular Function: structural constituent of ribosome (GO:0003735);; Cellular Component: ribosome (GO:0005840);; Biological Process: translation (GO:0006412);;	--	40S ribosomal protein S7 GN=RpS7 OS=Culex quinquefasciatus (Southern house mosquito) PE=2 SV=1	PREDICTED: 40S ribosomal protein S7 [Apis mellifera]
ACSNU01352	134.209	142.381	109.462	--	--	Molecular Function: cytochrome-c oxidase activity (GO:0004129);; Cellular Component: mitochondrial envelope (GO:0005740);;	--	--	PREDICTED: cytochrome c oxidase subunit 5B, mitochondrial [Apis mellifera]
ACSNU01353	56.5986	75.0435	49.2718	--	--	Molecular Function: zinc ion binding (GO:0008270);;	--	LIM domain-containing protein unc-97 GN=unc-97 OS=Caenorhabditis elegans PE=1 SV=1	PREDICTED: LIM and senescent cell antigen-like-containing domain protein 2-like isoform X1 [Apis dorsata]
ACSNU01354	3.05107	4.15389	3.44924	[O]	Posttranslational modification, protein turnover, chaperones	Biological Process: protein peptidyl-prolyl isomerization (GO:0000413);; Molecular Function: peptidyl-prolyl cis-trans isomerase activity (GO:0003755);; Biological Process: protein folding (GO:0006457);; Molecular Function: ligase activity (GO:0016874);;	--	Peptidyl-prolyl cis-trans isomerase GN=CYPA OS=Blattella germanica (German cockroach) PE=2 SV=1	PREDICTED: E3 SUMO-protein ligase RanBP2-like [Apis florea]
ACSNU01355	51.1961	51.8412	64.3568	--	--	Biological Process: Golgi organization (GO:0007030);; Biological Process: Golgi to plasma membrane protein transport (GO:0043001);;	--	--	PREDICTED: golgin-45-like [Apis dorsata]
ACSNU01356	20.511	26.2593	21.7763	--	--	Molecular Function: transcription factor binding (GO:0008134);; Biological Process: compound eye development (GO:0048749);;	--	--	PREDICTED: sine oculis-binding protein homolog isoform X1 [Apis dorsata]
ACSNU01358	63.5248	50.9074	31.1104	[IQ]	--	Biological Process: microtubule cytoskeleton organization (GO:0000226);; Molecular Function: catalytic activity (GO:0003824);; Cellular Component: microtubule (GO:0005874);; Biological Process: metabolic process (GO:0008152);;	--	Probable 4-coumarate--CoA ligase 3 GN=4cl3 OS=Dictyostelium discoideum (Slime mold) PE=3 SV=2	PREDICTED: long-chain fatty acid transport protein 4-like isoform X1 [Apis dorsata]
ACSNU01359	70.9779	88.8126	68.7276	[IQR]	--	Molecular Function: oxidoreductase activity (GO:0016491);; Biological Process: oxidation-reduction process (GO:0055114);;	--	WW domain-containing oxidoreductase GN=Wwox OS=Drosophila melanogaster (Fruit fly) PE=2 SV=1	PREDICTED: WW domain-containing oxidoreductase-like isoform X1 [Apis dorsata]
ACSNU01360	37.451	44.3111	41.6076	--	--	Molecular Function: microtubule motor activity (GO:0003777);; Cellular Component: cytoplasmic dynein complex (GO:0005868);; Biological Process: microtubule-based movement (GO:0007018);;	--	Cytoplasmic dynein 1 light intermediate chain 1 GN=dync1li1 OS=Dictyostelium discoideum (Slime mold) PE=3 SV=1	PREDICTED: cytoplasmic dynein 1 light intermediate chain 1 isoform X2 [Apis mellifera]
ACSNU01361	5.45106	5.06084	3.27024	--	--	Molecular Function: zinc ion binding (GO:0008270);; Molecular Function: ligase activity (GO:0016874);;	--	E3 ubiquitin-protein ligase mind-bomb GN=mib1 OS=Drosophila melanogaster (Fruit fly) PE=1 SV=3	PREDICTED: E3 ubiquitin-protein ligase MIB1-like isoform X8 [Apis mellifera]
ACSNU01362	5.75939	4.48798	1.44434	--	--	--	--	--	--
ACSNU01363	2.17752	5.58958	0.370146	[E]	Amino acid transport and metabolism	Molecular Function: ornithine-oxo-acid transaminase activity (GO:0004587);; Biological Process: metabolic process (GO:0008152);; Molecular Function: pyridoxal phosphate binding (GO:0030170);;	--	Ornithine aminotransferase, mitochondrial (Precursor) GN=Oat OS=Drosophila melanogaster (Fruit fly) PE=2 SV=1	PREDICTED: ornithine aminotransferase, mitochondrial-like [Apis dorsata]
ACSNU01364	33.2444	96.7663	4.40063	[E]	Amino acid transport and metabolism	Molecular Function: ornithine-oxo-acid transaminase activity (GO:0004587);; Biological Process: metabolic process (GO:0008152);; Molecular Function: pyridoxal phosphate binding (GO:0030170);;	--	Ornithine aminotransferase, mitochondrial (Precursor) GN=Oat OS=Drosophila melanogaster (Fruit fly) PE=2 SV=1	PREDICTED: ornithine aminotransferase, mitochondrial-like isoform X1 [Apis dorsata]
ACSNU01365	0.442012	0.458655	0.0365595	--	--	--	--	--	--
ACSNU01367	39.3419	39.5627	54.6213	[J]	Translation, ribosomal structure and biogenesis	Molecular Function: nucleotide binding (GO:0000166);; Molecular Function: aminoacyl-tRNA ligase activity (GO:0004812);; Biological Process: tRNA aminoacylation for protein translation (GO:0006418);;	--	Cysteine--tRNA ligase, cytoplasmic GN=cysS OS=Dictyostelium discoideum (Slime mold) PE=3 SV=1	PREDICTED: probable cysteine--tRNA ligase, mitochondrial-like [Apis dorsata]
ACSNU01368	76.4839	82.4474	89.176	[S]	Function unknown	--	--	Ribosome production factor 2 homolog GN=CG7993 OS=Drosophila melanogaster (Fruit fly) PE=2 SV=3	PREDICTED: ribosome production factor 2 homolog isoform X1 [Apis dorsata]
ACSNU01369	125.323	94.111	25.6535	--	--	Molecular Function: calcium ion binding (GO:0005509);; Cellular Component: integral component of membrane (GO:0016021);;	--	Low-density lipoprotein receptor-related protein (Precursor) GN=lrp-1 OS=Caenorhabditis elegans PE=1 SV=1	PREDICTED: very low-density lipoprotein receptor-like [Apis florea]
ACSNU01370	41.8824	43.8767	48.4679	[R]	General function prediction only	Molecular Function: kinase activity (GO:0016301);; Biological Process: phosphorylation (GO:0016310);;	--	WD repeat domain-containing protein 83 homolog GN=morg1 OS=Dictyostelium discoideum (Slime mold) PE=3 SV=1	PREDICTED: WD repeat domain-containing protein 83-like isoform 1 [Apis mellifera]
ACSNU01371	16.3192	14.6191	17.4529	--	--	Molecular Function: omega peptidase activity (GO:0008242);;	--	Josephin-like protein GN=CG3781 OS=Drosophila melanogaster (Fruit fly) PE=2 SV=3	PREDICTED: josephin-1-like, partial [Apis dorsata]
ACSNU01373	69.0167	57.4656	66.9114	[R]	General function prediction only	--	--	Probable cytosolic Fe-S cluster assembly factor CPIJ010948 GN=CPIJ010948 OS=Culex quinquefasciatus (Southern house mosquito) PE=3 SV=2	PREDICTED: probable cytosolic Fe-S cluster assembly factor AGAP009023-like [Apis florea]
ACSNU01374	10.6394	9.8543	12.5989	--	--	Cellular Component: microtubule associated complex (GO:0005875);; Biological Process: microtubule-based process (GO:0007017);;	--	Dynein light chain 1, cytoplasmic GN=dlc-1 OS=Caenorhabditis elegans PE=1 SV=1	PREDICTED: dynein light chain 4, axonemal-like [Apis dorsata]
ACSNU01375	42.0432	43.3495	31.2822	--	--	--	--	--	PREDICTED: trafficking protein particle complex subunit 8-like isoform X1 [Apis mellifera]
ACSNU01376	34.7018	34.4024	26.6708	[R]	General function prediction only	Molecular Function: GTPase activity (GO:0003924);; Molecular Function: GTP binding (GO:0005525);; Biological Process: GTP catabolic process (GO:0006184);;	--	GTP-binding protein AGP-1 GN=AGP-1 OS=Ascaris suum (Pig roundworm) PE=2 SV=1	PREDICTED: GTP-binding protein 1-like isoform X2 [Apis mellifera]
ACSNU01377	786.306	755.904	591.925	[J]	Translation, ribosomal structure and biogenesis	Molecular Function: structural constituent of ribosome (GO:0003735);; Cellular Component: ribosome (GO:0005840);; Biological Process: translation (GO:0006412);;	--	60S ribosomal protein L10 GN=RpL10 OS=Drosophila melanogaster (Fruit fly) PE=1 SV=1	PREDICTED: 60S ribosomal protein L10 isoform X1 [Apis mellifera]
ACSNU01378	20.0953	29.3398	21.7358	--	--	Molecular Function: zinc ion binding (GO:0008270);;	--	Protein neuralized GN=neur OS=Drosophila melanogaster (Fruit fly) PE=1 SV=2	PREDICTED: RING finger protein 157-like isoform X3 [Apis mellifera]
ACSNU01379	10.3486	16.4142	12.5113	--	--	Molecular Function: phospholipid binding (GO:0005543);;	--	--	PREDICTED: sesquipedalian-1-like [Apis florea]
ACSNU01380	15.8586	15.5991	14.0235	--	--	Molecular Function: nucleotide binding (GO:0000166);; Molecular Function: nucleic acid binding (GO:0003676);;	--	Sex-lethal homolog GN=SXL OS=Megaselia scalaris (Humpbacked fly) PE=2 SV=3	PREDICTED: splicing factor, arginine/serine-rich 15-like [Apis mellifera]
ACSNU01381	135.675	133.868	97.6726	--	--	--	--	Proteasome assembly chaperone 2 GN=psmg2 OS=Nematostella vectensis (Starlet sea anemone) PE=3 SV=1	PREDICTED: proteasome assembly chaperone 2-like isoform X1 [Apis dorsata]
ACSNU01382	4.04046	1.07274	3.45694	--	--	--	--	--	PREDICTED: splicing factor, arginine/serine-rich 15-like [Apis mellifera]
ACSNU01383	73.0485	84.8234	118.447	[O]	Posttranslational modification, protein turnover, chaperones	Molecular Function: metalloendopeptidase activity (GO:0004222);; Biological Process: proteolysis (GO:0006508);; Cellular Component: membrane (GO:0016020);; Biological Process: CAAX-box protein processing (GO:0071586);;	--	CAAX prenyl protease 1 homolog GN=zmpste24 OS=Dictyostelium discoideum (Slime mold) PE=3 SV=1	PREDICTED: CAAX prenyl protease 1 homolog isoform X4 [Apis mellifera]
ACSNU01384	77.8499	86.6258	97.8775	--	--	--	--	Probable peroxisomal membrane protein PEX13 GN=prx-13 OS=Caenorhabditis elegans PE=3 SV=2	PREDICTED: peroxisomal membrane protein PEX13-like [Apis dorsata]
ACSNU01385	248.616	298.598	281.789	[C]	Energy production and conversion	Biological Process: ATP hydrolysis coupled proton transport (GO:0015991);; Cellular Component: proton-transporting two-sector ATPase complex, catalytic domain (GO:0033178);; Molecular Function: proton-transporting ATPase activity, rotational mechanism (GO:0046961);;	--	V-type proton ATPase subunit E GN=VHA26 OS=Manduca sexta (Tobacco hawkmoth) PE=2 SV=1	PREDICTED: V-type proton ATPase subunit E-like isoform 1 [Apis florea]
ACSNU01386	16.9006	16.8991	15.9593	--	--	--	--	Protein mahjong GN=mahj OS=Drosophila melanogaster (Fruit fly) PE=1 SV=2	PREDICTED: DDB1- and CUL4-associated factor-like 1-like isoform X2 [Apis mellifera]
ACSNU01387	28.898	28.0183	33.7619	[K]	Transcription	Molecular Function: translation initiation factor activity (GO:0003743);; Cellular Component: transcription factor TFIIA complex (GO:0005672);; Biological Process: transcription initiation from RNA polymerase II promoter (GO:0006367);; Biological Process: translational initiation (GO:0006413);;	--	Transcription initiation factor IIA beta chain GN=TfIIA-L OS=Drosophila melanogaster (Fruit fly) PE=1 SV=2	PREDICTED: transcription initiation factor IIA subunit 1 isoform 1 [Apis mellifera]
ACSNU01388	37.9907	35.1568	43.406	[J]	Translation, ribosomal structure and biogenesis	Molecular Function: RNA binding (GO:0003723);; Molecular Function: tRNA nucleotidyltransferase activity (GO:0009022);; Biological Process: tRNA 3'-end processing (GO:0042780);;	--	--	PREDICTED: CCA tRNA nucleotidyltransferase 1, mitochondrial-like isoform X2 [Apis mellifera]
ACSNU01389	65.2162	69.4318	54.3603	--	--	Molecular Function: metal ion binding (GO:0046872);;	--	Lysine-specific demethylase lid GN=lid OS=Drosophila melanogaster (Fruit fly) PE=1 SV=1	PHD and ring finger domains 1 [Apis mellifera]
ACSNU01390	36.3363	36.8106	246.954	[KE]	--	Molecular Function: transaminase activity (GO:0008483);; Biological Process: biosynthetic process (GO:0009058);; Molecular Function: pyridoxal phosphate binding (GO:0030170);;	--	Aromatic amino acid aminotransferase DDB_G0287711 GN=DDB_G0287711 OS=Dictyostelium discoideum (Slime mold) PE=3 SV=1	PREDICTED: kynurenine/alpha-aminoadipate aminotransferase, mitochondrial-like [Apis florea]
ACSNU01391	811.647	772.763	656.711	--	--	Cellular Component: intracellular (GO:0005622);; Biological Process: regulation of transcription, DNA-templated (GO:0006355);;	--	--	PREDICTED: uncharacterized protein LOC100864656 [Apis florea]
ACSNU01393	46.3704	49.2637	55.9689	--	--	--	--	--	PREDICTED: uncharacterized protein LOC102681707 [Apis dorsata]
ACSNU01395	60.5937	57.8295	62.7599	--	--	Cellular Component: integral component of membrane (GO:0016021);;	--	--	PREDICTED: cytochrome b reductase 1-like isoform X2 [Apis mellifera]
ACSNU01396	87.135	80.1307	67.2325	--	--	Biological Process: formation of translation preinitiation complex (GO:0001731);; Molecular Function: translation initiation factor activity (GO:0003743);; Cellular Component: eukaryotic translation initiation factor 3 complex (GO:0005852);; Biological Process: regulation of translational initiation (GO:0006446);; Cellular Component: eukaryotic 43S preinitiation complex (GO:0016282);; Cellular Co…	--	Eukaryotic translation initiation factor 3 subunit J {ECO:0000255|HAMAP-Rule:MF_03009} OS=Bombyx mori (Silk moth) PE=2 SV=1	PREDICTED: eukaryotic translation initiation factor 3 subunit J-like [Apis dorsata]
ACSNU01397	174.439	171.224	202.851	--	--	--	--	--	PREDICTED: uncharacterized protein PFB0145c-like isoform X1 [Apis dorsata]
ACSNU01398	47.4111	52.6197	46.7726	[G]	Carbohydrate transport and metabolism	Molecular Function: chitinase activity (GO:0004568);; Biological Process: carbohydrate metabolic process (GO:0005975);; Biological Process: chitin catabolic process (GO:0006032);;	--	Probable chitinase 3 (Precursor) GN=Cht3 OS=Drosophila melanogaster (Fruit fly) PE=2 SV=2	PREDICTED: acidic mammalian chitinase isoform X1 [Apis mellifera]
ACSNU01399	2.00344	1.62162	12.9001	[PR]	--	Molecular Function: oxidoreductase activity (GO:0016491);; Molecular Function: metal ion binding (GO:0046872);; Molecular Function: 2 iron, 2 sulfur cluster binding (GO:0051537);; Biological Process: oxidation-reduction process (GO:0055114);;	--	Cholesterol desaturase daf-36 GN=daf-36 OS=Caenorhabditis elegans PE=1 SV=2	PREDICTED: LOW QUALITY PROTEIN: 3-ketosteroid-9-alpha-hydroxylase oxygenase subunit-like [Apis florea]
ACSNU01400	43.0339	44.8488	40.9447	[R]	General function prediction only	Molecular Function: nucleic acid binding (GO:0003676);; Molecular Function: metal ion binding (GO:0046872);;	--	Protein suppressor of hairy wing GN=su(Hw) OS=Drosophila ananassae (Fruit fly) PE=2 SV=1	PREDICTED: histone H4 transcription factor-like isoform X1 [Apis mellifera]
ACSNU01401	0.156535	0	0	--	--	--	--	Uncharacterized protein CG4449 GN=CG4449 OS=Drosophila melanogaster (Fruit fly) PE=1 SV=4	PREDICTED: uncharacterized protein CG4449-like isoform X1 [Apis mellifera]
ACSNU01402	39.5252	44.3303	47.8487	[R]	General function prediction only	Molecular Function: nucleotide binding (GO:0000166);; Biological Process: tRNA processing (GO:0008033);;	--	tRNA modification GTPase gtpbp3, mitochondrial (Precursor) GN=gtpbp3 OS=Dictyostelium discoideum (Slime mold) PE=3 SV=1	PREDICTED: tRNA modification GTPase GTPBP3, mitochondrial-like isoform X1 [Apis mellifera]
ACSNU01403	55.8875	60.2882	62.771	--	--	Cellular Component: mitochondrial envelope (GO:0005740);; Cellular Component: integral component of membrane (GO:0016021);; Molecular Function: transmembrane transporter activity (GO:0022857);; Biological Process: transmembrane transport (GO:0055085);;	--	Mitochondrial substrate carrier family protein X GN=mcfX OS=Dictyostelium discoideum (Slime mold) PE=3 SV=1	PREDICTED: mitochondrial glutamate carrier 1-like [Apis florea]
ACSNU01404	67.9024	88.164	72.2549	--	--	--	--	Disks large 1 tumor suppressor protein GN=dlg1 OS=Drosophila melanogaster (Fruit fly) PE=1 SV=2	PREDICTED: tight junction protein ZO-2 isoform X1 [Apis mellifera]
ACSNU01405	2.52777	3.47188	2.38072	--	--	--	--	--	PREDICTED: LOW QUALITY PROTEIN: synaptogyrin-2 [Apis mellifera]
ACSNU01406	17.7707	15.1652	15.4375	--	--	Molecular Function: nucleic acid binding (GO:0003676);; Cellular Component: nucleus (GO:0005634);; Molecular Function: zinc ion binding (GO:0008270);;	--	Protein suppressor of hairy wing GN=su(Hw) OS=Drosophila melanogaster (Fruit fly) PE=1 SV=2	PREDICTED: uncharacterized protein LOC726916 [Apis mellifera]
ACSNU01407	14.5145	35.5896	32.0281	--	--	--	--	--	PREDICTED: growth arrest-specific protein 1-like isoform X4 [Apis dorsata]
ACSNU01408	0	0	0	--	--	Molecular Function: nucleic acid binding (GO:0003676);;	--	Protein aubergine {ECO:0000312|EMBL:AGA18944.1} GN=aub OS=Drosophila melanogaster (Fruit fly) PE=1 SV=1	PREDICTED: protein aubergine-like isoform X1 [Apis dorsata]
ACSNU01409	124.631	121.849	114.933	--	--	Cellular Component: proteasome complex (GO:0000502);; Molecular Function: enzyme regulator activity (GO:0030234);; Biological Process: regulation of protein catabolic process (GO:0042176);; Biological Process: regulation of catalytic activity (GO:0050790);;	--	Probable 26S proteasome non-ATPase regulatory subunit 3 GN=Dox-A2 OS=Anopheles gambiae (African malaria mosquito) PE=3 SV=2	PREDICTED: probable 26S proteasome non-ATPase regulatory subunit 3-like [Apis dorsata]
ACSNU01410	81.7916	78.1813	65.8984	--	--	--	--	--	PREDICTED: golgin subfamily A member 2-like isoform X2 [Apis mellifera]
ACSNU01411	61.5415	50.0132	55.7018	--	--	--	--	Ribonuclease P protein subunit drpp30 GN=drpp30 OS=Dictyostelium discoideum (Slime mold) PE=2 SV=1	PREDICTED: ribonuclease P protein subunit p30-like [Apis dorsata]
ACSNU01412	98.8045	87.9755	84.798	[H]	Coenzyme transport and metabolism	Molecular Function: uroporphyrinogen decarboxylase activity (GO:0004853);; Biological Process: protoporphyrinogen IX biosynthetic process (GO:0006782);;	--	Uroporphyrinogen decarboxylase GN=Updo OS=Drosophila melanogaster (Fruit fly) PE=3 SV=1	PREDICTED: uroporphyrinogen decarboxylase-like [Apis florea]
ACSNU01413	0	0	0.0754948	--	--	--	--	--	--
ACSNU01414	359.577	364.619	342.465	--	--	Biological Process: cell morphogenesis (GO:0000902);; Molecular Function: actin binding (GO:0003779);; Biological Process: border follicle cell migration (GO:0007298);; Biological Process: cytoplasmic transport, nurse cell to oocyte (GO:0007303);; Cellular Component: F-actin capping protein complex (GO:0008290);; Biological Process: regulation of lamellipodium assembly (GO:0010591);; Biological P…	--	F-actin-capping protein subunit beta GN=cpb OS=Drosophila melanogaster (Fruit fly) PE=2 SV=1	PREDICTED: F-actin-capping protein subunit beta-like isoform X1 [Apis dorsata]
ACSNU01415	66.7456	71.7771	50.5123	[I]	Lipid transport and metabolism	Biological Process: metabolic process (GO:0008152);; Molecular Function: transferase activity, transferring acyl groups (GO:0016746);;	--	--	PREDICTED: 1-acyl-sn-glycerol-3-phosphate acyltransferase gamma-like [Apis florea]
ACSNU01416	0	0	1.61838	--	--	Molecular Function: odorant binding (GO:0005549);;	--	General odorant-binding protein 71 (Precursor) GN=Obp71 OS=Anopheles gambiae (African malaria mosquito) PE=3 SV=4	PREDICTED: hypothetical protein LOC100745855 [Bombus impatiens]
ACSNU01417	58.9232	59.896	59.7392	--	--	--	--	IST1-like protein GN=DDB_G0289029 OS=Dictyostelium discoideum (Slime mold) PE=3 SV=1	PREDICTED: IST1 homolog isoform X2 [Apis mellifera]
ACSNU01418	7.10192	8.86562	5.28587	--	--	--	--	--	PREDICTED: uncharacterized protein LOC102680971 isoform X1 [Apis dorsata]
ACSNU01419	58.9641	60.2015	56.1286	[N]	Cell motility	Biological Process: protein transport (GO:0015031);;	--	Charged multivesicular body protein 1 GN=chmp1 OS=Dictyostelium discoideum (Slime mold) PE=3 SV=1	chromatin modifying protein 1 [Apis mellifera]
ACSNU01420	72.1259	64.0986	74.5555	--	--	--	--	--	PREDICTED: protein phosphatase inhibitor 2-like [Apis florea]
ACSNU01422	25.3024	33.193	31.1505	[RTKL]	--	Molecular Function: protein serine/threonine kinase activity (GO:0004674);; Molecular Function: ATP binding (GO:0005524);; Biological Process: protein phosphorylation (GO:0006468);;	--	Mitogen-activated protein kinase kinase kinase 7 GN=Tak1 OS=Drosophila melanogaster (Fruit fly) PE=2 SV=1	mitogen-activated protein kinase kinase kinase 7 [Apis cerana cerana]
ACSNU01423	27.0595	26.9048	21.8551	--	--	Cellular Component: integral component of membrane (GO:0016021);;	--	--	PREDICTED: uncharacterized protein LOC727639 [Apis mellifera]
ACSNU01425	5.68349	6.45346	4.5478	--	--	--	--	Bestrophin homolog 24 GN=best-24 OS=Caenorhabditis elegans PE=3 SV=1	PREDICTED: bestrophin-2-like [Apis mellifera]
ACSNU01426	29.3876	31.3541	28.6713	[R]	General function prediction only	--	--	Small glutamine-rich tetratricopeptide repeat-containing protein GN=sgt OS=Dictyostelium discoideum (Slime mold) PE=1 SV=1	PREDICTED: RNA polymerase II-associated protein 3 [Apis mellifera]
ACSNU01427	16.3477	16.0002	17.607	--	--	Molecular Function: microtubule binding (GO:0008017);;	--	--	PREDICTED: TRAF3-interacting protein 1-like isoform X1 [Apis mellifera]
ACSNU01428	2.84508	1.13922	0.949799	--	--	Molecular Function: DNA binding (GO:0003677);; Cellular Component: nucleus (GO:0005634);; Biological Process: regulation of transcription, DNA-templated (GO:0006355);; Biological Process: multicellular organismal development (GO:0007275);;	--	Paired box pox-neuro protein GN=Poxn OS=Drosophila melanogaster (Fruit fly) PE=2 SV=3	PREDICTED: paired box pox-neuro protein [Apis mellifera]
ACSNU01429	217.178	31.1309	0.510642	--	--	--	--	--	PREDICTED: titin [Apis mellifera]
ACSNU01430	66.4736	70.0996	80.9888	[O]	Posttranslational modification, protein turnover, chaperones	Molecular Function: threonine-type endopeptidase activity (GO:0004298);; Cellular Component: nucleus (GO:0005634);; Cellular Component: cytoplasm (GO:0005737);; Biological Process: ubiquitin-dependent protein catabolic process (GO:0006511);; Cellular Component: proteasome core complex, alpha-subunit complex (GO:0019773);;	--	Proteasome subunit alpha type-5 GN=Prosalpha5 OS=Drosophila melanogaster (Fruit fly) PE=2 SV=2	PREDICTED: proteasome subunit alpha type-5-like [Bombus terrestris]
ACSNU01431	14.8293	14.6226	11.5375	--	--	--	--	--	PREDICTED: ataxin-10-like isoform X1 [Apis mellifera]
ACSNU01432	8.22649	5.63161	4.85773	--	--	Molecular Function: receptor binding (GO:0005102);; Cellular Component: proteinaceous extracellular matrix (GO:0005578);; Biological Process: multicellular organismal development (GO:0007275);; Biological Process: Wnt signaling pathway (GO:0016055);;	--	Protein Wnt-2 (Precursor) GN=Wnt2 OS=Drosophila melanogaster (Fruit fly) PE=2 SV=2	PREDICTED: protein Wnt-2 [Apis mellifera]
ACSNU01433	87.5965	63.3045	44.0316	--	--	--	--	Regulator of microtubule dynamics protein 1 GN=rmd-1 OS=Caenorhabditis elegans PE=1 SV=2	PREDICTED: regulator of microtubule dynamics protein 1-like isoform X1 [Apis mellifera]
ACSNU01434	30.9114	27.7806	40.1259	[IQR]	--	Molecular Function: oxidoreductase activity (GO:0016491);; Biological Process: oxidation-reduction process (GO:0055114);;	--	WW domain-containing oxidoreductase GN=Wwox OS=Drosophila melanogaster (Fruit fly) PE=2 SV=1	PREDICTED: retinol dehydrogenase 13-like [Apis dorsata]
ACSNU01435	15.2724	15.3862	16.426	[R]	General function prediction only	--	--	FK506-binding protein 59 OS=Drosophila melanogaster (Fruit fly) PE=1 SV=1	PREDICTED: 70 kDa peptidyl-prolyl isomerase-like [Bombus impatiens]
ACSNU01436	95.4072	86.2065	70.4607	--	--	Molecular Function: GTPase activity (GO:0003924);; Molecular Function: GTP binding (GO:0005525);; Biological Process: GTP catabolic process (GO:0006184);;	--	Atlastin GN=atl OS=Drosophila melanogaster (Fruit fly) PE=1 SV=1	PREDICTED: atlastin isoform X1 [Apis mellifera]
ACSNU01437	0	0	0	--	--	--	--	--	PREDICTED: hypothetical protein LOC100747872 isoform 1 [Bombus impatiens]
ACSNU01438	0.704176	0.893894	0.328878	[R]	General function prediction only	Molecular Function: DNA binding (GO:0003677);; Molecular Function: chromatin binding (GO:0003682);; Cellular Component: nucleus (GO:0005634);; Molecular Function: metal ion binding (GO:0046872);;	--	Protein odd-skipped GN=odd OS=Drosophila melanogaster (Fruit fly) PE=2 SV=3	hypothetical protein X777_07344 [Cerapachys biroi]
ACSNU01439	3.56138	6.61295	1.87551	--	--	--	--	--	--
ACSNU01440	5.12834	5.42486	3.41756	--	--	Molecular Function: nucleic acid binding (GO:0003676);; Molecular Function: cysteine-type endopeptidase activity (GO:0004197);; Cellular Component: extracellular region (GO:0005576);; Biological Process: chitin metabolic process (GO:0006030);; Biological Process: proteolysis (GO:0006508);; Molecular Function: chitin binding (GO:0008061);; Molecular Function: zinc ion binding (GO:0008270);;	--	Putative GPI-anchor transamidase (Precursor) GN=CG4406 OS=Drosophila melanogaster (Fruit fly) PE=2 SV=1	PREDICTED: uncharacterized protein LOC411058 [Apis mellifera]
ACSNU01441	23.3529	24.8972	27.0085	--	--	--	--	--	PREDICTED: dnaJ homolog subfamily C member 13 [Apis mellifera]
ACSNU01442	12.2544	14.0216	10.7134	--	--	--	--	--	PREDICTED: dnaJ homolog subfamily C member 13-like [Apis dorsata]
ACSNU01444	52.2763	66.9226	90.0969	[Q]	Secondary metabolites biosynthesis, transport and catabolism	--	--	Putative fatty acyl-CoA reductase CG5065 {ECO:0000250|UniProtKB:Q922J9, ECO:0000312|EMBL:AAF57974.1} GN=CG5065 OS=Drosophila melanogaster (Fruit fly) PE=3 SV=1	PREDICTED: fatty acyl-CoA reductase 1-like [Apis dorsata]
ACSNU01445	8.12722	8.84966	5.77607	--	--	--	--	--	PREDICTED: uncharacterized protein LOC724450 isoform X1 [Apis mellifera]
ACSNU01446	7.93165	8.74708	6.76854	--	--	--	--	--	--
ACSNU01447	40.9209	36.0659	66.2086	[C]	Energy production and conversion	Molecular Function: catalytic activity (GO:0003824);; Biological Process: cellular amino acid biosynthetic process (GO:0008652);;	--	Enolase-phosphatase E1 {ECO:0000255|HAMAP-Rule:MF_03117} GN=AAEL000109 OS=Aedes aegypti (Yellowfever mosquito) PE=3 SV=1	PREDICTED: enolase-phosphatase E1-like [Apis dorsata]
ACSNU01448	4.6219	5.43271	4.77591	[R]	General function prediction only	Molecular Function: nucleic acid binding (GO:0003676);; Molecular Function: metal ion binding (GO:0046872);;	--	Protein suppressor of hairy wing GN=su(Hw) OS=Drosophila melanogaster (Fruit fly) PE=1 SV=2	hypothetical protein X777_16097 [Cerapachys biroi]
ACSNU01449	35.4363	35.2189	35.4623	--	--	Biological Process: microtubule cytoskeleton organization (GO:0000226);; Cellular Component: spindle pole (GO:0000922);; Cellular Component: microtubule organizing center (GO:0005815);;	--	Gamma-tubulin complex component 4 homolog GN=Grip75 OS=Drosophila melanogaster (Fruit fly) PE=1 SV=2	PREDICTED: gamma-tubulin complex component 4-like [Apis dorsata]
ACSNU01450	12.4828	13.1587	14.5053	--	--	--	--	Vesicle transport protein USE1 GN=Use1 OS=Drosophila melanogaster (Fruit fly) PE=2 SV=3	PREDICTED: vesicle transport protein USE1-like isoform X1 [Apis dorsata]
ACSNU01451	55.6484	47.9999	57.112	--	--	Biological Process: cell communication (GO:0007154);; Molecular Function: phosphatidylinositol binding (GO:0035091);;	--	--	PREDICTED: sorting nexin-2-like [Apis mellifera]
ACSNU01452	20.8016	14.9797	20.9122	[J]	Translation, ribosomal structure and biogenesis	Molecular Function: hydrolase activity (GO:0016787);;	--	Integrator complex subunit 11 homolog GN=ints11 OS=Dictyostelium discoideum (Slime mold) PE=3 SV=1	PREDICTED: integrator complex subunit 11-like [Apis florea]
ACSNU01453	227.073	206.361	147.791	--	--	--	--	--	PREDICTED: hypothetical protein LOC100749492 [Bombus impatiens]
ACSNU01455	0.469841	0.725922	0.230967	--	--	--	--	EGF and laminin G domain-containing protein {ECO:0000303|PubMed:23765379} (Fragment) OS=Acropora millepora (Staghorn coral) PE=1 SV=1	PREDICTED: LOW QUALITY PROTEIN: neurexin-3-alpha-like [Apis florea]
ACSNU01456	0	1.0037	0	--	--	Cellular Component: extracellular region (GO:0005576);;	--	Secapin (Precursor) OS=Vespula maculifrons (Eastern yellow jacket) PE=2 SV=1	RecName: Full=Secapin; Flags: Precursor [Vespula maculifrons]
ACSNU01457	12.497	9.55987	5.63858	--	--	--	--	--	PREDICTED: uncharacterized protein LOC102655788 [Apis mellifera]
ACSNU01458	0.356714	0.204799	0.0867999	--	--	--	--	--	PREDICTED: uncharacterized protein LOC100578903 [Apis mellifera]
ACSNU01459	49.5619	16.281	4.63823	--	--	--	--	Zinc finger C2HC domain-containing protein CBG14627 GN=CBG14627 OS=Caenorhabditis briggsae PE=3 SV=2	PREDICTED: agglutinin-like protein 1-like isoform X3 [Apis mellifera]
ACSNU01460	13.9867	9.95647	15.4911	--	--	Molecular Function: transferase activity, transferring glycosyl groups (GO:0016757);;	--	Probable Dol-P-Man:Man(7)GlcNAc(2)-PP-Dol alpha-1,6-mannosyltransferase GN=CG8412 OS=Drosophila melanogaster (Fruit fly) PE=2 SV=1	PREDICTED: probable Dol-P-Man:Man(7)GlcNAc(2)-PP-Dol alpha-1,6-mannosyltransferase-like isoform X1 [Apis mellifera]
ACSNU01461	19.5056	82.0476	82.4578	--	--	Molecular Function: DNA binding (GO:0003677);; Molecular Function: chromatin binding (GO:0003682);; Cellular Component: nucleus (GO:0005634);; Molecular Function: zinc ion binding (GO:0008270);;	--	Transcriptional adapter 2B OS=Drosophila melanogaster (Fruit fly) PE=1 SV=1	PREDICTED: transcriptional adapter 2B-like isoform X1 [Apis dorsata]
ACSNU01463	5.97089	5.06406	7.23189	--	--	Molecular Function: hedgehog receptor activity (GO:0008158);; Cellular Component: integral component of membrane (GO:0016021);;	--	Protein patched GN=ptc OS=Drosophila melanogaster (Fruit fly) PE=2 SV=2	PREDICTED: protein patched-like isoform X2 [Apis dorsata]
ACSNU01464	3.94981	5.36418	4.75231	--	--	--	--	UPF0692 protein CG33108 GN=CG33108 OS=Drosophila melanogaster (Fruit fly) PE=3 SV=2	PREDICTED: UPF0692 protein CG33108-like isoform X3 [Apis mellifera]
ACSNU01465	19.3968	18.4214	13.4656	--	--	--	--	--	PREDICTED: phosphofurin acidic cluster sorting protein 2-like isoformX1 [Apis mellifera]
ACSNU01466	74.3624	76.1071	81.8989	[S]	Function unknown	--	--	--	PREDICTED: protein YIF1B-like [Apis dorsata]
ACSNU01467	0.285995	0.110446	0.0116912	[R]	General function prediction only	--	--	Ankyrin repeat, PH and SEC7 domain containing protein secG GN=secG OS=Dictyostelium discoideum (Slime mold) PE=2 SV=1	PREDICTED: ankyrin repeat domain-containing protein 12-like [Apis dorsata]
ACSNU01468	8.23095	6.53885	8.62128	--	--	Biological Process: DNA replication (GO:0006260);;	--	DNA polymerase epsilon subunit 2 GN=pole2 OS=Dictyostelium discoideum (Slime mold) PE=3 SV=1	PREDICTED: DNA polymerase epsilon subunit 2-like isoform X2 [Apis dorsata]
ACSNU01469	28.1958	23.8919	20.9881	[O]	Posttranslational modification, protein turnover, chaperones	Molecular Function: iron ion binding (GO:0005506);; Molecular Function: oxidoreductase activity, acting on paired donors, with incorporation or reduction of molecular oxygen, 2-oxoglutarate as one donor, and incorporation of one atom each of oxygen into both donors (GO:0016706);; Molecular Function: L-ascorbic acid binding (GO:0031418);; Biological Process: oxidation-reduction process (GO:0055114…	--	Prolyl 4-hydroxylase subunit alpha GN=phyA OS=Dictyostelium discoideum (Slime mold) PE=1 SV=1	PREDICTED: egl nine homolog 1-like [Apis dorsata]
ACSNU01470	9.9839	11.1956	10.4129	--	--	--	--	Tetratricopeptide repeat protein 30 homolog GN=dyf-1 OS=Caenorhabditis briggsae PE=3 SV=2	PREDICTED: tetratricopeptide repeat protein 30A-like [Apis dorsata]
ACSNU01471	43.2343	56.7152	131.903	[F]	Nucleotide transport and metabolism	Molecular Function: formate-tetrahydrofolate ligase activity (GO:0004329);; Molecular Function: methylenetetrahydrofolate dehydrogenase (NADP+) activity (GO:0004488);; Molecular Function: ATP binding (GO:0005524);; Biological Process: folic acid-containing compound biosynthetic process (GO:0009396);; Biological Process: oxidation-reduction process (GO:0055114);;	--	Formyltetrahydrofolate synthetase GN=pug OS=Drosophila melanogaster (Fruit fly) PE=1 SV=4	PREDICTED: c-1-tetrahydrofolate synthase, cytoplasmic-like [Apis florea]
ACSNU01472	4.20581	5.10794	4.76919	--	--	--	--	--	PREDICTED: uncharacterized protein LOC102679332 isoform X1 [Apis dorsata]
ACSNU01473	0	0	0	--	--	--	--	--	hypothetical protein G5I_04275 [Acromyrmex echinatior]
ACSNU01474	0.0884057	0	0.066788	--	--	--	--	--	PREDICTED: uncharacterized protein LOC100864748 [Apis florea]
ACSNU01475	1.07626	1.47605	1.06932	--	--	--	--	--	hypothetical protein EAG_16213 [Camponotus floridanus]
ACSNU01476	4.01821	3.83209	2.18428	--	--	Molecular Function: DNA binding (GO:0003677);; Cellular Component: nucleus (GO:0005634);; Biological Process: regulation of transcription, DNA-templated (GO:0006355);; Biological Process: multicellular organismal development (GO:0007275);;	--	Homeobox protein prospero GN=pros OS=Drosophila melanogaster (Fruit fly) PE=1 SV=3	PREDICTED: homeobox protein prospero isoform X2 [Apis mellifera]
ACSNU01477	22.6451	36.718	24.7572	--	--	Molecular Function: sequence-specific DNA binding transcription factor activity (GO:0003700);; Cellular Component: nucleus (GO:0005634);; Biological Process: regulation of transcription, DNA-templated (GO:0006355);; Molecular Function: sequence-specific DNA binding (GO:0043565);;	--	Protein doublesex GN=dsx OS=Drosophila melanogaster (Fruit fly) PE=1 SV=1	PREDICTED: uncharacterized protein LOC100863997 isoform 2 [Apis florea]
ACSNU01480	0.841995	1.96215	0.645849	--	--	Cellular Component: integral component of membrane (GO:0016021);;	--	Elongation of very long chain fatty acids protein AAEL008004 GN=AAEL008004 OS=Aedes aegypti (Yellowfever mosquito) PE=2 SV=2	PREDICTED: elongation of very long chain fatty acids protein AAEL008004-like isoform X2 [Apis mellifera]
ACSNU01481	3.22136	3.18726	2.11672	--	--	--	--	Papilin (Precursor) GN=Ppn OS=Drosophila melanogaster (Fruit fly) PE=1 SV=2	PREDICTED: Down syndrome cell adhesion molecule homolog isoform X1 [Apis dorsata]
ACSNU01482	0.119535	0.0890842	0.026289	--	--	--	--	--	--
ACSNU01483	0.907616	0.671628	5.55514	--	--	Cellular Component: membrane (GO:0016020);;	--	Fasciclin-2 (Precursor) GN=Fas2 OS=Drosophila melanogaster (Fruit fly) PE=1 SV=1	PREDICTED: nephrin-like isoform 1 [Apis mellifera]
ACSNU01484	69.3305	54.6749	612.197	--	--	--	--	Cytochrome P450 6j1 GN=CYP6J1 OS=Blattella germanica (German cockroach) PE=2 SV=1	PREDICTED: probable cytochrome P450 6a14 [Apis mellifera]
ACSNU01485	0.107408	0.0870584	0.020518	--	--	--	--	--	PREDICTED: sporulation-specific protein 15 isoform X1 [Apis mellifera]
ACSNU01486	0.552321	0.296979	0.283886	--	--	--	--	--	PREDICTED: probable chitinase 3-like isoform X1 [Apis dorsata]
ACSNU01487	1.03856	0.300829	0.588484	--	--	--	--	--	--
ACSNU01488	17.7285	16.6477	8.68748	--	--	Molecular Function: metal ion binding (GO:0046872);;	--	Protein retinal degeneration B GN=rdgB OS=Drosophila melanogaster (Fruit fly) PE=1 SV=2	PREDICTED: SEC23-interacting protein-like isoformX1 [Apis mellifera]
ACSNU01489	4.40047	4.45137	2.04243	--	--	--	--	--	PREDICTED: uncharacterized protein LOC102672641 [Apis dorsata]
ACSNU01490	20.2763	26.3502	19.5043	--	--	--	--	Peritrophin-1 (Precursor) GN=Aper1 OS=Anopheles gambiae (African malaria mosquito) PE=2 SV=2	PREDICTED: extensin-like [Apis dorsata]
ACSNU01491	25.4522	23.5069	24.5695	[R]	General function prediction only	Molecular Function: nucleic acid binding (GO:0003676);; Molecular Function: ATP binding (GO:0005524);; Molecular Function: ATP-dependent helicase activity (GO:0008026);; Cellular Component: ribonucleoprotein complex (GO:0030529);;	--	Putative U5 small nuclear ribonucleoprotein 200 kDa helicase GN=l(3)72Ab OS=Drosophila melanogaster (Fruit fly) PE=2 SV=4	PREDICTED: putative U5 small nuclear ribonucleoprotein 200 kDa helicase-like [Apis dorsata]
ACSNU01492	10.4796	12.506	15.0512	[L]	Replication, recombination and repair	Molecular Function: DNA binding (GO:0003677);; Molecular Function: nuclease activity (GO:0004518);; Biological Process: DNA repair (GO:0006281);; Biological Process: nucleic acid phosphodiester bond hydrolysis (GO:0090305);;	--	Flap endonuclease GEN GN=Gen OS=Drosophila melanogaster (Fruit fly) PE=1 SV=1	PREDICTED: flap endonuclease GEN-like [Apis dorsata]
ACSNU01493	26.534	25.7629	34.3803	--	--	Cellular Component: extracellular region (GO:0005576);; Biological Process: chitin metabolic process (GO:0006030);; Molecular Function: chitin binding (GO:0008061);;	--	Peritrophin-1 (Precursor) GN=Aper1 OS=Anopheles gambiae (African malaria mosquito) PE=2 SV=2	PREDICTED: peritrophin-1-like [Apis dorsata]
ACSNU01494	0.379265	0.353539	0.111892	--	--	Molecular Function: G-protein coupled receptor activity (GO:0004930);; Biological Process: G-protein coupled receptor signaling pathway (GO:0007186);; Cellular Component: integral component of membrane (GO:0016021);;	--	--	PREDICTED: tyramine receptor 1-like [Apis florea]
ACSNU01495	0.19117	0.737343	0.199254	--	--	Molecular Function: G-protein coupled receptor activity (GO:0004930);; Biological Process: G-protein coupled receptor signaling pathway (GO:0007186);; Cellular Component: integral component of membrane (GO:0016021);;	--	Probable G-protein coupled receptor No9 OS=Amphibalanus amphitrite (Striped barnacle) PE=3 SV=1	putative tyramine receptor [Apis mellifera]
ACSNU01496	0	0	0	--	--	Molecular Function: G-protein coupled receptor activity (GO:0004930);; Biological Process: G-protein coupled receptor signaling pathway (GO:0007186);; Cellular Component: integral component of membrane (GO:0016021);;	--	5-hydroxytryptamine receptor 1 GN=5-HT7 OS=Drosophila melanogaster (Fruit fly) PE=2 SV=1	putative tyramine receptor [Apis mellifera]
ACSNU01497	2.33776	1.45634	1.2078	--	--	--	--	Rab-3-interacting molecule unc-10 GN=unc-10 OS=Caenorhabditis elegans PE=1 SV=2	PREDICTED: regulating synaptic membrane exocytosis protein 1-like isoform X1 [Apis dorsata]
ACSNU01498	0.531247	0.606661	0.460614	--	--	--	--	--	--
ACSNU01499	79.6025	89.3336	68.4252	[J]	Translation, ribosomal structure and biogenesis	Molecular Function: rRNA (adenine-N6,N6-)-dimethyltransferase activity (GO:0000179);; Biological Process: rRNA methylation (GO:0031167);;	--	Dimethyladenosine transferase 1, mitochondrial (Precursor) GN=mtTFB1 OS=Drosophila pseudoobscura pseudoobscura (Fruit fly) PE=3 SV=2	PREDICTED: dimethyladenosine transferase 1, mitochondrial-like [Apis florea]
ACSNU01500	61.0696	60.3739	49.2285	--	--	Molecular Function: metal ion binding (GO:0046872);;	--	Zinc finger CCCH domain-containing protein 15 homolog GN=GA21225 OS=Drosophila pseudoobscura pseudoobscura (Fruit fly) PE=3 SV=1	PREDICTED: zinc finger CCCH domain-containing protein 15 homolog [Apis mellifera]
ACSNU01501	87.8056	75.9713	68.6501	--	--	Biological Process: formation of translation preinitiation complex (GO:0001731);; Molecular Function: translation initiation factor activity (GO:0003743);; Cellular Component: eukaryotic translation initiation factor 3 complex (GO:0005852);; Biological Process: regulation of translational initiation (GO:0006446);; Cellular Component: eukaryotic 43S preinitiation complex (GO:0016282);; Cellular Co…	--	Eukaryotic translation initiation factor 3 subunit E {ECO:0000255|HAMAP-Rule:MF_03004} GN=eIF3-S6 OS=Bombyx mori (Silk moth) PE=2 SV=1	PREDICTED: eukaryotic translation initiation factor 3 subunit E-like isoform X2 [Apis dorsata]
ACSNU01502	35.8365	34.0959	37.2735	[L]	Replication, recombination and repair	--	--	Probable RNA helicase armi GN=armi OS=Drosophila melanogaster (Fruit fly) PE=1 SV=4	PREDICTED: probable RNA helicase armi [Apis mellifera]
ACSNU01504	24.4645	20.2516	28.5386	--	--	--	--	Maternal protein tudor GN=tud OS=Drosophila melanogaster (Fruit fly) PE=1 SV=2	PREDICTED: tudor domain-containing protein 15-like, partial [Apis dorsata]
ACSNU01505	27.9737	24.5888	24.9295	[H]	Coenzyme transport and metabolism	Molecular Function: 2-polyprenyl-6-methoxy-1,4-benzoquinone methyltransferase activity (GO:0008425);; Biological Process: methylation (GO:0032259);;	--	2-methoxy-6-polyprenyl-1,4-benzoquinol methylase, mitochondrial (Precursor) GN=coq5 OS=Drosophila melanogaster (Fruit fly) PE=2 SV=1	PREDICTED: 2-methoxy-6-polyprenyl-1,4-benzoquinol methylase, mitochondrial-like [Apis dorsata]
ACSNU01506	39.3861	35.6288	37.1669	--	--	--	--	--	PREDICTED: recQ-mediated genome instability protein 1-like isoform X2 [Apis dorsata]
ACSNU01507	22.2066	14.783	2.50149	--	--	Molecular Function: Rho guanyl-nucleotide exchange factor activity (GO:0005089);; Molecular Function: phospholipid binding (GO:0005543);; Biological Process: regulation of Rho protein signal transduction (GO:0035023);;	--	Myosin-M heavy chain GN=myoM OS=Dictyostelium discoideum (Slime mold) PE=1 SV=1	PREDICTED: uncharacterized protein LOC102679565 [Apis dorsata]
ACSNU01508	215.106	220.393	186.341	--	--	--	--	Ubiquitin-related (Precursor) OS=Geodia cydonium (Sponge) PE=2 SV=2	PREDICTED: polyubiquitin-A-like [Apis mellifera]
ACSNU01509	0.230831	0.566179	1.16755	--	--	--	--	--	PREDICTED: uncharacterized protein C18orf63-like [Bombus impatiens]
ACSNU01511	3.05215	3.16083	6.71428	--	--	Biological Process: translation (GO:0006412);; Molecular Function: ligase activity (GO:0016874);;	--	--	PREDICTED: ankyrin-2-like [Apis dorsata]
ACSNU01512	21.9608	19.2293	15.9488	--	--	Biological Process: nuclear division (GO:0000280);; Cellular Component: euchromatin (GO:0000791);; Molecular Function: chromatin binding (GO:0003682);; Molecular Function: sequence-specific DNA binding transcription factor activity (GO:0003700);; Cellular Component: nucleus (GO:0005634);; Cellular Component: polytene chromosome (GO:0005700);; Cellular Component: pericentric heterochromatin (GO:00…	--	Transcription factor GAGA GN=Trl OS=Drosophila melanogaster (Fruit fly) PE=1 SV=2	PREDICTED: longitudinals lacking protein, isoforms J/P/Q/S/Z-like [Apis dorsata]
ACSNU01513	6.78839	9.20227	7.34748	--	--	--	--	--	PREDICTED: uncharacterized protein LOC102676451 isoform X1 [Apis dorsata]
ACSNU01514	0.957186	8.74998	3.71505	--	--	--	--	--	PREDICTED: uncharacterized protein LOC102675980 [Apis dorsata]
ACSNU01515	3.34588	4.7511	0.436463	--	--	Cellular Component: extracellular region (GO:0005576);; Biological Process: lipid metabolic process (GO:0006629);; Molecular Function: hydrolase activity (GO:0016787);;	--	Probable phospholipase A1 magnifin (Precursor) OS=Vespa magnifica (Hornet) PE=1 SV=1	PREDICTED: lipase member H-A-like [Apis mellifera]
ACSNU01516	8.30231	7.95598	3.71885	--	--	--	--	Laminin subunit gamma-1 (Precursor) GN=LanB2 OS=Drosophila melanogaster (Fruit fly) PE=2 SV=2	PREDICTED: laminin subunit alpha-1-like [Apis dorsata]
ACSNU01519	14.0217	16.0363	6.80447	--	--	--	--	Patronin GN=Patronin OS=Drosophila melanogaster (Fruit fly) PE=1 SV=1	PREDICTED: short spindle protein 4-like isoform X14 [Apis dorsata]
ACSNU01520	0.189066	1.35602	0.169306	--	--	--	--	--	PREDICTED: uncharacterized protein LOC102654381 isoform X1 [Apis mellifera]
ACSNU01521	17.3408	13.997	5.99447	--	--	Cellular Component: extracellular region (GO:0005576);; Molecular Function: growth factor activity (GO:0008083);; Biological Process: growth (GO:0040007);;	--	Protein 60A (Precursor) GN=gbb OS=Drosophila virilis (Fruit fly) PE=3 SV=1	PREDICTED: bone morphogenetic protein 5-like [Apis florea]
ACSNU01523	8.43609	7.53139	6.24697	--	--	Biological Process: mRNA splicing, via spliceosome (GO:0000398);; Cellular Component: spliceosomal complex (GO:0005681);;	--	Protein CWC15 homolog GN=T10C6.5 OS=Caenorhabditis elegans PE=3 SV=1	PREDICTED: spliceosome-associated protein CWC15 homolog isoform 1 [Apis mellifera]
ACSNU01524	7.84245	9.5823	8.99385	--	--	Molecular Function: guanyl-nucleotide exchange factor activity (GO:0005085);; Molecular Function: phospholipid binding (GO:0005543);; Biological Process: small GTPase mediated signal transduction (GO:0007264);;	--	--	PREDICTED: dedicator of cytokinesis protein 9-like isoform X2 [Apis mellifera]
ACSNU01525	33.9881	35.8552	30.441	[T]	Signal transduction mechanisms	Molecular Function: protein serine/threonine phosphatase activity (GO:0004722);; Biological Process: protein dephosphorylation (GO:0006470);; Molecular Function: metal ion binding (GO:0046872);;	--	Probable protein phosphatase 2C T23F11.1 GN=ppm-2 OS=Caenorhabditis elegans PE=3 SV=2	PREDICTED: protein phosphatase 1L-like isoform X3 [Apis mellifera]
ACSNU01526	21.6036	22.5166	19.7319	--	--	Cellular Component: cytoplasm (GO:0005737);; Biological Process: proteolysis (GO:0006508);; Biological Process: autophagy (GO:0006914);; Molecular Function: cysteine-type peptidase activity (GO:0008234);; Biological Process: protein transport (GO:0015031);;	--	Cysteine protease atg4 GN=atg4-2 OS=Dictyostelium discoideum (Slime mold) PE=3 SV=1	PREDICTED: cysteine protease ATG4B-like isoform X3 [Apis dorsata]
ACSNU01527	15.7453	36.7736	1.44584	[GEPR]	--	Molecular Function: transporter activity (GO:0005215);; Cellular Component: integral component of membrane (GO:0016021);; Biological Process: transmembrane transport (GO:0055085);;	--	Uncharacterized transporter C38C10.2 GN=C38C10.2 OS=Caenorhabditis elegans PE=1 SV=2	PREDICTED: vesicular glutamate transporter 2.2-like isoform X1 [Apis mellifera]
ACSNU01528	23.6447	19.4336	27.3751	--	--	Cellular Component: intracellular (GO:0005622);; Biological Process: signal transduction (GO:0007165);;	--	--	PREDICTED: rho GTPase-activating protein 24-like [Apis mellifera]
ACSNU01529	26.0461	28.9057	30.7765	[K]	Transcription	--	--	Probable U6 snRNA-associated Sm-like protein LSm1 GN=lsm1 OS=Dictyostelium discoideum (Slime mold) PE=3 SV=1	PREDICTED: u6 snRNA-associated Sm-like protein LSm1-like [Bombus terrestris]
ACSNU01530	20.1613	20.1431	17.7294	--	--	Molecular Function: metal ion binding (GO:0046872);;	--	Blastoderm-specific protein 25D GN=Bsg25D OS=Drosophila melanogaster (Fruit fly) PE=1 SV=2	PREDICTED: putative leucine-rich repeat-containing protein DDB_G0290503-like [Apis mellifera]
ACSNU01531	30.0035	35.8902	33.4105	--	--	--	--	Circulating cathodic antigen homolog GN=CG10158 OS=Drosophila melanogaster (Fruit fly) PE=2 SV=1	PREDICTED: FGFR1 oncogene partner 2 homolog [Apis mellifera]
ACSNU01532	66.4866	84.431	43.2312	--	--	--	--	Epsin GN=epnA OS=Dictyostelium discoideum (Slime mold) PE=3 SV=1	PREDICTED: uncharacterized protein LOC413132 [Apis mellifera]
ACSNU01533	98.3985	100.291	94.2748	[J]	Translation, ribosomal structure and biogenesis	--	--	Uncharacterized NOP5 family protein K07C5.4 GN=K07C5.4 OS=Caenorhabditis elegans PE=3 SV=1	PREDICTED: nucleolar protein 56-like [Apis dorsata]
ACSNU01534	19.7067	19.829	18.8413	[R]	General function prediction only	--	--	Mitotic checkpoint protein bub3 GN=bub3 OS=Dictyostelium discoideum (Slime mold) PE=3 SV=1	PREDICTED: mitotic checkpoint protein BUB3 [Apis mellifera]
ACSNU01535	26.812	32.9153	90.1003	--	--	Cellular Component: integral component of membrane (GO:0016021);; Biological Process: transmembrane transport (GO:0055085);;	--	Mitochondrial substrate carrier family protein P GN=mcfP OS=Dictyostelium discoideum (Slime mold) PE=3 SV=1	PREDICTED: mitochondrial coenzyme A transporter SLC25A42-like isoformX1 [Apis mellifera]
ACSNU01536	0	0	0	--	--	Molecular Function: neuropeptide hormone activity (GO:0005184);; Cellular Component: extracellular region (GO:0005576);; Biological Process: neuropeptide signaling pathway (GO:0007218);; Biological Process: positive regulation of heart contraction (GO:0045823);;	--	Corazonin precursor-related peptide (Precursor) OS=Apis mellifera (Honeybee) PE=1 SV=1	PREDICTED: pro-corazonin-like [Apis dorsata]
ACSNU01537	11.5409	11.4968	9.9196	--	--	--	--	--	PREDICTED: uncharacterized protein LOC100865582 [Apis florea]
ACSNU01538	22.2241	18.8471	20.9548	--	--	Molecular Function: structural constituent of ribosome (GO:0003735);; Molecular Function: mannosyl-oligosaccharide 1,2-alpha-mannosidase activity (GO:0004571);; Molecular Function: calcium ion binding (GO:0005509);; Cellular Component: ribosome (GO:0005840);; Biological Process: translation (GO:0006412);; Cellular Component: membrane (GO:0016020);; Molecular Function: rRNA binding (GO:0019843);;	--	Mannosyl-oligosaccharide alpha-1,2-mannosidase isoform B GN=alpha-Man-I OS=Drosophila melanogaster (Fruit fly) PE=2 SV=2	PREDICTED: ER degradation enhancer, mannosidase 2 [Apis mellifera]
ACSNU01539	43.547	30.1005	35.6512	--	--	--	--	Multifunctional methyltransferase subunit TRM112-like protein GN=CG12975 OS=Drosophila melanogaster (Fruit fly) PE=2 SV=1	PREDICTED: tRNA methyltransferase 112 homolog [Apis mellifera]
ACSNU01540	74.2718	95.6535	43.9493	[O]	Posttranslational modification, protein turnover, chaperones	--	--	E3 ubiquitin-protein ligase Su(dx) GN=Su(dx) OS=Drosophila melanogaster (Fruit fly) PE=1 SV=1	PREDICTED: uncharacterized protein LOC100865708 [Apis florea]
ACSNU01541	28.0489	27.0804	30.4214	--	--	--	--	Exocyst complex component 1 GN=sec3 OS=Drosophila melanogaster (Fruit fly) PE=1 SV=2	PREDICTED: exocyst complex component 1 [Apis mellifera]
ACSNU01542	91.1581	90.7516	125.958	[R]	General function prediction only	Molecular Function: GTPase activity (GO:0003924);; Molecular Function: sphingomyelin phosphodiesterase activity (GO:0004767);; Molecular Function: GTP binding (GO:0005525);; Biological Process: GTP catabolic process (GO:0006184);; Biological Process: small GTPase mediated signal transduction (GO:0007264);; Cellular Component: membrane (GO:0016020);;	--	GTP-binding protein Rheb homolog (Precursor) GN=Rheb OS=Drosophila melanogaster (Fruit fly) PE=2 SV=1	PREDICTED: GTP-binding protein Rheb homolog [Apis florea]
ACSNU01543	8.25443	8.21434	10.1341	--	--	--	--	--	PREDICTED: hypothetical protein LOC100649198 [Bombus terrestris]
ACSNU01544	15.5923	16.5008	17.0164	[J]	Translation, ribosomal structure and biogenesis	Molecular Function: exonuclease activity (GO:0004527);;	--	Putative exosome complex exonuclease RRP42 GN=exosc7 OS=Dictyostelium discoideum (Slime mold) PE=3 SV=1	PREDICTED: LOW QUALITY PROTEIN: exosome complex component RRP42-like [Apis florea]
ACSNU01545	23.5324	27.6034	28.8581	[A]	RNA processing and modification	Molecular Function: nucleic acid binding (GO:0003676);; Molecular Function: exonuclease activity (GO:0004527);;	--	Probable oligoribonuclease GN=rexo2-2 OS=Dictyostelium discoideum (Slime mold) PE=3 SV=1	PREDICTED: probable oligoribonuclease-like, partial [Apis florea]
ACSNU01546	12.5027	16.4124	15.6753	--	--	--	--	--	PREDICTED: phosphorylated adapter RNA export protein-like [Apis florea]
ACSNU01547	33.0967	33.1078	30.7649	--	--	Molecular Function: binding (GO:0005488);;	--	--	PREDICTED: uncharacterized protein LOC552185 isoform X1 [Apis mellifera]
ACSNU01548	72.8213	391.01	8.09788	--	--	--	--	Putative odorant-binding protein A10 (Precursor) GN=a10 OS=Drosophila melanogaster (Fruit fly) PE=1 SV=2	chemosensory protein [Apis cerana cerana]
ACSNU01549	56.5448	58.2056	58.2056	[RTKL]	--	Molecular Function: ATP binding (GO:0005524);; Biological Process: protein phosphorylation (GO:0006468);; Molecular Function: RNA polymerase II carboxy-terminal domain kinase activity (GO:0008353);; Biological Process: cell division (GO:0051301);;	--	Cyclin-dependent kinase 11 GN=cdk11 OS=Dictyostelium discoideum (Slime mold) PE=3 SV=1	PREDICTED: cyclin-dependent kinase 10 [Apis mellifera]
ACSNU01550	20.924	22.7029	18.9594	--	--	Biological Process: cell adhesion (GO:0007155);;	--	Kelch-like protein diablo {ECO:0000250|UniProtKB:Q9VUU5} OS=Aedes aegypti (Yellowfever mosquito) PE=3 SV=1	PREDICTED: BTB/POZ domain-containing protein 9 isoform X2 [Apis mellifera]
ACSNU01551	0	0	0	--	--	--	--	--	PREDICTED: uncharacterized protein LOC102676421 [Apis dorsata]
ACSNU01552	28.2316	29.1102	28.3267	--	--	--	--	Ankyrin repeat, bromo and BTB domain-containing protein DDB_G0293800 GN=DDB_G0293800 OS=Dictyostelium discoideum (Slime mold) PE=3 SV=1	PREDICTED: ankyrin repeat domain-containing protein 13C-like [Apis mellifera]
ACSNU01553	184.614	198.651	258.044	--	--	Molecular Function: selenium binding (GO:0008430);; Biological Process: cell redox homeostasis (GO:0045454);;	--	SelT-like protein (Precursor) GN=CG3887 OS=Drosophila melanogaster (Fruit fly) PE=2 SV=1	PREDICTED: selT-like protein-like isoform 1 [Apis mellifera]
ACSNU01554	10.8532	11.6251	13.0702	--	--	--	--	--	PREDICTED: protein FAM122A-like [Apis mellifera]
ACSNU01555	21.5871	17.3247	27.1536	--	--	--	--	--	PREDICTED: putative leucine-rich repeat-containing protein DDB_G0290503-like [Apis dorsata]
ACSNU01556	0	0	0	--	--	--	--	--	PREDICTED: putative leucine-rich repeat-containing protein DDB_G0290503-like [Apis dorsata]
ACSNU01557	29.4997	32.4563	28.4802	--	--	--	--	Anaphase-promoting complex subunit 7 GN=anapc7 OS=Dictyostelium discoideum (Slime mold) PE=3 SV=1	PREDICTED: anaphase-promoting complex subunit 7 isoform X2 [Apis mellifera]
ACSNU01558	58.7792	49.6743	61.1466	--	--	Cellular Component: cytoplasm (GO:0005737);; Biological Process: autophagy (GO:0006914);; Biological Process: protein transport (GO:0015031);;	--	Autophagy-related protein 3 GN=atg3 OS=Dictyostelium discoideum (Slime mold) PE=3 SV=3	PREDICTED: ubiquitin-like-conjugating enzyme ATG3-like [Apis dorsata]
ACSNU01559	11.2348	11.0184	9.21024	--	--	--	--	--	PREDICTED: putative leucine-rich repeat-containing protein DDB_G0290503-like [Apis dorsata]
ACSNU01560	24.3664	16.7135	43.7131	--	--	--	--	--	PREDICTED: uncharacterized protein LOC102677981 [Apis dorsata]
ACSNU01561	66.7631	69.0567	56.5303	--	--	--	--	ER membrane protein complex subunit 8/9 homolog GN=CG3501 OS=Drosophila melanogaster (Fruit fly) PE=1 SV=1	PREDICTED: ER membrane protein complex subunit 8/9 homolog [Apis mellifera]
ACSNU01563	3.85126	3.69026	2.67145	--	--	--	--	--	--
ACSNU01564	83.4308	90.2194	95.6633	[O]	Posttranslational modification, protein turnover, chaperones	Molecular Function: protein dimerization activity (GO:0046983);;	--	Proteasome subunit alpha type-1 GN=Prosalpha6 OS=Drosophila melanogaster (Fruit fly) PE=1 SV=1	PREDICTED: sterol regulatory element-binding protein 1-like [Apis dorsata]
ACSNU01565	11.633	12.3509	11.9512	[H]	Coenzyme transport and metabolism	Cellular Component: mitochondrion (GO:0005739);; Biological Process: lipoate biosynthetic process (GO:0009107);; Biological Process: protein lipoylation (GO:0009249);; Molecular Function: lipoate synthase activity (GO:0016992);; Molecular Function: metal ion binding (GO:0046872);; Molecular Function: 4 iron, 4 sulfur cluster binding (GO:0051539);;	--	Lipoyl synthase, mitochondrial {ECO:0000255|HAMAP-Rule:MF_03123} (Precursor) OS=Drosophila sechellia (Fruit fly) PE=3 SV=1	PREDICTED: lipoyl synthase, mitochondrial-like isoform X1 [Apis dorsata]
ACSNU01566	18.1824	21.2694	20.3127	[O]	Posttranslational modification, protein turnover, chaperones	Molecular Function: threonine-type endopeptidase activity (GO:0004298);; Cellular Component: nucleus (GO:0005634);; Cellular Component: cytoplasm (GO:0005737);; Biological Process: ubiquitin-dependent protein catabolic process (GO:0006511);; Cellular Component: proteasome core complex, alpha-subunit complex (GO:0019773);;	--	Proteasome subunit alpha type-1 GN=Prosalpha6 OS=Drosophila melanogaster (Fruit fly) PE=1 SV=1	PREDICTED: proteasome subunit alpha type-1-like [Apis mellifera]
ACSNU01567	0	0	0	[J]	Translation, ribosomal structure and biogenesis	Molecular Function: structural constituent of ribosome (GO:0003735);; Cellular Component: ribosome (GO:0005840);; Biological Process: translation (GO:0006412);;	--	60S ribosomal protein L21 (Fragment) GN=RPL21 OS=Pyura stolonifera (Sea squirt) PE=2 SV=2	PREDICTED: 60S ribosomal protein L21 [Apis mellifera]
ACSNU01568	386.953	376.01	301.676	--	--	Molecular Function: ubiquitin thiolesterase activity (GO:0004221);; Biological Process: ubiquitin-dependent protein catabolic process (GO:0006511);;	--	Ubiquitin carboxyl-terminal hydrolase 46 GN=usp-46 OS=Caenorhabditis elegans PE=1 SV=3	PREDICTED: ubiquitin carboxyl-terminal hydrolase 46-like [Bombus impatiens]
ACSNU01569	5.50691	7.52657	5.48758	[BD]	--	--	--	--	PREDICTED: condensin complex subunit 2-like [Apis florea]
ACSNU01570	18.5488	16.499	21.2231	--	--	--	--	--	PREDICTED: cysteine-rich hydrophobic domain 2 protein-like [Apis mellifera]
ACSNU01571	1.0248	0.974202	2.06393	--	--	Cellular Component: integral component of membrane (GO:0016021);;	--	--	PREDICTED: uncharacterized protein LOC102656779 isoform X1 [Apis mellifera]
ACSNU01572	35.5016	36.4197	34.2481	--	--	--	--	Sex muscle abnormal protein 5 GN=sem-5 OS=Caenorhabditis elegans PE=1 SV=1	PREDICTED: uncharacterized protein LOC102679542 [Apis dorsata]
[truncated: 9,165 more rows]
